# Supplementary material for: Di­chlorido­bis­[2-(pyridin-2-yl-κN)-1H-benzimidazole-κN 3]nickel(II) monohydrate
Source: IUCrdata. 2020 Jan 28;5(Pt 1):x200040. doi: 10.1107/S2414314620000401 (PMC9462142; doi:10.1107/S2414314620000401)
Supplement: Supplementary file 1 [file x-05-x200040-sup1.cif]

##############################################################################
#                                                                            #
# This CIF contains the data for a data article accepted for                 #
# publication in IUCrData. It conforms to the requirements of                #
# Notes for Authors for IUCrData, and has been                               #
# peer reviewed under the auspices of IUCrData.                              #
#                                                                            #
# Full details of the Crystallographic Information File format               #
# are given in the paper "The Crystallographic Information File (CIF):       #
# a New Standard Archive File for Crystallography" by S. R. Hall, F. H.      #
# Allen and I. D. Brown [Acta Cryst. (1991), A47, 655-685].                  #
#                                                                            #
# The current version of the core CIF dictionary is obtainable from          #
# ftp://ftp.iucr.org/pub/cif_core.dic.                                       #
#                                                                            #
# Software is freely available for graphical display of the structure(s)     #
# in this CIF. For information consult the CIF software page                 #
# http://www.iucr.org/resources/cif/software.                                #
#                                                                            #
# This file may be used for bona fide research purposes within the           #
# scientific community so long as proper attribution is given to the data    # 
# article from which it was obtained.                                        #
#                                                                            #
##############################################################################
data_Global
_audit_creation_method
;
Olex2 1.2
(compiled 2018.05.29 svn.r3508 for OlexSys, GUI svn.r5506)
;
_journal_date_recd_electronic     2019-10-01
_journal_date_accepted     2020-01-13
_journal_name_full     'IUCrData'
_journal_year     2020
_journal_volume     5
_journal_issue      1
_journal_page_first     0
_journal_page_last     0
_journal_paper_category     HM
_journal_paper_doi     10.1107/S2414314620000401
_journal_coeditor_code     SU4175
_publ_contact_author_name     'Connor S. MacNeil'
_publ_contact_author_address
;
Department of Chemistry and Biochemistry, University of Lethbridge, 4401
University Drive Lethbridge,
AB, T1K 3M4,
Canada
;
_publ_contact_author_email     'cmacneil@princeton.edu'
_publ_contact_author_fax     ?
_publ_contact_author_phone     '16099337680'
_publ_section_title
;\
Dichloridobis[2-(pyridin-2-yl-\k<i>N</i>)-1<i>H</i>-benzimidazole-\
\k<i>N</i>^3^]nickel(II) monohydrate
;
loop_
    _publ_author_name
    _publ_author_footnote
    _publ_author_address
    'MacNeil, Connor S.' .
;
Department of Chemistry and Biochemistry, University of Lethbridge, 4401
University Drive Lethbridge,
AB, T1K 3M4,
Canada
;
    'Ogweno, Aloice O.' .
;
Department of Chemistry, South Eastern University of Kenya, Kitui,
Kenya
;
    'Ojwach, Stephen O.' .
;
School of Chemistry & Physics, University of KwaZulu-Natal, Scottsville,
Pietermaritzburg,
South Africa
;
    'Hayes, Paul G.' .
;
Department of Chemistry and Biochemistry, University of Lethbridge, 4401
University Drive Lethbridge,
AB, T1K 3M4,
Canada
;
_publ_section_synopsis
;
The crystal structure of the nickel(II) dichloride complex of the ligand
2-(pyridin-2-yl)-1<i>H</i>-benzimidazole is described.
;
data_I
_database_code_depnum_ccdc_archive 'CCDC 1946553'
_chemical_name_systematic
;\
Dichloridobis[2-(pyridin-2-yl-\k<i>N</i>)-1<i>H</i>-benzimidazole-\
\k<i>N</i>^3^]nickel(II) monohydrate
;
_chemical_name_common     ?
_chemical_formula_moiety     'C24 H18 Cl2 N6 Ni, H2 O'
_chemical_formula_sum     'C24 H20 Cl2 N6 Ni O'
_chemical_formula_iupac     '[Ni Cl2 (C12 H9 N3)2], H2 O'
_chemical_formula_weight     538.07
_chemical_melting_point     ?
_space_group_crystal_system     monoclinic
_space_group_name_H-M_alt     'I 2/a'
_space_group_name_Hall     '-I 2ya'
loop_
    _space_group_symop_operation_xyz
    'x, y, z'
    '-x+1/2, y, -z'
    'x+1/2, y+1/2, z+1/2'
    '-x+1, y+1/2, -z+1/2'
    '-x, -y, -z'
    'x-1/2, -y, z'
    '-x+1/2, -y+1/2, -z+1/2'
    'x, -y+1/2, z+1/2'
_cell_length_a     15.9019(6)
_cell_length_b     14.7008(7)
_cell_length_c     20.0039(7)
_cell_angle_alpha     90
_cell_angle_beta     95.924(4)
_cell_angle_gamma     90
_cell_volume     4651.4(3)
_cell_formula_units_Z     8
_cell_measurement_reflns_used     13739
_cell_measurement_theta_min     3.7450
_cell_measurement_theta_max     30.9030
_cell_measurement_temperature     100(11)
_exptl_crystal_description     plate
_exptl_crystal_colour     'clear light blue'
_exptl_crystal_size_max     0.21
_exptl_crystal_size_mid     0.15
_exptl_crystal_size_min     0.1
_exptl_crystal_density_diffrn     1.537
_exptl_crystal_density_meas     ?
_exptl_crystal_density_method     ?
_exptl_crystal_F_000     2208
_exptl_absorpt_coefficient_mu     1.095
_exptl_absorpt_correction_type     multi-scan
_exptl_absorpt_process_details
;
(CrysAlisPro; Rigaku OD, 2015)
;
_exptl_absorpt_correction_T_min     0.78503
_exptl_absorpt_correction_T_max     1.00000
_diffrn_ambient_temperature     100.15
_diffrn_source     ?
_diffrn_radiation_type     MoK\a
_diffrn_radiation_wavelength     0.71073
_diffrn_measurement_device_type
       'Rigaku Oxford Diffraction SuperNova, Dual, Cu at zero, Pilatus 200/300K'
_diffrn_measurement_device     'four-circle diffractometer'
_diffrn_measurement_method     '\w scans'
_diffrn_detector_area_resol_mean     ?
_diffrn_reflns_number     29773
_diffrn_reflns_av_R_equivalents     0.0460
_diffrn_reflns_av_unetI/netI     0.0349
_diffrn_reflns_theta_min     3.370
_diffrn_reflns_theta_max     31.435
_diffrn_reflns_theta_full     25.242
_diffrn_measured_fraction_theta_max     0.813
_diffrn_measured_fraction_theta_full     0.997
_diffrn_reflns_limit_h_min     -22
_diffrn_reflns_limit_h_max     21
_diffrn_reflns_limit_k_min     -19
_diffrn_reflns_limit_k_max     19
_diffrn_reflns_limit_l_min     -29
_diffrn_reflns_limit_l_max     26
loop_
    _refln_index_h
    _refln_index_k
    _refln_index_l
    _refln_F_squared_meas
    _refln_F_squared_sigma
    0 0 -4 40.52 2.37
    0 0 4 43.28 2.33
    0 0 6 22.9 1.94
    0 0 -6 20.84 1.7
    0 0 6 22.15 1.77
    0 0 8 3.88 1.1
    0 0 -8 6.09 1.12
    0 0 10 41.79 2.36
    0 0 10 37.58 3.3
    0 0 -10 33.98 2.9
    0 0 12 266.09 11.68
    0 0 -12 271.74 12.97
    0 0 12 268.25 12.69
    0 0 12 298.61 13.73
    0 0 -14 879.8 38.96
    0 0 14 961.77 38.61
    0 0 14 851.21 35.8
    0 0 -14 908.6 37.61
    0 0 16 537.94 22.48
    0 0 -16 547.32 25.97
    0 0 -16 567.58 24.56
    0 0 16 515.46 25.16
    0 0 18 10.32 1.34
    0 0 -18 13.82 2.64
    0 0 -18 8.76 3.15
    0 0 18 11.21 3.03
    0 0 -20 5.23 2.42
    0 0 20 6.32 2.77
    0 0 -20 5.71 3.23
    0 0 -20 4.11 2.24
    0 0 20 5.84 1.07
    0 0 -22 184.51 10.53
    0 0 22 159.74 11.35
    0 0 24 6.27 3.5
    0 0 -24 5.86 2.88
    0 0 -26 10.05 3.44
    0 -1 3 38.83 2.32
    0 -1 3 37.72 1.88
    0 1 -3 40.81 1.92
    0 -1 5 45.59 2.37
    0 1 -5 49.64 2.84
    0 1 5 49.87 2.93
    0 -1 -5 49.08 2.76
    0 1 -5 50.07 2.43
    0 1 5 50.13 2.76
    0 -1 -7 388.29 16.67
    0 1 7 385.84 17
    0 1 -7 399.57 16.82
    0 1 -9 234.51 10.48
    0 -1 9 226.7 9.46
    0 1 9 218.06 10.7
    0 -1 9 224.39 10.82
    0 -1 -9 193.83 10.13
    0 -1 11 78.23 5.22
    0 -1 -11 72.35 4.61
    0 1 -11 69.47 4.69
    0 1 11 74.31 4.57
    0 1 11 72.21 5.07
    0 -1 11 72.42 3.71
    0 1 -13 587.88 25.77
    0 1 13 590.04 26.46
    0 -1 13 594.73 24.26
    0 -1 13 576.04 26.37
    0 -1 -13 580.16 25.64
    0 1 -13 603.13 26.92
    0 -1 15 363.52 15.82
    0 1 -15 339.86 18.42
    0 1 15 391.56 16.09
    0 1 -15 353.75 17.66
    0 1 15 404.85 18.65
    0 -1 15 391.02 18.53
    0 -1 -15 388.03 17.68
    0 1 -17 458.75 22.14
    0 -1 -17 445.39 22.56
    0 1 -17 444.38 20.55
    0 1 17 431.24 20.2
    0 -1 17 443.79 21.79
    0 -1 17 430.63 18.6
    0 -1 -17 482.51 20.93
    0 1 -17 462.36 20.95
    0 1 17 460.95 21.82
    0 1 17 439.66 18.78
    0 1 -19 110.87 8.54
    0 -1 -19 119.11 7.63
    0 1 -19 116.56 7.49
    0 1 -19 119.47 7.73
    0 -1 19 111.93 8.38
    0 -1 -19 123.55 9.26
    0 1 19 102.28 5.48
    0 1 19 104.16 8.12
    0 -1 -21 74.78 7.55
    0 1 -21 81.98 7.54
    0 -1 -21 71.31 5.84
    0 1 -21 76.97 6.11
    0 1 21 66.52 3.78
    0 1 -21 75.29 5.86
    0 -1 -21 75.46 7.61
    0 1 21 58.61 6.63
    0 -1 21 75.57 6.9
    0 1 -23 34.94 4.32
    0 -1 -23 29.22 4.14
    0 -1 23 23.66 4.75
    0 1 23 38.54 5.35
    0 -1 25 222.91 14.27
    0 -1 -25 215.07 12.65
    0 1 -25 217.83 12.44
    0 1 25 211.86 14.09
    0 1 -27 141.22 9.4
    0 -1 -27 135.43 9.56
    0 -2 2 4149.13 159.69
    0 2 2 3931.93 159.48
    0 -2 2 3997.77 159.87
    0 -2 -2 4059.99 159.93
    0 2 -2 4168.08 159.68
    0 -2 -2 3983.75 159.47
    0 -2 4 1438.88 56.41
    0 2 -4 1481.72 56.44
    0 2 4 1406.88 56.47
    0 -2 4 1349.3 56.16
    0 -2 4 1456.6 56.87
    0 2 4 1405.41 56.44
    0 -2 -4 1399.31 56.82
    0 2 -4 1385.1 56.22
    0 2 -6 1196.15 46.8
    0 2 -6 1181.75 47.01
    0 2 -6 1148.33 46.4
    0 2 6 1115.58 46.79
    0 -2 -6 1154.21 47.45
    0 2 6 1185.3 47.04
    0 -2 -6 1144.31 46.78
    0 -2 6 1151.29 47.6
    0 2 -8 789.56 32.48
    0 2 -8 799.5 33.33
    0 2 8 849.94 33.57
    0 -2 -8 801.07 33.95
    0 -2 -8 789.04 33.07
    0 -2 10 1153.91 47.28
    0 2 -10 1162.68 46.81
    0 -2 10 1144.35 45.56
    0 -2 -10 1064.68 46.43
    0 -2 -10 1113.25 47.5
    0 2 10 1153.62 47.1
    0 -2 12 52.55 2.96
    0 2 12 49.88 4.17
    0 2 12 49.87 3.8
    0 -2 -12 55.17 3.88
    0 -2 12 54.17 4.39
    0 2 -12 46.33 3.9
    0 2 -12 50.53 3.78
    0 2 -14 43.53 4.48
    0 -2 -14 41.59 3.75
    0 2 14 42.24 4.13
    0 2 -14 46.09 4.09
    0 -2 14 47.53 4.43
    0 -2 14 48.99 2.84
    0 2 -16 23.72 3.35
    0 -2 -16 31.65 4.56
    0 2 16 24.18 3.57
    0 2 -16 30.96 3.96
    0 -2 16 30.82 3.85
    0 -2 -16 29.35 3.45
    0 -2 16 25.42 2
    0 -2 -18 5.81 2.38
    0 2 18 7.51 2.9
    0 -2 -18 7.36 3.26
    0 -2 18 3.39 2.44
    0 2 -18 5.06 2.01
    0 2 -18 1.61 2.55
    0 -2 18 5.76 1.09
    0 2 -18 2.97 2.14
    0 2 18 4.58 2.16
    0 2 18 6.79 1.42
    0 2 -20 125.76 7.83
    0 2 -20 135.9 8.59
    0 -2 20 115.86 5.64
    0 -2 -20 122.8 9.86
    0 -2 -20 133.05 8
    0 2 20 107.62 5.99
    0 2 20 124.19 7.65
    0 -2 -20 129.95 9.75
    0 2 20 115.5 8.94
    0 2 -20 134.46 9.48
    0 -2 20 128.26 9.08
    0 2 22 51.96 3.18
    0 2 -22 55.47 5.12
    0 2 22 56.49 6.28
    0 -2 22 52.43 5.91
    0 2 24 5.25 3.6
    0 -2 24 14.46 3.9
    0 2 -24 6.84 2.63
    0 2 -26 5.54 2.92
    0 -2 -26 1.57 2.99
    0 -3 1 230.76 9.66
    0 -3 -1 207.46 9.63
    0 3 3 731.84 30.63
    0 -3 -3 727.64 30.6
    0 3 -3 789.52 30.94
    0 -3 -3 771.17 31.29
    0 -3 3 723.67 31.27
    0 3 -3 812.73 30.98
    0 -3 3 797.04 30.97
    0 3 -5 596.47 24.28
    0 -3 5 585.9 24.18
    0 3 5 551.51 24.43
    0 3 5 580.54 24.33
    0 -3 5 575.27 24.38
    0 -3 5 621.95 24.94
    0 -3 -5 576.6 24.9
    0 3 -5 643.54 24.5
    0 -3 7 5.84 1.21
    0 3 -7 4.81 0.93
    0 -3 7 4.12 1.34
    0 3 7 6 1.14
    0 -3 -7 7.3 1.63
    0 3 -9 85.11 5.11
    0 -3 -9 79.62 5.47
    0 -3 9 78.99 5.66
    0 3 9 95.88 5.3
    0 3 -9 83.72 4.36
    0 -3 9 81.89 4.32
    0 3 11 231.75 11.4
    0 -3 11 232.12 12
    0 3 -11 244.41 10.57
    0 -3 -11 239.18 11.37
    0 3 11 231.88 11.8
    0 3 -11 230.08 11.64
    0 -3 -11 238.13 12.41
    0 -3 11 235.7 10.48
    0 3 -11 249.49 11.37
    0 3 -13 360.29 17.55
    0 3 13 405.95 18.15
    0 3 -13 364.47 18.01
    0 -3 13 389.07 16.08
    0 -3 -13 381.22 17.28
    0 -3 -13 358.37 18.37
    0 -3 13 364.74 17.98
    0 3 -15 639.94 28.04
    0 -3 15 637.09 26.06
    0 -3 15 599.48 28.52
    0 -3 -15 607.57 27.53
    0 3 -15 613.16 28.59
    0 -3 -15 649.18 29.34
    0 3 15 659.07 28.67
    0 3 -17 703.63 31.15
    0 -3 -17 693.91 30.51
    0 3 17 720.83 30.56
    0 -3 17 620.55 31.42
    0 3 17 678.65 31.69
    0 -3 -17 690 32.45
    0 -3 17 709.52 28.77
    0 3 -17 707.19 30.5
    0 3 -17 715.6 31.99
    0 3 19 660.18 29.47
    0 3 19 726.76 31.54
    0 3 -19 699.98 30.34
    0 3 19 632.72 27.86
    0 -3 19 673.2 31.16
    0 3 -19 677.95 31.14
    0 -3 -19 677.71 31.87
    0 3 -19 661.02 29.51
    0 -3 -21 32.49 5.27
    0 3 -21 33.33 3.98
    0 3 21 38.23 5.2
    0 3 -21 29.77 4.28
    0 3 21 27.11 3.63
    0 -3 21 31.19 4.82
    0 3 21 27.99 2.52
    0 3 -23 12.57 3.09
    0 3 23 19.02 4.36
    0 3 23 11.23 1.62
    0 -3 23 13.31 3.98
    0 -3 25 29.94 5.58
    0 3 25 38.12 5.79
    0 3 -25 44.16 4.81
    0 -4 0 629.48 26.19
    0 4 -2 297.55 13.1
    0 4 2 284 12.32
    0 -4 2 314.96 13.3
    0 -4 -2 298.36 13.38
    0 4 -4 8.41 1.14
    0 4 4 6.64 0.94
    0 -4 -4 11.01 1.53
    0 -4 4 6.37 1.19
    0 4 -4 5.71 1.22
    0 -4 4 6.35 1.12
    0 -4 6 956.24 39.79
    0 4 -6 990.26 39.22
    0 -4 -6 980.84 39.87
    0 4 6 938.75 39.04
    0 4 -6 942.97 39.03
    0 -4 6 903.82 39.11
    0 4 6 1025.86 40.18
    0 -4 8 781.88 31.45
    0 -4 8 774.34 32.35
    0 4 -8 698.81 30.99
    0 4 8 766.27 31.47
    0 -4 -8 761.24 32.07
    0 4 10 1384.61 55.36
    0 4 10 1405.02 55.09
    0 -4 10 1376.11 56.37
    0 -4 10 1343.73 54.29
    0 4 -10 1294.63 54.34
    0 -4 -10 1323.28 55.89
    0 -4 10 1265.99 55.51
    0 4 -10 1323.08 54.92
    0 4 -10 1403.05 55.48
    0 -4 12 30.72 2.37
    0 -4 -12 34.94 3.93
    0 4 12 26.5 3.13
    0 4 -12 29.19 3.18
    0 -4 12 28.1 3.23
    0 4 -12 32.39 3.48
    0 4 -12 34.38 2.52
    0 -4 14 1.33 0.94
    0 4 -14 2.43 1.67
    0 -4 -14 1.97 2.15
    0 -4 14 0.29 1.76
    0 4 14 3.61 1.92
    0 4 -14 0.51 1.62
    0 -4 -16 349.12 18.75
    0 4 16 403.64 18.49
    0 -4 16 384.03 18.41
    0 4 -16 379.45 17.16
    0 4 -16 380 17.87
    0 4 -16 346.22 18.05
    0 -4 16 384.36 15.74
    0 4 -18 227.61 12.46
    0 4 -18 219 12.86
    0 -4 18 211.28 12.72
    0 -4 -18 216.72 13.37
    0 4 -18 225.81 11.72
    0 4 18 228.25 13.06
    0 4 18 220.26 11.75
    0 -4 -20 1.91 3.18
    0 4 20 10.75 3.35
    0 -4 20 8.49 2.97
    0 4 -20 1.74 2.56
    0 4 20 6.73 2.44
    0 4 -20 8.4 2.44
    0 4 -20 6.53 2.96
    0 4 -22 2.13 2.19
    0 -4 22 0.94 2.68
    0 4 22 1.42 2.89
    0 4 22 0.59 2.03
    0 4 22 1.42 1.34
    0 4 -24 9.49 2.97
    0 4 24 6.88 2.76
    0 -4 24 5.72 3.34
    0 4 24 7.83 3.9
    0 4 -26 1.37 2.71
    0 -5 -1 26.91 2.45
    0 -5 1 36.07 2.68
    0 -5 3 153.64 7.04
    0 5 -3 148.07 7.08
    0 -5 3 146.14 7.28
    0 -5 -3 149.03 7.45
    0 5 3 131.53 6.2
    0 -5 5 229.96 11.19
    0 -5 -5 237.16 11.25
    0 5 5 224.77 10.28
    0 -5 5 242.88 10.84
    0 5 -5 242.05 10.84
    0 -5 7 21.89 2.29
    0 5 -7 20.84 2.32
    0 -5 7 24.37 2.67
    0 -5 -7 29.27 2.88
    0 5 7 30.17 2.45
    0 -5 9 27.08 2.57
    0 5 9 25.77 2.68
    0 -5 -9 24.31 2.77
    0 5 9 21.46 2.4
    0 -5 9 20.91 2.89
    0 5 -9 27.3 2.41
    0 5 -11 24.43 2.89
    0 -5 11 26.81 3.47
    0 5 -11 16.6 1.98
    0 5 11 18.65 2.44
    0 5 -11 17.58 2.62
    0 -5 -11 14.87 2.54
    0 5 13 75.27 5.74
    0 5 -13 87.24 6.13
    0 -5 -13 87.05 6.38
    0 -5 13 81.37 5.97
    0 5 -13 85.87 5.99
    0 5 -13 83.22 4.8
    0 -5 13 85.03 6.83
    0 -5 15 196.67 10.01
    0 5 -15 210.37 9.94
    0 5 -15 231.54 10.59
    0 -5 -15 183.57 10.24
    0 5 -15 213.59 9.2
    0 5 15 183.68 9.75
    0 5 -17 499.88 22.03
    0 5 -17 459.41 22.65
    0 -5 -17 429.17 23.15
    0 -5 17 506.58 23.44
    0 5 -17 481.55 23.24
    0 5 17 469.9 22.01
    0 5 17 498.29 23.21
    0 5 -19 257.55 12.81
    0 -5 19 206.11 13.35
    0 5 -19 241.6 13.94
    0 5 19 246.32 13.89
    0 -5 -19 216.85 13.89
    0 5 19 241.8 12.62
    0 5 -19 245.09 13.46
    0 5 21 10.16 2.73
    0 5 -21 10.47 2.84
    0 5 -21 14.44 3.49
    0 -5 21 18.12 3.93
    0 5 21 10.75 3.49
    0 5 -23 5.81 2.84
    0 5 23 8.44 3.77
    0 5 23 6.94 2.76
    0 -5 23 2.51 3.29
    0 5 -25 4.78 2.73
    0 5 25 8.72 3.7
    0 -6 0 396.73 18.23
    0 -6 0 426.55 18.26
    0 -6 2 358.58 16.06
    0 -6 -2 353.1 14.41
    0 -6 -2 340.47 15.96
    0 6 -2 364.65 15.71
    0 6 -4 5.11 1.48
    0 -6 4 12.98 1.72
    0 -6 4 6.87 1.49
    0 -6 -4 7.92 1.04
    0 6 4 6.34 0.96
    0 -6 -4 5.81 1.54
    0 -6 6 391.39 17.21
    0 6 -6 390.93 17.19
    0 -6 -6 391.67 17.71
    0 -6 6 400.54 17.71
    0 6 6 373.07 16.52
    0 -6 8 59.08 4.36
    0 6 -8 65.25 4.36
    0 6 8 75.15 4.4
    0 -6 8 62.46 5.04
    0 -6 -8 77.85 5.1
    0 6 10 257.82 12.35
    0 -6 -10 245.31 12.92
    0 6 -10 259.26 12.09
    0 6 -10 256.66 12.89
    0 -6 10 260.14 12.41
    0 -6 10 248.89 13.24
    0 -6 12 142.2 9.31
    0 6 -12 142.78 8.75
    0 -6 -12 147.17 8.91
    0 6 12 148.93 8.44
    0 6 -12 147.04 8.75
    0 6 -12 155.6 7.8
    0 -6 -14 16.4 3.24
    0 6 14 17.52 2.85
    0 6 -14 15.89 2.12
    0 -6 14 18.27 3.47
    0 6 -14 15.66 2.95
    0 6 -14 21.24 2.79
    0 6 -14 18.65 3.02
    0 6 14 12.8 2.47
    0 6 -16 142.2 9.4
    0 6 -16 143.03 7.62
    0 6 16 155.52 9.43
    0 6 -16 145.79 8.59
    0 6 -16 146.68 9.27
    0 -6 -16 143.68 9.78
    0 6 16 153.43 8.78
    0 6 -18 311.1 15.11
    0 -6 -18 297.24 16.54
    0 6 -18 287.65 15.73
    0 6 18 286.64 14.99
    0 6 18 308.5 16.1
    0 6 -18 290.95 16
    0 -6 -20 4.74 3.28
    0 6 -20 7.45 2.47
    0 6 20 5.88 3.25
    0 6 -20 8.93 3.24
    0 6 20 4.88 2.49
    0 6 22 5.66 3.57
    0 6 22 -0.32 2.17
    0 6 -22 1.27 2.2
    0 6 -24 4.71 2.88
    0 6 24 6.33 2.91
    0 6 24 4.14 3.5
    0 -7 -1 269.76 11.37
    0 -7 -1 299 13.48
    0 -7 1 306.51 13.44
    0 -7 -3 41.75 2.21
    0 -7 -3 37.03 3.42
    0 -7 3 40.73 3.23
    0 -7 3 38.86 3.37
    0 7 -3 49.98 3.47
    0 7 -5 120.42 6.64
    0 -7 5 126.43 7.21
    0 -7 -5 127.94 7.15
    0 7 5 107.33 5.59
    0 -7 5 129.32 6.73
    0 -7 7 51.54 4.32
    0 7 7 50.02 3.3
    0 -7 7 50.17 3.88
    0 -7 -7 52.87 4.25
    0 7 -7 44.83 3.74
    0 -7 9 490.81 21.25
    0 7 9 471.01 19.86
    0 -7 9 433.17 20.14
    0 -7 -9 435.8 20.82
    0 7 9 485.49 21.7
    0 7 -9 409.13 19.87
    0 7 -9 457.33 20.77
    0 -7 11 101.15 7.3
    0 -7 -11 96.07 6.84
    0 7 11 100.43 6.29
    0 -7 11 101.96 6.72
    0 7 -11 125.36 7.27
    0 7 -11 100.41 6.13
    0 -7 11 94.59 6.28
    0 7 -13 30.64 3.24
    0 7 -13 32.6 3.81
    0 7 -13 27.49 2.88
    0 -7 -13 23.99 3.53
    0 -7 13 26.18 3.94
    0 -7 13 32.27 3.63
    0 7 13 23.26 3.17
    0 7 13 20.96 3.04
    0 7 -15 78.55 6.39
    0 7 15 92.62 6.29
    0 7 -15 74.97 5.08
    0 7 15 93.9 6.42
    0 7 -15 70.81 6.28
    0 7 -15 79.52 5.82
    0 -7 -15 89.39 6.83
    0 -7 15 80.29 6.35
    0 -7 15 75.67 7.13
    0 -7 17 85.75 7.31
    0 7 -17 100.05 6.91
    0 7 -17 101.08 7.59
    0 -7 -17 93.26 7.75
    0 7 -17 100.25 7.6
    0 7 17 112.08 7.65
    0 7 17 103.13 6.94
    0 -7 19 2.51 2.72
    0 -7 -19 11.32 3.77
    0 7 19 1.18 2.58
    0 7 -19 4.18 2.21
    0 7 -19 6.28 3.01
    0 7 19 8.72 2.72
    0 7 -21 11.04 3.43
    0 7 21 12.41 3.14
    0 -7 21 7.92 3.65
    0 7 -21 12.78 2.97
    0 7 21 9.7 3.51
    0 7 23 59.23 5.77
    0 7 -23 63.91 5.94
    0 7 23 65.8 6.93
    0 -7 23 63.89 7.13
    0 7 -25 106.65 7.92
    0 -8 0 584.4 25.7
    0 -8 0 585.77 25.88
    0 -8 -2 5.4 1.82
    0 -8 -2 2.55 0.44
    0 8 -2 4.38 1.45
    0 -8 2 4.56 1.72
    0 -8 4 62.18 4.73
    0 -8 4 63.08 4.53
    0 -8 -4 68.39 4.98
    0 8 -4 65.39 4.55
    0 8 -6 157.07 8.72
    0 -8 -6 157.98 9.23
    0 -8 6 178.95 8.97
    0 8 6 154.65 7.66
    0 8 8 93.05 5
    0 8 -8 73.03 5.61
    0 -8 8 82.99 5.6
    0 -8 8 88.97 6.24
    0 8 8 80.56 6.21
    0 8 -8 79.29 5.45
    0 -8 -8 89.11 6.09
    0 -8 -10 161.88 9.1
    0 8 -10 134.52 8.56
    0 8 -10 134.74 8.11
    0 -8 10 143.55 9.08
    0 -8 10 157.87 8.48
    0 8 10 149.43 8.49
    0 8 10 152.23 7.94
    0 -8 10 138 8.22
    0 8 10 145.27 9.45
    0 -8 -12 78.96 6.22
    0 8 12 85.26 5.93
    0 -8 12 80.61 5.89
    0 8 -12 78.03 6.03
    0 8 12 71.48 5.34
    0 -8 12 83.56 5.81
    0 8 -12 78.28 5.53
    0 8 -12 84.55 5.8
    0 -8 12 77.26 6.5
    0 8 14 10.06 2.45
    0 -8 -14 8.07 2.72
    0 8 -14 7.5 2.62
    0 8 -14 5.88 2.5
    0 8 14 5.09 2.01
    0 8 -14 7.66 2.04
    0 8 -14 4.25 2.03
    0 -8 14 7.45 2.85
    0 -8 14 5.65 2.37
    0 8 16 113.19 7.57
    0 -8 -16 114.25 8.13
    0 8 -16 98.17 6.88
    0 8 16 101.98 7.18
    0 -8 16 101 7.64
    0 -8 16 85.45 8.31
    0 8 -16 102.07 7.74
    0 8 -16 109.48 7.97
    0 8 18 97.21 7.08
    0 8 -18 96.33 7.94
    0 -8 -18 93.8 7.94
    0 8 18 91.91 7.39
    0 -8 18 105.87 7.91
    0 8 -18 100.06 7.05
    0 8 -18 105.94 8.05
    0 -8 20 9 3.44
    0 8 -20 9.5 3.49
    0 8 -20 11.02 2.98
    0 8 20 15.54 3.66
    0 8 20 14.4 3.27
    0 8 22 14.53 3.93
    0 8 22 11.85 3.4
    0 -8 22 6 3.81
    0 8 -22 13.3 3.41
    0 8 -24 2.85 2.99
    0 -9 1 13.73 2.33
    0 9 -1 13.68 2.15
    0 -9 -1 11.93 2.26
    0 -9 -1 12.21 2.37
    0 9 -3 302.62 14.38
    0 -9 3 293.68 14.75
    0 -9 -3 310.75 14.97
    0 -9 3 295.72 14.38
    0 -9 5 64.44 5.12
    0 9 -5 57.8 4.49
    0 9 -5 66.78 5
    0 9 5 59.03 5.12
    0 -9 5 58.45 4.53
    0 -9 -5 67.62 5.19
    0 -9 7 57.89 4.89
    0 9 -7 52.07 4.4
    0 9 -7 54.87 4.68
    0 9 7 61.79 5.14
    0 -9 -7 59.72 4.92
    0 9 7 47.26 3.28
    0 -9 7 57.57 4.49
    0 9 9 66.96 5.93
    0 -9 -9 72.96 5.59
    0 -9 9 61.17 4.76
    0 9 -9 57.28 4.82
    0 -9 9 70.14 5.13
    0 9 -9 75.69 5.61
    0 9 9 64.6 4.24
    0 -9 9 67.95 5.72
    0 -9 11 -0.37 1.99
    0 9 11 -2.45 2.35
    0 9 -11 0.62 1.9
    0 9 11 1.1 1.87
    0 -9 11 -1.02 1.72
    0 -9 11 -0.26 1.71
    0 -9 -11 -2.24 2.04
    0 9 -11 0.24 1.76
    0 9 11 1.01 1.44
    0 9 13 23.22 3.31
    0 -9 -13 18.83 3.42
    0 9 -13 17.75 3.46
    0 -9 13 16.01 3.03
    0 -9 13 24.69 3.46
    0 9 13 25.46 3.03
    0 -9 13 15.52 3.35
    0 9 -13 16.49 2.86
    0 9 -15 79.82 6.75
    0 9 -15 69.98 5.28
    0 -9 15 68.41 6
    0 9 15 79.03 5.79
    0 -9 -15 73.11 6.55
    0 -9 15 61.95 6.81
    0 9 -15 68.6 6.28
    0 9 15 63.7 5.64
    0 9 17 8.97 2.89
    0 9 -17 11.27 3.3
    0 -9 -17 10.59 3.34
    0 9 17 14 3.22
    0 9 -17 9.43 3.16
    0 -9 17 9.3 2.87
    0 9 19 43.35 5.03
    0 9 -19 38.21 5.37
    0 -9 19 46.36 5.37
    0 9 19 37.64 4.73
    0 -9 21 18.36 4.5
    0 9 -21 17.43 4.46
    0 -9 23 5.34 3.92
    0 -10 0 537.02 23.89
    0 10 0 505.93 23.22
    0 -10 2 423.84 18.85
    0 10 -2 416.98 18.68
    0 -10 2 399.41 19
    0 -10 -2 366.87 18.93
    0 10 2 385.02 19.15
    0 -10 -4 95.42 6.82
    0 10 -4 99.75 6.44
    0 10 -4 91.84 6.94
    0 10 4 97.43 7.09
    0 -10 4 97.19 6.75
    0 -10 4 110.23 6.67
    0 -10 6 6.38 2.15
    0 10 6 1.36 1.78
    0 10 -6 5.38 1.97
    0 -10 -6 5.72 2.21
    0 -10 6 5.91 1.91
    0 10 -6 5.31 1.96
    0 10 -6 5.8 2.12
    0 -10 8 70.93 5.92
    0 -10 8 66.78 5.34
    0 -10 -8 84.2 6.19
    0 -10 8 74.59 4.99
    0 10 8 71.56 6.3
    0 10 -8 64.02 5.29
    0 10 -8 84.18 6.08
    0 10 10 28.63 3
    0 -10 10 32.94 3.5
    0 -10 10 31.13 3.84
    0 10 10 37.62 4.65
    0 10 -10 35.84 4.02
    0 -10 -10 36.6 4.28
    0 -10 10 43.16 4.68
    0 10 -10 22.64 3.54
    0 -10 -12 2.81 2.27
    0 10 -12 5.22 2.57
    0 10 -12 2.15 2.17
    0 10 12 1.52 1.75
    0 10 12 -0.31 2.24
    0 -10 12 -0.42 2.55
    0 -10 12 2.25 2.09
    0 -10 12 3.89 2.42
    0 10 -14 56.07 5.92
    0 10 14 83.72 5.72
    0 -10 14 64.62 6.72
    0 -10 14 65 5.67
    0 10 -14 68.7 5.52
    0 10 14 82.28 6.29
    0 -10 14 61.65 5.65
    0 -10 -14 73.56 6.5
    0 10 16 71.39 5.83
    0 10 -16 62.2 6.28
    0 10 16 62.88 5.76
    0 -10 -16 75.29 6.81
    0 -10 16 68.61 6.18
    0 10 -16 73.17 6.88
    0 10 -18 53.77 6.1
    0 10 18 45.64 5.24
    0 -10 18 56.21 5.91
    0 -10 20 6.53 3.6
    0 10 -20 5.82 3.66
    0 10 20 7 3.14
    0 -10 22 4.14 3.86
    0 11 -1 6.57 2.23
    0 11 1 11.31 2.41
    0 -11 1 7.29 0.77
    0 11 1 6.28 1.96
    0 11 -1 7.57 2.27
    0 -11 -1 8.54 2.25
    0 -11 1 10.55 2.54
    0 11 -3 21.96 2.83
    0 -11 -3 16.45 3.09
    0 -11 3 26 3.24
    0 -11 3 19.14 1.68
    0 -11 3 17.69 2.97
    0 11 3 13.76 3.01
    0 11 -3 17.18 2.98
    0 11 -5 42.44 4.03
    0 11 5 35.7 4.34
    0 -11 5 42.03 4.37
    0 -11 5 36.56 3.73
    0 11 -5 36.8 4.23
    0 -11 5 30.01 2.63
    0 -11 -5 36.25 4.11
    0 -11 7 57.79 4.91
    0 -11 7 47.57 3.92
    0 -11 7 63.16 5.52
    0 11 7 60.85 5.79
    0 11 -7 53.76 4.95
    0 -11 -7 69.67 5.67
    0 11 -7 64.74 5.45
    0 11 -7 54.73 5.36
    0 -11 9 206.58 12.12
    0 -11 -9 247.52 12.62
    0 -11 9 187.91 11.16
    0 11 9 207.81 12.55
    0 11 -9 220.37 11.97
    0 11 -9 178.37 10.93
    0 11 -9 227.78 12.55
    0 -11 9 190.43 10.44
    0 -11 11 376.52 18.8
    0 -11 -11 445.32 19.94
    0 -11 11 365.08 19.65
    0 -11 11 372.77 18.23
    0 11 11 410.37 19.24
    0 11 11 375.4 17.41
    0 11 -11 418.1 19.71
    0 11 -11 345.47 18.31
    0 11 13 75.59 6.39
    0 11 -13 72.83 5.93
    0 -11 13 69.87 5.95
    0 11 -13 74.94 6.68
    0 -11 -13 81.1 6.75
    0 -11 13 74.94 6.33
    0 -11 13 93.44 7.82
    0 -11 -15 7.52 3.18
    0 11 15 4.32 2.67
    0 -11 15 8.45 3
    0 -11 15 9.91 3.17
    0 11 -15 2.49 2.81
    0 -11 17 5.57 3.06
    0 11 -17 5.69 3.45
    0 11 17 14.11 3.68
    0 11 19 34.34 4.96
    0 11 -19 36.74 5.8
    0 -11 19 37.17 5.05
    0 -11 21 103.79 8.82
    0 11 -21 84.8 8.47
    0 11 21 98.82 8.14
    0 -12 0 173.4 10.25
    0 12 0 156.96 9.43
    0 12 0 159.4 10.3
    0 -12 -2 220.87 12.06
    0 12 -2 210.14 11.21
    0 12 -2 232.57 12.56
    0 12 2 223.03 11.37
    0 12 2 250.74 12.84
    0 -12 -2 253.65 12.39
    0 -12 2 219.87 11.81
    0 -12 2 241.78 11.95
    0 -12 4 223.58 12.36
    0 12 -4 213.48 11.71
    0 -12 -4 245.76 12.79
    0 12 4 219.58 12.79
    0 -12 4 199.07 9.78
    0 12 -4 234.5 12.8
    0 -12 4 228.92 11.98
    0 12 6 10.48 2.96
    0 -12 6 18.03 3.47
    0 12 -6 17.36 3.1
    0 -12 -6 18.22 3.27
    0 -12 6 17.18 2.12
    0 -12 6 15.72 2.92
    0 12 -6 11.46 2.94
    0 12 -8 117.27 8.37
    0 12 8 115.31 8.68
    0 -12 8 102.14 7.88
    0 -12 8 108.18 7.4
    0 12 -8 89.66 7.09
    0 -12 8 100.73 6.36
    0 -12 -8 127.51 8.47
    0 12 -10 17.42 3.76
    0 -12 10 24.2 3.86
    0 12 -10 11.96 3.26
    0 -12 10 13.67 3.57
    0 -12 -10 19.32 3.95
    0 -12 10 15.57 2.85
    0 12 -10 15.08 3.38
    0 12 10 26.46 4.85
    0 12 -12 140.97 9.33
    0 12 12 128.08 8.74
    0 -12 12 127.89 8.66
    0 -12 12 114.86 7.93
    0 -12 -12 149.62 9.67
    0 12 -12 118.8 8.29
    0 -12 12 111.98 9.06
    0 12 14 38.47 4.99
    0 -12 14 41.31 5.08
    0 -12 14 46.46 4.87
    0 12 16 51.63 5.77
    0 -12 16 58.15 5.81
    0 12 -18 2.06 3.56
    0 -12 18 1.28 2.98
    0 -12 20 7.46 5.01
    0 12 20 9.42 3.15
    0 -12 20 12.45 4.11
    0 12 -20 11.99 4.58
    0 -12 22 -0.53 4.5
    0 -13 1 0.34 2.38
    0 -13 1 0.36 2.14
    0 -13 -1 2.94 2.24
    0 13 1 2.84 2.12
    0 13 1 -1.21 1.96
    0 13 -1 -0.3 2.03
    0 13 -1 1.21 1.95
    0 13 -3 0.3 1.92
    0 13 -3 1.23 2.44
    0 -13 3 2.19 2.28
    0 -13 -3 0.38 2.3
    0 13 3 0.3 2.08
    0 -13 -3 0.37 1.95
    0 -13 3 1.77 0.68
    0 -13 3 1.3 2.2
    0 13 3 0.83 2.02
    0 -13 5 1.52 2.27
    0 -13 -5 5.33 2.77
    0 13 -5 6.99 2.76
    0 -13 5 5.12 2.48
    0 13 -5 6.47 2.64
    0 -13 5 6.57 1.46
    0 13 5 6.47 2.77
    0 -13 7 -0.65 2.33
    0 13 7 -0.46 2.71
    0 -13 -7 1.53 2.69
    0 13 -7 -0.96 2.42
    0 -13 7 2.38 2.63
    0 13 -7 1.68 2.38
    0 -13 7 1.21 1.57
    0 13 -9 140.3 9.11
    0 13 9 145.79 10.46
    0 13 -9 166.78 10.55
    0 -13 9 123.05 7.83
    0 -13 9 122.63 9.61
    0 -13 -9 182.88 10.57
    0 -13 9 142.31 9.24
    0 13 -11 117.01 8.34
    0 -13 11 105.6 7.46
    0 -13 11 115.34 8.49
    0 13 -11 143.98 9.45
    0 -13 11 109.02 9.19
    0 -13 -11 152.04 9.79
    0 13 -11 144.48 9.82
    0 -13 13 199.78 11.78
    0 13 -13 255.83 14.38
    0 13 13 244.15 13.22
    0 -13 13 186.39 12.27
    0 13 15 141.86 9.6
    0 -13 15 118.7 8.59
    0 -13 17 40.46 5.23
    0 13 -17 42.05 6.06
    0 13 17 44.33 5.5
    0 -13 19 12.76 4.03
    0 13 -19 11.63 4.53
    0 -13 19 12.53 5.37
    0 -13 21 33.76 5.91
    0 -14 0 -1.58 2.37
    0 14 0 -0.66 2.26
    0 14 0 0.44 2.4
    0 -14 0 -1.12 2.36
    0 14 2 29.5 4.46
    0 14 -2 27.69 3.91
    0 -14 -2 19.71 3.78
    0 -14 2 31.72 4.32
    0 14 -2 26.48 4.3
    0 -14 2 19.07 3.66
    0 14 2 28.06 3.98
    0 -14 4 59.74 5.76
    0 -14 4 67.55 6.28
    0 -14 4 49.78 3.36
    0 14 4 77.84 6.14
    0 14 -4 85.94 7.17
    0 -14 -4 86.71 6.93
    0 14 -4 68.07 5.85
    0 -14 -4 87.4 6.86
    0 14 4 90.94 7.3
    0 -14 6 400.45 19.96
    0 14 6 439.48 20.75
    0 -14 -6 412.57 19.92
    0 14 -6 394.37 20.05
    0 -14 6 380.91 18.99
    0 14 -6 344.7 18.59
    0 -14 6 348.2 16.47
    0 14 8 424.28 19.32
    0 -14 8 386.72 19.27
    0 14 -8 355.13 18.78
    0 14 -8 390.02 20.43
    0 -14 8 330.22 16.99
    0 -14 -8 426.35 20.23
    0 -14 8 378.41 19.9
    0 14 8 412.71 21.09
    0 14 -10 87.32 7.76
    0 -14 10 72.63 6.71
    0 14 -10 66.29 6.24
    0 -14 10 71.61 7.27
    0 -14 10 78.12 5.61
    0 -14 12 1.42 2.02
    0 14 -12 1.8 2.86
    0 14 -12 4.07 3.14
    0 14 12 0.82 2.66
    0 -14 12 3.95 3.12
    0 14 14 3.4 2.85
    0 14 -14 1.62 2.97
    0 -14 14 1.65 2.46
    0 -14 16 5.31 3.09
    0 14 -18 11.9 4.27
    0 -14 18 6.89 3.62
    0 -14 20 5.83 3.9
    0 15 1 2.85 2.54
    0 15 1 6.25 3.25
    0 15 -1 1.06 2.41
    0 15 -1 4.24 2.98
    0 -15 -1 3.86 2.58
    0 -15 1 3.8 2.57
    0 -15 1 1.58 2.82
    0 15 -3 -0.36 2.6
    0 -15 3 -0.85 2.49
    0 15 -3 -0.48 2.52
    0 15 3 2.16 2.56
    0 -15 3 -2.7 3.26
    0 -15 -3 2.19 2.52
    0 15 3 -0.98 2.99
    0 15 -5 2.54 3.09
    0 -15 5 1.33 2.75
    0 15 5 8.12 3.45
    0 15 5 11.28 3.24
    0 15 -5 15.1 3.86
    0 -15 5 7.59 3.17
    0 -15 -5 10.14 3.27
    0 -15 5 6.89 1.28
    0 15 -7 61.24 6.27
    0 -15 7 72.03 6.81
    0 -15 7 55.95 4.09
    0 15 -7 63.39 6.75
    0 15 7 63.1 6.88
    0 -15 7 66.12 6.27
    0 15 -9 19.57 4.33
    0 15 -9 19.71 3.96
    0 -15 9 22.72 4.22
    0 -15 9 20.4 4.44
    0 -15 9 19 2.71
    0 -15 11 14.05 2.81
    0 15 -11 14.25 3.83
    0 -15 13 3.03 2.4
    0 15 -13 6.66 3.76
    0 15 15 57 7.81
    0 -15 15 39.35 5.23
    0 15 -15 59.11 7.19
    0 -15 17 38.45 5.42
    0 -15 19 75.28 7.67
    0 -16 0 32.98 4.97
    0 16 0 31.43 5.14
    0 16 2 30.52 5.23
    0 -16 -2 39.19 5.29
    0 -16 2 29.26 4.76
    0 16 -2 35.38 5.37
    0 16 4 55.39 6.58
    0 -16 4 36.76 5.35
    0 -16 -4 57.7 6.18
    0 16 -4 46.48 5.91
    0 16 6 132.81 9.86
    0 -16 -6 132.31 9.17
    0 16 -6 128.68 9.5
    0 -16 6 114.9 8.74
    0 -16 8 19.39 2.56
    0 16 -8 41.18 5.76
    0 -16 10 2.45 1.97
    0 16 -10 3.83 3.29
    0 16 -12 3.42 3.47
    0 -16 12 5.73 2.35
    0 -16 14 13.21 3.34
    0 16 14 11.8 4.87
    0 16 -14 9 4.5
    0 -16 16 0.37 3.22
    0 -17 1 -2.45 3.24
    0 -17 -1 5.92 3.23
    0 17 -1 1.65 3.08
    0 17 1 2.23 3.06
    0 17 3 7.97 3.96
    0 -17 3 8.87 3.63
    0 -17 -3 13.62 3.94
    0 17 -3 13.05 3.97
    0 17 5 9.34 3.96
    0 -17 5 6.6 3.48
    0 17 -5 3.38 3.48
    0 -17 -5 5.6 3.52
    0 -17 -7 10.28 3.84
    0 17 -7 9.15 3.88
    0 -17 7 6.27 1.31
    0 17 7 7.39 4.35
    0 17 -9 5.79 3.67
    0 -17 9 5.81 1.91
    0 17 -11 10.1 4.17
    0 18 0 52.73 7.12
    0 -18 0 42.88 6.28
    0 18 -2 8.23 4.36
    0 -18 2 14.64 4.43
    0 18 2 8.43 4.43
    0 -18 -2 10.59 4.14
    0 18 -4 -1.16 3.94
    0 -18 -4 6.48 3.7
    0 -18 4 4.3 3.68
    0 18 4 4.34 4.2
    0 18 -6 1.21 3.58
    0 18 6 7.7 4.11
    0 -18 -6 4.36 3.41
    0 18 -8 4.32 3.5
    0 -18 -8 -3.86 4.22
    0 -19 -1 -3.35 3.7
    0 -19 1 1.67 3.06
    0 19 1 -1.28 3.57
    0 19 -1 -0.63 3.23
    0 19 3 1.3 4.41
    1 0 -27 3.17 3.13
    1 0 -25 12.62 3.74
    -1 0 25 16.38 4.58
    1 0 -23 4.28 2.49
    -1 0 23 -1.01 3.39
    1 0 -21 -0.33 2.17
    -1 0 21 -0.91 3.05
    1 0 -21 0.98 2.87
    1 0 -19 2.13 1.88
    -1 0 19 0.81 2.11
    1 0 -19 3.6 2.84
    -1 0 17 5.29 2.57
    1 0 -17 8.59 3.08
    1 0 -17 5.2 2.04
    1 0 -15 9.39 2.07
    1 0 -15 8 2.76
    -1 0 15 8.52 0.96
    -1 0 15 8.85 2.4
    1 0 -13 5.71 2.33
    -1 0 13 4.68 0.73
    1 0 -13 3.8 1.61
    -1 0 13 4.91 1.88
    -1 0 11 0.64 1.08
    -1 0 11 3.41 1.09
    1 0 -11 1.48 0.98
    -1 0 11 1.95 0.54
    1 0 -11 1.33 1.56
    -1 0 9 -0.17 0.9
    -1 0 9 0.6 0.39
    1 0 -9 0.12 0.76
    1 0 -7 0.85 0.67
    -1 0 7 0.53 0.76
    1 0 -5 1.27 0.56
    -1 0 5 0.47 0.6
    -1 0 5 1.04 0.49
    -1 0 -3 2.67 0.69
    1 0 5 0.92 0.72
    -1 0 -5 0.19 0.67
    -1 0 -7 0.38 0.76
    1 0 7 0.36 0.82
    -1 0 -9 4.61 1.28
    1 0 11 0.1 0.73
    -1 0 -11 0.39 1.01
    -1 0 -13 11.59 2.22
    1 0 13 14.24 2.49
    1 0 13 14.47 1.65
    1 0 15 1.75 0.97
    1 0 15 0.22 1.11
    1 0 15 -0.31 1.51
    -1 0 -15 0.38 1.82
    -1 0 -15 0.51 1.56
    1 0 17 8.46 2.83
    1 0 17 11.87 1.7
    -1 0 -17 7.6 3.03
    -1 0 -17 6.91 2.41
    1 0 19 -0.5 1.22
    -1 0 -19 0.64 2.31
    -1 0 -19 -0.93 2.9
    1 0 19 1.98 2.59
    1 0 21 1.85 1.27
    -1 0 -21 -1.4 2.37
    1 0 21 0.44 2.71
    -1 0 -21 0.85 2.32
    1 0 23 4.86 3.18
    -1 0 -23 1.54 2.47
    -1 0 -25 -0.32 2.29
    1 0 25 -1.07 3.21
    1 -1 -28 -1.26 3.08
    1 1 -26 80.84 7.27
    -1 1 26 99.93 9.1
    1 -1 -26 97.73 7.84
    1 1 -24 113.3 8.12
    -1 -1 24 104.15 9.07
    1 -1 -24 108.02 8.23
    -1 1 24 110.7 9.32
    -1 1 22 29.45 4.88
    1 -1 -22 24.66 4.89
    1 1 -22 24.92 3.73
    -1 -1 22 29.25 4.71
    1 1 -20 15.12 2.99
    1 -1 -20 20.24 3.1
    1 -1 -20 14.44 3.85
    1 1 -20 17.1 3.81
    1 1 -20 23.75 3.37
    -1 -1 20 17.5 3.62
    -1 1 20 21.63 3.93
    -1 -1 18 42.62 4.84
    1 1 -18 36.85 3.91
    1 1 -18 37.62 4.19
    1 1 -18 35.18 4.68
    1 -1 -18 40.16 3.9
    -1 1 18 45.05 4.97
    1 -1 -18 35.42 5.02
    1 1 -16 178.95 10.26
    1 -1 -16 153.08 8.63
    -1 1 16 143.48 6.92
    1 1 -16 168.03 9.13
    -1 -1 16 195.28 10.32
    -1 -1 16 146.81 6.7
    -1 1 16 168.07 9.85
    1 1 -16 185.24 9.24
    1 -1 -16 161.68 10.36
    -1 1 14 20.43 2.41
    -1 -1 14 19.39 1.4
    -1 -1 14 23.22 3.14
    1 1 -14 17.94 2.5
    1 -1 -14 22.15 2.62
    1 1 -14 23.94 3.34
    -1 1 14 16.85 2.86
    -1 1 14 21.84 1.62
    1 1 -12 62.84 4.14
    -1 -1 12 54.41 2.81
    -1 1 12 58.12 4.52
    1 -1 -12 62.31 3.99
    -1 1 12 61.59 3.88
    -1 -1 12 53.18 4.42
    1 1 -12 61.41 4.92
    1 1 -10 459.76 19.36
    -1 1 10 451.98 19.93
    1 1 -10 453.7 20.29
    -1 -1 10 409.74 18.01
    -1 1 10 486.52 19.12
    1 -1 -10 472.33 19.14
    -1 -1 10 472.47 19.99
    -1 -1 8 54.41 3.81
    1 1 -8 56.48 3.52
    -1 1 8 67.47 4.07
    1 -1 -8 63.48 3.44
    1 1 -8 53.59 4.07
    1 1 -6 4.32 0.81
    -1 1 6 4.46 0.99
    1 -1 -6 4.61 0.79
    1 1 -6 3.42 1.11
    -1 -1 6 4.84 1.03
    -1 1 4 227.48 9.3
    -1 -1 4 212.79 9.4
    1 1 -4 189.79 9.2
    -1 1 4 210.61 8.77
    1 -1 -4 208.21 8.74
    -1 -1 4 213.65 9.23
    -1 1 -4 395.32 15.51
    1 -1 4 357.47 15.43
    -1 1 -4 387.62 15.32
    1 -1 4 358.91 16.09
    1 1 4 362.22 15.76
    -1 -1 -4 348.26 15.74
    -1 1 -4 405.62 15.88
    -1 1 -6 556.91 22.63
    1 -1 6 536.71 22.48
    1 1 6 514.48 22.42
    1 -1 6 509.92 21.93
    -1 -1 -6 586.07 22.6
    -1 -1 -8 913.82 38.01
    1 -1 8 889.78 37.82
    -1 1 -8 959.75 38.16
    1 -1 10 308.56 12.96
    -1 1 -10 301.25 14.03
    1 1 10 283.27 14.07
    -1 -1 -10 293.68 13.87
    -1 -1 -12 0.81 1.29
    1 1 12 2.64 1.43
    -1 1 -12 2.75 1.34
    1 -1 12 2.36 0.84
    -1 -1 -14 59 4.62
    -1 1 -14 59.77 4.65
    -1 1 -14 50.03 4.9
    1 1 14 58.57 4.94
    1 1 14 54.87 3.52
    1 -1 14 56.79 3.47
    1 -1 14 61.75 5.04
    -1 1 -16 435.02 19.08
    1 1 16 370.49 16.96
    -1 1 -16 396.73 19.7
    -1 -1 -16 376.89 18.6
    1 -1 16 409.43 19.43
    -1 -1 -16 377.6 20.02
    1 -1 16 402.38 16.93
    1 1 16 368.16 19.09
    1 1 16 391.79 18.26
    1 1 18 64.72 4.03
    -1 -1 -18 76.95 5.79
    1 1 18 69.79 5.26
    -1 -1 -18 63.14 6.47
    -1 1 -18 61.32 4.86
    -1 1 -18 59.24 5.41
    -1 1 -18 72.24 6.46
    1 1 18 69.47 6.09
    1 -1 18 61.08 5.86
    1 -1 18 64.45 3.91
    -1 1 -20 469.14 25.1
    -1 -1 -20 557.61 24.53
    1 1 20 514.11 25.06
    1 -1 20 466.86 24.66
    -1 -1 -20 525.03 26.12
    1 1 20 519.33 21.78
    -1 1 -20 546.59 24.56
    1 -1 20 506.33 21.59
    -1 1 -20 484.67 23.24
    1 1 22 222.12 10.18
    1 1 22 223.87 13.73
    1 -1 22 220.77 13.61
    -1 1 -22 233.07 12.99
    1 -1 22 215.96 9.99
    -1 1 -22 217.29 11.96
    -1 -1 -24 12.81 3.22
    1 1 24 8.73 3.78
    -1 1 -24 9.69 2.92
    1 -1 24 7.63 3.54
    -1 1 -26 18.28 3.57
    -1 -1 -26 24.6 4.06
    1 -2 -27 104.07 8.6
    1 2 -27 97.46 7.81
    -1 2 25 119.35 10.09
    1 2 -25 130.16 8.77
    -1 -2 25 109.39 9.63
    -1 -2 23 17.64 4.24
    -1 2 23 13.56 4.11
    1 2 -23 16.19 3.35
    1 2 -21 10.94 2.9
    1 2 -21 11.59 3.59
    1 -2 -21 7.66 3.91
    1 2 -21 8.56 2.62
    1 -2 -21 10.38 3.98
    -1 2 21 7.77 3.45
    -1 -2 21 7.23 3.04
    1 -2 -19 2.98 3.03
    1 2 -19 1.25 2.51
    -1 2 19 2.87 0.89
    1 -2 -19 8.82 3.46
    -1 2 19 4.95 1.88
    -1 2 19 4.07 2.79
    1 2 -19 3.78 2.27
    1 -2 -19 4.68 1.94
    1 2 -19 2.02 2.1
    -1 -2 19 7.23 2.94
    1 -2 -17 499.45 22.57
    -1 2 17 490.46 23.8
    -1 -2 17 517.74 24
    1 -2 -17 489.85 24.24
    -1 2 17 474.82 20.72
    1 2 -17 532.04 23.05
    1 2 -17 532.02 22.98
    1 2 -17 504.78 24.01
    -1 -2 15 54.47 2.83
    1 -2 -15 48.42 5.26
    -1 2 15 58.72 5.01
    1 2 -15 55.92 4.47
    1 -2 -15 48.93 4.04
    -1 -2 15 62.19 5.24
    1 2 -15 54.29 5.01
    -1 2 13 3.33 1.64
    -1 -2 13 1.86 0.56
    -1 -2 13 3.43 1.73
    1 2 -13 2.56 1.46
    1 2 -13 0.84 1.51
    -1 2 13 1.45 1.14
    1 -2 -13 1.74 1.86
    1 -2 -13 1.66 1.23
    1 2 -11 5.17 1.71
    -1 2 11 5.1 1.32
    -1 -2 11 2.21 1.37
    1 2 -11 3.75 1.25
    -1 2 11 4.64 1.44
    1 -2 -11 4.65 1.26
    -1 -2 11 4.77 0.73
    1 -2 -11 2.42 1.54
    1 -2 -9 20.73 2.45
    1 2 -9 27.79 2.74
    -1 -2 9 19.84 1.43
    1 2 -9 27.21 1.55
    -1 -2 9 22.73 2.46
    1 2 -9 25.79 2.27
    -1 2 9 17.57 2.16
    1 -2 -9 20.42 1.91
    1 2 -7 520.41 21.52
    -1 -2 7 542.83 22.71
    1 -2 -7 496.58 22.52
    -1 -2 7 548.57 23.07
    1 -2 -7 541.65 22.82
    -1 2 7 600.57 22.75
    1 2 -7 517.18 22.41
    1 2 -7 514.41 22.7
    1 -2 -5 936.69 37.06
    -1 -2 5 888.86 37.11
    -1 2 5 917.02 36.91
    1 2 -5 911.83 36.81
    1 2 -5 847.26 36.91
    1 2 -5 916.66 36.22
    -1 -2 5 873.06 36.83
    1 -2 -5 896.89 36.84
    -1 2 5 911.18 36.45
    -1 -2 5 925.37 36.86
    1 -2 -3 328.07 14.14
    1 -2 -3 336.3 14.04
    -1 2 3 332.69 14.23
    -1 2 3 295.83 13.93
    -1 -2 3 316.6 13.98
    -1 -2 3 372.61 14.21
    -1 -2 3 373.49 14.24
    1 2 -3 353.15 14.14
    -1 2 -3 2099.87 81.7
    -1 2 -3 2115.73 81.44
    -1 -2 -3 2014.21 82.03
    1 -2 3 1929.53 81.93
    1 -2 3 2002.71 81.62
    1 -2 3 2078.22 81.46
    -1 -2 -5 177.88 8.31
    1 -2 5 183.34 8.29
    -1 2 -5 165.41 7.5
    1 -2 5 160.64 7.43
    1 2 5 167.01 7.83
    -1 -2 -5 181.67 7.88
    1 -2 5 168.09 7.42
    -1 2 -5 166.58 7.88
    -1 2 -5 157.6 7.34
    -1 2 -7 63.41 3.21
    -1 -2 -7 48.79 3.38
    -1 2 -7 51.7 3.54
    -1 -2 -7 48.61 3.82
    1 2 7 47.13 3.36
    1 -2 7 52.64 4.02
    -1 2 -9 35.3 3.01
    1 -2 9 29.06 2.25
    1 2 9 43.8 3.23
    -1 -2 -9 38.27 3.01
    1 -2 11 90.09 4.81
    -1 2 -11 94.14 5.87
    1 2 11 98.86 6.12
    1 2 11 96.57 5.75
    -1 -2 -11 90.84 5.8
    -1 2 -11 95.38 5.26
    -1 2 -13 331.07 15.05
    -1 2 -13 341.75 16.05
    1 -2 13 325.06 16.16
    -1 -2 -13 344.65 15.76
    1 2 13 321.73 16.01
    -1 2 -13 331.14 16.39
    1 -2 13 322.91 14.35
    1 2 15 19.24 3.08
    -1 -2 -15 21.42 2.83
    1 -2 15 20.39 3.04
    -1 2 -15 15.29 2.61
    1 -2 15 18.39 1.84
    -1 2 -15 13.96 2.92
    1 2 17 128.09 6.73
    -1 -2 -17 123.98 9.17
    -1 -2 -17 126.05 8.07
    1 -2 17 137.99 8.91
    1 2 17 119.55 8.52
    -1 2 -17 128.1 8.85
    1 -2 17 122.53 6.45
    -1 2 -17 132.09 8.32
    1 2 17 142.39 8.09
    -1 -2 -19 72.48 7.22
    -1 -2 -19 73.72 7.24
    -1 2 -19 70.72 6.65
    1 -2 19 74.79 4.33
    1 -2 19 72.29 6.43
    -1 -2 -19 67.31 5.76
    1 2 19 74.74 6.59
    -1 2 -19 76.19 5.45
    -1 2 -19 70.24 6.15
    1 2 19 70.49 4.49
    1 2 19 67.82 5.56
    1 -2 21 7.1 1.45
    1 2 21 11.08 3.4
    -1 -2 -21 7.31 2.74
    1 2 21 5.64 2.52
    -1 2 -21 5.88 2.82
    -1 2 -21 8.03 2.41
    1 2 21 4.05 1.63
    1 -2 21 9.69 3.15
    -1 -2 -21 7.87 3.81
    -1 2 -23 -1.73 2.67
    1 2 23 0.13 1.24
    1 -2 23 0.49 2.95
    1 2 23 -0.49 3.14
    1 2 25 61.85 7
    -1 -2 -25 62.21 6.05
    1 -2 25 66.64 7.18
    -1 2 -25 74.39 5.96
    1 -3 -28 4.98 3.9
    1 3 -26 83 6.94
    -1 3 26 82.41 8.36
    -1 3 24 138.62 10.68
    -1 -3 24 135.34 10.56
    1 3 -24 149.3 9.56
    1 3 -22 42.83 4.61
    -1 3 22 41.91 2.44
    -1 -3 22 43.83 5.46
    -1 3 22 52.14 6.08
    -1 3 20 27.41 2.17
    1 3 -20 23.81 4.18
    1 3 -20 26.05 3.75
    -1 3 20 25.25 4.49
    1 3 -20 35.98 4.04
    -1 -3 20 27.71 4.29
    1 -3 -20 33.95 5
    -1 3 20 29.66 3.47
    -1 3 18 81.7 6.39
    1 3 -18 68.36 5.92
    1 3 -18 68.86 5.12
    -1 -3 18 67.42 5.84
    1 -3 -18 77.07 6.61
    1 3 -18 72.63 5.41
    1 3 -16 24.28 3.33
    -1 3 16 33.08 3.99
    -1 -3 16 33.56 4.1
    1 -3 -16 35.6 4.44
    1 3 -16 31.77 4.02
    1 3 -16 31.95 3.43
    -1 3 14 227.72 11.22
    1 -3 -14 227.35 12.7
    -1 3 14 244.79 12.41
    1 3 -14 226.8 11.65
    1 3 -14 218.19 12.14
    -1 -3 14 233.14 12.37
    1 -3 -12 701.3 29.9
    1 3 -12 654.8 28.81
    1 3 -12 667.27 29.44
    -1 3 12 695.42 28.48
    -1 -3 12 703.03 29.63
    -1 3 12 608.24 29.1
    1 -3 -10 168.22 9.31
    1 3 -10 173.74 9.13
    -1 3 10 179.91 8.44
    -1 -3 10 166.84 9.07
    1 3 -10 161.14 8.55
    -1 3 10 182.46 9.08
    1 3 -10 171.43 7.67
    1 -3 -8 114.66 6.53
    1 3 -8 115.35 5.46
    1 3 -8 108.8 6.09
    -1 3 8 129.65 6.47
    1 3 -8 115.82 6.44
    -1 -3 8 113.74 6.7
    -1 -3 8 116.06 6.41
    1 3 -6 42.41 2.47
    -1 -3 6 48.63 3.03
    -1 -3 6 47.5 3
    -1 -3 6 43.59 3.15
    1 -3 -6 36.21 2.95
    1 -3 -6 35.66 2.76
    1 3 -6 38.77 2.9
    -1 3 6 43.76 2.88
    1 3 -6 43.26 2.89
    -1 3 6 40.34 3.15
    1 3 -4 393.64 14.89
    -1 -3 4 347.57 14.98
    -1 -3 4 344.7 14.61
    -1 3 4 325.29 14.52
    1 3 -4 360.46 14.85
    1 -3 -4 328.91 14.82
    1 3 -4 336.72 14.4
    1 -3 -4 323.99 14.55
    -1 -3 4 375.36 14.82
    -1 3 4 321.54 14.9
    1 -3 -2 24.57 2.04
    -1 -3 2 27.72 1.61
    1 -3 -2 25.42 1.64
    -1 -3 2 32.75 2.03
    -1 -3 2 25.08 1.89
    1 3 -2 27.82 1.92
    1 -3 0 1784.74 70.92
    -1 -3 0 1730.15 70.92
    -1 3 0 1801.74 70.88
    -1 -3 -2 250.64 10.43
    1 -3 2 218.81 10.21
    -1 3 -2 228.74 10.17
    1 -3 4 3374.55 127.15
    -1 3 -4 3155.56 126.62
    1 3 4 2851.44 126.74
    -1 -3 -4 3018.5 127.02
    1 -3 4 3331.59 126.47
    -1 3 -4 3272.44 126.46
    1 -3 4 3234.53 126.59
    1 3 6 362.13 15.19
    -1 3 -6 362.31 15.02
    -1 -3 -6 337.48 15.71
    1 3 6 351.42 15.39
    1 -3 6 334.31 14.85
    1 -3 6 351.47 15.82
    -1 3 -8 293.65 13.92
    -1 3 -8 317.78 14.65
    1 -3 8 355.15 15.42
    1 3 8 339.13 14.53
    -1 -3 -8 318.39 15.08
    -1 -3 -10 699.07 29.08
    1 3 10 709.5 29.41
    -1 -3 -10 665.97 29.96
    1 -3 10 650.54 28.16
    -1 3 -10 665.57 29.26
    1 -3 10 696.03 30.29
    -1 3 -10 691.65 28.57
    -1 3 -10 692.11 28.3
    -1 3 -12 15.59 2.43
    1 -3 12 18.6 1.89
    -1 3 -12 19.92 2.22
    -1 -3 -12 22.94 2.68
    1 3 12 25.35 3.05
    -1 -3 -12 28.2 3.79
    -1 3 -14 14.57 2.73
    -1 -3 -14 16.71 2.54
    -1 3 -14 14.56 2.77
    1 -3 14 17.8 1.85
    -1 -3 -14 19.35 3.42
    1 3 14 18.57 2.89
    1 -3 14 12.27 2.53
    -1 -3 -16 132.36 9.19
    -1 3 -16 120.51 8.2
    1 -3 16 139.43 6.76
    -1 3 -16 110.87 8.36
    1 3 16 135.71 8.71
    1 -3 16 117.52 8.4
    1 3 16 141.34 8.06
    -1 -3 -16 132.29 7.98
    -1 3 -18 84.57 6.72
    1 -3 18 76.48 6.87
    1 3 18 111.17 6.91
    1 3 18 94.64 7.41
    -1 -3 -18 112.2 8.49
    -1 3 -18 88.73 6
    1 -3 18 84.65 5
    -1 -3 -18 102.21 6.82
    -1 3 -18 77.99 6.95
    1 3 20 275.52 13.62
    -1 -3 -20 291.08 16.14
    1 -3 20 240.57 14.48
    -1 -3 -20 260.12 13.82
    1 3 20 263.31 14.82
    1 -3 20 246.2 11.51
    -1 3 -20 247.79 13
    -1 3 -20 259.09 14.25
    -1 3 -20 239.38 14.51
    1 -3 22 156.19 10.82
    1 3 22 162.08 9.69
    -1 3 -22 146.73 9.19
    1 -3 22 164.96 7.62
    -1 3 -22 142.17 10.22
    1 3 22 179.03 11.5
    1 3 24 58.82 3.93
    -1 3 -24 62.47 5.45
    1 -3 24 69.62 7.12
    1 3 24 68.25 7.19
    -1 3 -26 17.23 3.58
    -1 4 25 20.42 4.87
    -1 -4 25 19.99 4.65
    1 4 -25 18.79 3.85
    1 4 -23 11.81 3.29
    -1 4 23 15.76 1.54
    -1 4 23 23.14 4.46
    -1 -4 23 14.63 3.97
    -1 4 23 14.35 2.92
    -1 4 21 47.86 3.23
    -1 -4 21 43.94 5.44
    -1 4 21 44.32 5.63
    1 4 -21 46.39 5.03
    -1 4 21 57.4 4.65
    1 -4 -21 59.93 6.4
    1 4 -21 41.56 4.58
    -1 -4 19 104.55 8.3
    1 4 -19 100.9 7.51
    1 4 -19 114.13 7.46
    1 4 -19 114.12 8.48
    -1 4 19 113.47 7.22
    -1 4 19 130.02 8.83
    1 -4 -19 117.78 9.04
    1 4 -17 186.2 11.57
    -1 4 17 222.56 12.01
    -1 -4 17 191.85 11.68
    1 -4 -17 209.35 12.2
    1 4 -17 198.87 11.08
    1 4 -17 194.47 10.78
    1 4 -15 76.6 6.2
    1 4 -15 76.31 5.51
    -1 -4 15 70.36 5.95
    1 -4 -15 88.6 6.69
    1 4 -15 82.16 5.83
    -1 4 15 89.01 6.44
    1 -4 -13 3.45 1.93
    1 4 -13 6.44 1.84
    1 4 -13 4.68 1.93
    1 4 -13 4.5 1.11
    -1 -4 13 4.87 1.91
    -1 4 13 2.68 1.38
    -1 4 13 2.82 1.55
    -1 -4 11 413.7 19.63
    1 4 -11 420.66 18.62
    -1 -4 11 426.86 19.07
    1 -4 -11 411.4 19.17
    -1 4 11 409.26 18.2
    1 4 -11 461.67 19.31
    -1 4 11 423.07 18.86
    1 4 -11 377.27 17.3
    -1 4 9 402 17.13
    1 4 -9 369.59 17.6
    -1 -4 9 385.17 18.06
    -1 -4 9 393.17 17.65
    -1 4 9 391.13 17.48
    1 -4 -9 382.57 17.8
    1 4 -9 394.23 16.59
    1 4 -7 363.29 15.61
    -1 -4 7 357.51 15.69
    -1 4 7 334.6 15.42
    -1 -4 7 379.33 16.15
    -1 -4 7 370.16 15.67
    1 4 -7 320.51 15.02
    1 -4 -7 352.96 15.88
    1 4 -7 357.07 15.77
    -1 4 7 350.9 16.2
    1 4 -5 34.17 2.62
    1 4 -5 34.93 2.36
    -1 4 5 24.43 2.63
    -1 -4 5 37.27 2.47
    -1 4 5 26.07 2.13
    -1 -4 5 31.13 2.46
    -1 -4 5 41.42 2.88
    1 4 -5 37.39 2.52
    1 -4 -5 25.61 2.43
    -1 4 3 134.28 6.43
    1 -4 -3 143.74 7.09
    1 4 -3 149.01 7.01
    -1 4 3 141.74 7.12
    -1 -4 3 156.57 6.99
    -1 -4 3 144.72 6.48
    -1 -4 3 140.67 6.96
    -1 -4 1 33.23 2.37
    1 -4 -1 34.25 2.48
    -1 -4 1 33.08 2.47
    -1 -4 1 33.6 2.34
    -1 4 1 32.24 2.41
    -1 4 -1 32.52 2.48
    -1 -4 -1 43.33 2.83
    1 -4 1 38.49 2.67
    1 -4 3 149.78 6.83
    -1 -4 -3 168.35 7.55
    1 4 3 152.18 6.33
    1 -4 3 143.46 6.96
    -1 4 -3 127.59 7.09
    1 -4 3 130.22 7.14
    1 -4 5 442.84 18.14
    1 -4 5 421.36 18.78
    1 -4 5 406.95 18.04
    -1 4 -5 453.38 18.26
    1 4 5 421.2 17.84
    -1 -4 -5 410.62 18.76
    -1 4 -7 849.32 36.11
    1 -4 7 902.21 37.15
    -1 -4 -7 908.83 37.2
    1 4 7 918.77 36.34
    1 -4 7 847.63 36.04
    -1 4 -9 576.89 24.31
    -1 4 -9 576.93 25.05
    1 4 9 626.45 24.9
    1 -4 9 545.82 24.12
    -1 4 -9 557.37 24.16
    1 -4 9 588.85 25.7
    -1 -4 -9 568.76 25.38
    -1 4 -11 330.93 14.89
    1 -4 11 324.71 14.77
    1 -4 11 345.28 17
    -1 4 -11 344.16 15.25
    -1 -4 -11 350.9 16.68
    -1 4 -11 314.67 15.99
    1 4 11 372.78 16.16
    1 4 13 343.83 16.36
    -1 -4 -13 336.19 16.89
    -1 4 -13 324.9 16.38
    1 -4 13 328.84 14.7
    -1 4 -13 336.06 16.22
    1 4 15 134.86 8.55
    -1 -4 -15 129.65 9.1
    1 -4 15 136.22 8.66
    1 -4 15 131.64 6.9
    -1 4 -15 135.84 8.55
    -1 4 -15 147.44 9.01
    1 4 15 141.21 8.19
    -1 -4 -17 46.83 5.48
    1 -4 17 50.65 5.06
    -1 4 -17 45.71 4.97
    1 -4 17 49.06 3.31
    -1 4 -17 27.8 3.34
    1 4 17 47.31 4.37
    1 4 17 50.93 5.04
    -1 4 -17 50.2 4.87
    -1 4 -19 66.3 5.98
    1 -4 19 70.2 4.24
    -1 4 -19 64.97 5.18
    -1 4 -19 64.84 6.37
    1 -4 19 64.45 6.2
    -1 -4 -19 76.94 7.05
    1 4 19 62.07 5.4
    1 4 19 68.34 6.32
    1 4 21 2.24 2.73
    -1 4 -21 4.34 2.26
    -1 4 -21 5.43 2.84
    1 -4 21 0.45 2.47
    1 4 21 5.06 2.54
    1 4 23 8.98 3.53
    1 4 23 7.97 2.99
    1 -4 23 8.37 3.72
    -1 4 -23 10.77 2.84
    -1 4 -25 -0.31 2.37
    1 4 25 0.54 3.68
    1 -4 25 -2.16 3.69
    1 5 -26 9.43 3.33
    1 5 -24 31.91 4.32
    -1 5 24 33.61 5.49
    -1 5 24 26.66 3.78
    -1 5 22 37.73 5.2
    -1 5 22 29.13 3.74
    1 5 -22 24.03 3.88
    1 5 -20 97.57 8.15
    1 5 -20 107.48 7.8
    -1 5 20 115.75 8.59
    1 -5 -20 122.23 9.15
    -1 5 20 113.39 7.18
    1 5 -20 102.47 7.36
    1 5 -18 376.32 18.66
    -1 5 18 408.75 18.43
    1 5 -18 357.35 19.5
    1 5 -18 379.34 19.06
    1 -5 -18 383.91 20.05
    -1 5 18 432.19 20.12
    -1 5 16 875.69 38.24
    1 5 -16 908.12 37.87
    1 5 -16 836.8 37.3
    1 -5 -16 868.97 38.64
    1 5 -16 850.79 38.25
    1 5 -14 803.14 35.42
    1 5 -14 788.31 34.88
    -1 5 14 855.19 35.43
    1 -5 -14 764.55 35.54
    1 5 -14 812.94 34.75
    1 5 -14 808.82 33.29
    -1 -5 12 120.84 8.18
    -1 5 12 127.54 7.4
    1 5 -12 125.68 7.58
    1 5 -12 116.66 6.18
    -1 5 12 142.38 7.15
    1 5 -12 107.72 7.14
    1 -5 -12 118.23 7.64
    -1 -5 10 487.93 22.24
    -1 -5 10 552.58 23.33
    1 5 -10 509.04 22.62
    -1 5 10 508.46 22.03
    1 -5 -10 501.46 22.79
    -1 5 10 462.63 22.27
    1 5 -10 523.72 21.55
    1 -5 -8 773.72 32.01
    -1 -5 8 787.03 31.65
    -1 -5 8 749.01 32.09
    1 5 -8 759.2 31.04
    -1 5 8 687.72 31.2
    1 5 -8 740.12 31.79
    1 5 -6 25 2.39
    -1 -5 6 22.01 2.21
    1 -5 -6 19.68 2.27
    -1 5 6 20.61 2.38
    -1 5 6 23.04 1.99
    1 5 -6 20.55 2.18
    1 5 -6 23.62 2.07
    -1 -5 6 26.69 2.57
    1 5 -4 258.23 11.61
    -1 5 4 257.14 12.12
    1 -5 -4 246.76 11.92
    -1 5 4 244.93 11.19
    1 5 -4 283.29 11.99
    -1 -5 4 257.18 11.74
    1 5 -4 267.54 11.96
    -1 -5 4 267.61 12.12
    -1 5 2 0.14 0.8
    -1 -5 2 0.94 0.83
    -1 -5 2 0.4 0.78
    1 -5 -2 2.51 1.15
    -1 5 0 89.72 4.95
    1 -5 0 96 5.23
    -1 -5 0 89.65 5.16
    -1 5 -2 591.75 25.05
    -1 -5 -2 616.17 25.43
    1 -5 2 580.82 25.18
    1 -5 4 151.62 7.16
    1 -5 4 143.72 7.64
    1 -5 4 158.65 7.35
    -1 -5 -4 162.32 7.84
    -1 5 -4 155 7.51
    1 5 4 132.37 6.52
    1 -5 6 14.05 2.12
    1 -5 6 14.44 1.71
    1 5 6 8.55 1.29
    -1 -5 -6 12.98 2.05
    -1 5 -6 11.83 1.71
    1 -5 8 199.89 9.88
    1 5 8 171.7 8.65
    1 -5 8 176.24 8.66
    -1 5 -8 175.16 8.67
    -1 -5 -8 170.16 9.4
    1 5 10 25.61 2.78
    1 -5 10 19.35 2.29
    -1 -5 -10 22.85 2.87
    -1 5 -10 24.54 2.44
    -1 5 -10 19.76 2.24
    1 -5 10 24.07 2.19
    1 -5 10 20.24 2.96
    -1 5 -10 22.72 2.77
    1 -5 12 232.64 13.5
    1 5 12 261.5 12.66
    -1 -5 -12 265.48 13.4
    -1 5 -12 255.08 11.71
    -1 5 -12 235.72 12.75
    1 -5 12 238.25 11.44
    -1 5 -12 257.2 12.93
    -1 5 -14 786.74 34.09
    1 -5 14 819.99 34.07
    -1 5 -14 843.91 35.96
    1 -5 14 785.78 35.83
    1 5 14 887.34 35.94
    -1 -5 -14 813.03 36.41
    1 5 14 839.03 35.4
    -1 5 -14 787.66 35.92
    1 -5 16 210.56 12.99
    -1 -5 -16 256.38 14.15
    1 5 16 279.19 13.74
    1 5 16 250.6 12.81
    -1 5 -16 233.75 13.4
    -1 5 -16 237.4 13.29
    -1 5 -18 73.96 6.25
    -1 5 -18 67.39 5.15
    1 5 18 73.59 6.41
    -1 5 -18 55.03 5.82
    -1 -5 -18 72.47 7.03
    1 5 18 70.55 5.82
    1 -5 18 61.94 6.08
    -1 -5 -20 -0.49 3.18
    -1 5 -20 3.22 2.31
    1 5 20 2.13 2.76
    1 5 20 1.26 2.27
    1 -5 20 3.45 2.63
    -1 5 -20 2.34 2.5
    -1 5 -22 1.67 2.91
    -1 5 -22 0.58 2.21
    1 5 22 -0.67 2.41
    1 5 22 3.31 3.02
    1 -5 22 0.48 2.74
    1 5 24 7.21 3.97
    1 5 24 1.4 2.75
    -1 5 -24 3.02 2.35
    1 -5 24 3.13 3.26
    -1 6 25 42.13 6.39
    1 6 -23 16.31 3.64
    -1 6 23 17.92 3.48
    -1 6 23 22.86 4.5
    -1 6 21 45.95 4.69
    1 6 -21 52.34 5.66
    1 6 -21 57.54 5.33
    -1 6 21 49.58 5.64
    1 6 -19 93.57 6.82
    -1 6 19 83.36 6.2
    1 6 -19 92.16 7.03
    1 6 -19 86.07 7.28
    1 -6 -19 82.95 7.67
    -1 6 19 92.07 7.52
    1 6 -17 166.83 9.9
    1 -6 -17 153.79 10.32
    -1 6 17 147.63 8.93
    -1 6 17 173.42 10.27
    1 6 -17 157.59 10.07
    1 6 -17 160.18 9.42
    1 6 -15 440.54 19.45
    1 6 -15 381.46 17.71
    1 -6 -15 427.23 20.31
    1 6 -15 404.27 19.6
    -1 6 15 430.15 19.83
    1 6 -15 400.77 19.8
    1 -6 -13 167.56 9.64
    -1 -6 13 153.13 9.89
    1 6 -13 143.16 7.69
    1 6 -13 158.51 8.72
    -1 6 13 166.96 9.12
    1 6 -13 148.75 9.12
    1 6 -13 152.46 8.97
    1 6 -11 128.84 6.93
    -1 -6 11 130.42 7.64
    1 6 -11 137.49 8
    -1 -6 11 127.66 8.26
    -1 6 11 134.71 7.68
    1 -6 -11 134.39 8.08
    -1 6 9 727.99 30.67
    -1 -6 9 779.55 31.76
    -1 6 9 683.81 30.46
    1 6 -9 709.71 30.31
    1 -6 -9 704.9 31.23
    -1 -6 9 737.51 30.95
    1 6 -9 731.24 31.22
    1 6 -7 876.66 38.35
    -1 -6 7 1010.64 38.94
    1 6 -7 921.45 39.01
    -1 6 7 931.99 38.37
    1 -6 -7 933.82 39.16
    1 -6 -7 891.12 38.23
    -1 -6 7 978.81 39.45
    1 -6 -5 7.05 1.11
    -1 -6 5 5.15 1.36
    -1 -6 5 5.84 1.48
    1 6 -5 4.54 1.28
    1 6 -5 5.71 1.44
    -1 6 5 5.95 1.06
    1 -6 -5 7.82 1.56
    -1 -6 3 8.54 1.52
    -1 -6 3 5 1.25
    1 -6 -3 10.31 1.72
    -1 6 3 7.71 1.48
    1 -6 -3 7.23 0.96
    -1 -6 1 28.4 1.52
    1 -6 -1 28.9 2.7
    -1 -6 1 29.1 2.73
    -1 6 1 28.24 2.47
    -1 -6 1 35.08 2.75
    -1 -6 -1 128.24 6.89
    1 -6 1 121.07 6.75
    -1 6 -1 127 6.63
    1 -6 3 1519.13 51.28
    -1 -6 -3 1408.39 51.85
    -1 6 -3 1313.4 51.21
    1 -6 3 1409.14 51.64
    1 -6 5 1848.32 71.68
    1 -6 5 1867.51 70.89
    -1 -6 -5 1825.83 71.58
    1 6 5 1649.47 69.93
    -1 6 -5 1709.48 70.96
    1 6 7 670.57 27
    1 -6 7 629.42 27.39
    -1 6 -7 620.89 27.38
    -1 -6 -7 655.74 28.23
    1 -6 7 641.02 28.19
    1 -6 9 486.58 22.45
    1 -6 9 484.72 21.25
    -1 6 -9 466.66 21.25
    1 6 9 524.06 21.39
    -1 -6 -9 467.75 22.21
    1 -6 11 134.7 8.33
    -1 6 -11 118.77 7.55
    -1 6 -11 115.6 6.68
    -1 -6 -11 114.72 7.64
    -1 6 -11 127.81 7.68
    1 6 11 116.2 6.99
    1 -6 11 122.16 6.92
    1 6 13 96.92 6.44
    1 6 13 108.84 6.7
    -1 6 -13 96.64 6.87
    -1 -6 -13 101.52 7.21
    -1 6 -13 97.06 5.76
    -1 6 -13 87.37 6.61
    1 -6 13 81.94 7.12
    -1 6 -15 81.53 6.1
    -1 -6 -15 86.3 6.67
    1 6 15 72.06 5.68
    -1 6 -15 74.37 4.7
    -1 6 -15 90.14 6.41
    1 6 15 78.3 5.68
    -1 -6 -17 219.73 13.18
    -1 6 -17 211.13 11.37
    -1 6 -17 192.34 12.26
    -1 6 -17 220.4 12.67
    1 6 17 234.81 12.75
    1 6 17 235.83 12.18
    -1 6 -19 118.27 7.44
    -1 -6 -19 123.13 9.32
    1 6 19 120.01 8.63
    -1 6 -19 110.51 8.56
    -1 6 -19 114.19 8.47
    1 6 19 118.24 8.08
    1 6 21 21.58 3.74
    -1 6 -21 20.84 4
    -1 6 -21 25.04 3.55
    1 6 21 24.78 4.26
    1 6 23 2.82 2.67
    -1 6 -23 0.3 2.27
    1 6 23 0.49 2.97
    1 6 25 27.82 5.26
    -1 6 -25 17.01 3.59
    1 7 -26 40.28 5.44
    1 7 -24 110.3 8.32
    -1 7 24 117.73 9.52
    -1 -7 24 106.28 9.58
    -1 7 22 214.04 11.94
    -1 7 22 205.18 13.27
    -1 -7 22 235.96 14.02
    1 7 -22 217.91 12.39
    -1 7 22 213.88 10.56
    -1 7 20 170.18 9.81
    -1 -7 20 154.55 10.82
    1 7 -20 164.36 10.05
    1 7 -20 168.34 10.71
    -1 7 20 157.63 10.61
    1 7 -18 16.15 3.55
    1 -7 -18 21.76 4.12
    -1 7 18 23.22 3.29
    -1 -7 18 23.67 4.13
    1 7 -18 17.44 3.4
    -1 7 18 29.09 4.1
    1 7 -18 19.57 3.38
    -1 -7 16 119.12 8.09
    -1 7 16 105.91 7.1
    1 -7 -16 116.26 8.25
    -1 7 16 115.62 7.78
    1 7 -16 113.49 7.83
    1 7 -16 100.75 7.14
    1 7 -16 107.66 7.85
    1 7 -14 292.95 15.38
    1 7 -14 304.79 13.84
    1 7 -14 322.75 15.6
    1 7 -14 319.88 14.98
    1 -7 -14 313.95 15.66
    -1 7 14 338.69 15.31
    -1 -7 14 320.9 15.48
    1 7 -12 307 14.08
    -1 7 12 270.44 13.8
    1 7 -12 260.5 14.15
    -1 -7 12 291.63 15.06
    -1 -7 12 290.53 14.23
    -1 -7 12 292.41 14.1
    1 7 -12 268.9 13.17
    1 -7 -12 277.4 14.39
    -1 -7 10 377.81 17.48
    -1 -7 10 346.83 16.56
    -1 -7 10 338.35 16.5
    -1 7 10 351.32 16.19
    1 7 -10 344.59 16.8
    1 7 -10 340.38 16
    1 -7 -10 378.93 17.2
    1 7 -8 1109.58 45.27
    1 -7 -8 1067.92 45.39
    -1 -7 8 1029.8 44.56
    1 7 -8 1050.4 44.55
    -1 7 8 1041.05 44.35
    -1 -7 8 1142.75 45.1
    -1 -7 8 1132.95 45.77
    1 -7 -6 1019.8 42.13
    1 7 -6 957.75 41.36
    1 7 -6 1040.48 41.99
    -1 -7 6 1055.93 41.86
    -1 7 6 955.25 40.82
    -1 -7 6 1024.39 41.15
    1 -7 -6 1013.03 40.82
    -1 -7 6 949.3 42.11
    -1 -7 4 359.9 15.78
    1 -7 -4 359.75 14.74
    1 -7 -4 339.49 16.09
    -1 -7 4 334.62 14.82
    1 7 -4 333.77 15.52
    -1 -7 4 344.05 16.07
    -1 -7 2 242.88 11.09
    -1 -7 2 241.31 11.34
    1 -7 -2 253.2 9.97
    1 -7 -2 236.3 11.41
    -1 -7 2 202.44 9.71
    -1 -7 0 315.2 14.05
    1 -7 0 309.53 14.2
    -1 7 0 285.65 13.72
    -1 -7 0 287.47 14.07
    1 -7 2 0.39 1.17
    -1 7 -2 2.01 1.2
    -1 -7 -2 2.82 1.36
    -1 7 -4 4.09 1.4
    1 7 4 6.04 0.73
    1 -7 4 7.62 1.69
    1 -7 4 6.04 1.41
    -1 -7 -4 8.8 1.83
    -1 7 -6 25.24 2.7
    1 -7 6 26.87 2.59
    1 7 6 22.74 1.87
    -1 -7 -6 19.54 2.62
    1 -7 6 20.21 2.78
    1 -7 8 18.67 2.76
    -1 7 -8 17.69 2.51
    -1 -7 -8 29.44 3.2
    1 7 8 28.21 2.37
    1 -7 8 17.94 2.35
    1 -7 10 29.43 3.71
    -1 7 -10 33.12 3.21
    -1 -7 -10 32.71 3.52
    -1 7 -10 30.57 3.46
    1 -7 10 31.29 3.05
    1 7 10 29.92 3.88
    1 7 10 28.28 2.8
    1 -7 12 9.86 2.8
    -1 7 -12 10.36 2.14
    -1 -7 -12 11.89 2.69
    -1 7 -12 6.64 2.19
    1 -7 12 13.71 2.3
    1 7 12 13.5 2.26
    1 7 12 9.7 2.41
    -1 7 -14 21.71 3.27
    -1 7 -14 27.71 2.99
    1 7 14 30.5 3.69
    1 7 14 26.85 3.38
    -1 7 -14 26.31 3.04
    -1 7 -14 28.35 3.79
    1 -7 14 19.7 4.04
    -1 -7 -14 22.38 3.49
    -1 7 -16 93.39 7.29
    1 -7 16 75.59 7.68
    1 7 16 95.66 6.71
    -1 -7 -16 96.32 7.68
    -1 7 -16 80.77 6.73
    1 7 16 102.58 6.99
    -1 7 -16 80.04 5.53
    -1 7 -16 79.94 5.86
    -1 -7 -18 91.26 7.78
    1 7 18 84.42 6.93
    1 -7 18 91.04 7.41
    -1 7 -18 86.17 6.1
    -1 7 -18 92.56 7.37
    1 7 18 67.31 6.05
    -1 7 -18 79.72 6.86
    1 -7 20 27.66 4.61
    -1 7 -20 22.52 4.34
    -1 7 -20 16.96 3.2
    1 7 20 25.94 4.04
    1 7 20 19.84 3.92
    -1 7 -22 76.36 7.3
    1 7 22 61.37 6.64
    1 7 22 69.86 6.41
    -1 7 -22 59.87 5.53
    1 -7 22 66.37 6.96
    -1 7 -24 127.83 8.6
    1 7 24 145.68 10.71
    1 -7 24 132.91 10.55
    1 8 -25 112.98 8.66
    -1 -8 23 65.17 7.51
    -1 8 23 84.06 7.87
    1 8 -23 74.63 6.75
    -1 -8 21 84.03 7.8
    1 8 -21 76.33 6.69
    -1 8 21 90.52 5.8
    -1 8 21 98.95 7.02
    -1 8 21 94.39 7.92
    1 8 -21 91.95 7.62
    1 8 -19 27.02 3.96
    -1 8 19 25.36 4.39
    1 -8 -19 27.02 4.68
    -1 8 19 23.24 3.55
    -1 -8 19 28.06 4.48
    1 8 -19 28.82 4.34
    1 8 -17 6.99 2.88
    1 -8 -17 7.98 2.88
    1 8 -17 7.47 3.07
    -1 8 17 5.73 2.24
    -1 -8 17 6.03 2.8
    -1 8 17 7.88 2.82
    1 8 -17 10.6 2.73
    -1 8 15 75.65 5.7
    1 8 -15 56.88 5.09
    1 8 -15 57.26 4.5
    1 8 -15 54.53 5.48
    1 8 -15 54.96 5.47
    -1 -8 15 68.92 5.71
    -1 8 15 65.53 5.15
    1 -8 -15 68.73 6.02
    1 8 -13 -0.32 2.25
    -1 8 13 2.81 1.78
    1 8 -13 1.61 1.9
    1 -8 -13 -1.29 2.25
    1 8 -13 0.41 1.66
    -1 -8 13 4.73 2.13
    -1 8 13 2.27 1.71
    -1 -8 13 0.58 1.75
    -1 -8 11 101.98 6.66
    1 8 -11 93.67 6.76
    1 8 -11 105.75 6.61
    1 8 -11 103.35 6.27
    1 -8 -11 98.43 6.87
    -1 -8 11 92.08 7.13
    -1 -8 11 99.78 6.5
    -1 8 11 100 6.38
    -1 8 9 71.72 4.62
    1 8 -9 68.23 4.88
    -1 -8 9 70.17 4.9
    -1 -8 9 58.43 4.83
    -1 -8 9 63.57 5.42
    -1 8 9 78.91 6.07
    1 -8 -9 73.36 5.46
    1 8 -9 75.3 5.46
    1 -8 -7 29.56 3.43
    -1 -8 7 36.47 2.97
    -1 8 7 29.15 2.6
    -1 -8 7 46.63 3.71
    -1 8 7 35.65 3.84
    1 -8 -7 30.45 2.61
    -1 -8 7 38.65 3.87
    1 8 -7 33.71 3.13
    1 8 -7 36.67 3.5
    -1 -8 5 357.6 16.25
    -1 -8 5 349.61 15.7
    1 -8 -5 333.72 14.42
    1 8 -5 310.53 15.3
    -1 -8 5 325.23 14.69
    1 8 -5 353.64 16.07
    1 -8 -5 338.85 16.09
    -1 -8 3 177.02 9.07
    -1 -8 3 167.25 7.81
    1 -8 -3 176.02 7.81
    1 -8 -3 180.23 9.51
    -1 -8 3 183.5 9.5
    -1 -8 1 1006.77 41.92
    -1 -8 1 1193.65 44.51
    -1 8 1 1124.06 44.03
    1 -8 -1 1198.15 44.76
    1 -8 -1 1055.67 44.42
    1 -8 -1 1063.28 42.45
    1 -8 1 1076.99 43.81
    -1 8 -1 1052.52 43.37
    -1 -8 -1 989.56 43.73
    -1 -8 -3 673.93 29.68
    -1 8 -3 656.97 29.02
    1 -8 3 636.33 29.36
    1 -8 3 740.95 29.22
    -1 -8 -5 264.29 12.66
    1 -8 5 269.06 12.73
    1 8 5 224.01 10.35
    1 -8 5 272.12 12.06
    -1 8 -5 242.63 12.06
    -1 -8 -7 99.31 6.29
    -1 8 -7 84.54 5.73
    1 -8 7 85.9 5.54
    1 8 7 78.32 4.53
    1 -8 7 89.36 6.18
    1 8 9 323.89 15.8
    1 -8 9 270.97 13.94
    1 8 9 287.73 13.41
    -1 -8 -9 333.17 15.16
    1 8 9 289.67 14.48
    1 -8 9 278.4 14.89
    -1 8 -9 282.71 14.2
    -1 8 -9 302.25 14.73
    1 -8 11 422.24 20.63
    1 8 11 435.1 19.03
    -1 8 -11 413.25 19.87
    1 -8 11 394.25 19.04
    1 8 11 436.97 19.82
    -1 8 -11 380.61 19.04
    1 8 11 413.53 20.91
    -1 -8 -11 450.05 20.33
    1 -8 13 105.18 7.49
    -1 8 -13 122.96 8.35
    1 -8 13 109.57 7.15
    1 8 13 109.11 7.48
    1 -8 13 103.46 8.28
    1 8 13 129.3 7.39
    -1 -8 -13 125.43 8.26
    -1 8 -13 126.37 8.1
    -1 8 -13 108.1 6.98
    1 -8 15 73.96 7.2
    1 8 15 70.89 5.84
    -1 8 -15 64.3 5.03
    -1 8 -15 74.76 6.23
    -1 -8 -15 66.33 6.15
    1 8 15 75.36 5.75
    -1 8 -15 66.38 6.16
    1 -8 15 63.12 5.76
    -1 8 -17 136.2 9.58
    -1 8 -17 142.97 9.6
    1 8 17 129.14 8.83
    -1 -8 -17 138.88 9.81
    1 8 17 164.39 9.53
    1 -8 17 123.81 10.45
    -1 8 -17 127.83 8.38
    1 -8 17 151.35 9.76
    1 8 19 160.44 9.75
    1 8 19 155.88 10.01
    -1 8 -19 145.82 9.01
    -1 8 -19 136.86 10.08
    1 -8 19 139.06 9.93
    -1 8 -21 2.8 2.38
    1 8 21 4.44 2.81
    -1 8 -21 5.2 3.43
    1 -8 21 5.26 3.31
    1 8 21 3.88 3.13
    1 8 23 1.14 2.74
    1 -8 23 2.63 3.52
    1 9 -22 54.74 5.74
    -1 -9 22 46.46 6.24
    -1 9 22 44.55 5.23
    -1 -9 20 3.2 2.71
    1 9 -20 -1.73 2.9
    1 9 -20 -0.36 2.58
    -1 9 20 0.97 2.27
    -1 9 18 24.11 3.95
    -1 -9 18 32.97 4.47
    -1 9 18 17.54 3.27
    1 -9 -18 15.56 3.84
    1 9 -18 22.39 3.57
    1 9 -18 24.13 4.15
    1 9 -16 138.3 9.82
    1 9 -16 148.77 10.11
    1 -9 -16 163.91 10.34
    -1 -9 16 168.02 10.31
    -1 9 16 154.55 9.33
    1 9 -16 143.78 9.43
    -1 9 16 162.4 9.65
    1 -9 -14 84.52 6.66
    -1 9 14 81.37 5.9
    1 9 -14 77.64 5.95
    1 9 -14 70.43 5.31
    1 9 -14 76.44 6.39
    -1 -9 14 72.98 6.03
    -1 -9 14 73.78 5.97
    -1 9 14 66.66 5.59
    -1 -9 12 13.09 2.92
    1 9 -12 14.73 2.51
    -1 -9 12 15.95 2.75
    1 -9 -12 15.59 3.22
    1 9 -12 15.3 3.1
    -1 9 12 10.68 2.4
    -1 9 12 13.49 2.52
    -1 -9 10 256.6 12.86
    -1 -9 10 257.85 12.5
    1 -9 -10 243.14 13.18
    1 9 -10 231.08 12.21
    -1 -9 10 248.69 13.45
    1 9 -10 253.28 13.19
    -1 9 10 233.16 11.84
    -1 -9 8 471.07 21.72
    -1 9 8 478.37 21.23
    -1 9 8 480.82 23.2
    1 9 -8 498.48 22.15
    -1 -9 8 505.43 23.03
    1 -9 -8 541.39 23.12
    1 9 -8 528.29 22.96
    -1 -9 8 465.81 22.24
    -1 9 6 175.1 10.18
    -1 -9 6 188.28 10.17
    -1 -9 6 175.38 8.74
    1 9 -6 170.34 9.39
    1 9 -6 175.97 9.85
    1 -9 -6 176.78 8.4
    1 -9 -6 179.36 10.03
    1 9 -6 184.5 10.34
    -1 -9 6 189.01 9.82
    1 9 -4 358.27 16.35
    -1 -9 4 352.86 15.05
    -1 9 4 339.78 17.02
    1 -9 -4 341.41 16.85
    1 -9 -4 355.48 14.84
    -1 -9 4 350.6 16.82
    -1 -9 4 336.96 16.32
    1 -9 -2 548.6 23.95
    1 -9 -2 536.25 21.57
    -1 -9 2 569.51 23.49
    -1 -9 2 596.79 24.04
    -1 9 2 558.19 23.33
    -1 -9 0 293.23 14.2
    -1 9 0 289.52 13.86
    1 -9 0 284.66 14.11
    -1 -9 0 274.83 14.19
    -1 9 -2 32.69 3.11
    -1 -9 -2 26.67 3.15
    1 -9 2 28.42 3.28
    -1 -9 -4 6.93 1.99
    -1 9 -4 9.08 2.03
    1 -9 4 8.4 1.93
    1 -9 4 6.46 1.71
    1 9 6 65.83 5.36
    -1 9 -6 44.87 4.22
    1 -9 6 58.24 4.31
    1 -9 6 54.29 4.75
    -1 9 -6 55.3 4.6
    1 9 6 51.37 3
    -1 -9 -6 57.16 4.97
    -1 -9 -8 187.99 10.1
    1 9 8 170.58 10.41
    1 -9 8 170.61 10.13
    -1 9 -8 166.76 9.5
    1 -9 8 169.54 9.29
    -1 9 -8 170.97 9.7
    1 9 8 157.84 8.04
    1 9 10 2.02 2.22
    1 -9 10 1.47 1.73
    1 9 10 2.2 1.37
    -1 -9 -10 2.52 2.08
    1 -9 10 -0.35 1.98
    -1 9 -10 2.74 2.06
    1 9 10 0.57 1.82
    -1 9 -10 0.5 1.78
    1 9 12 5.84 2.32
    1 9 12 6.41 1.9
    -1 9 -12 4.41 2.24
    -1 -9 -12 4.79 2.37
    1 -9 12 1.21 2.43
    -1 9 -12 5.65 2.55
    1 -9 12 6.05 2.27
    1 9 12 4 2.81
    -1 -9 -14 12.83 3.38
    1 -9 14 14.22 3.11
    -1 9 -14 17.25 3.63
    1 -9 14 13.43 2.96
    1 -9 14 11.97 3.59
    1 9 14 19.48 2.94
    -1 9 -14 13.1 3.06
    -1 9 -14 12.03 2.77
    1 9 14 12.33 3.06
    1 9 16 1.53 2.07
    -1 -9 -16 -2.08 2.84
    -1 9 -16 0.42 2.68
    -1 9 -16 4.39 2.39
    1 -9 16 0.37 2.27
    1 9 16 0.34 2.27
    1 -9 16 -1.08 3.32
    -1 9 -18 23.67 4.38
    1 9 18 16.65 3.69
    1 9 18 21.87 3.65
    1 -9 18 21 3.99
    1 -9 18 15.84 4.68
    1 -9 20 180.13 12.04
    -1 9 -20 185.51 12.25
    1 9 20 187.08 11.41
    -1 9 -22 298.89 17.29
    1 9 22 286.53 16.05
    1 -9 22 298.83 17.19
    -1 -10 23 99.44 9.34
    -1 10 21 79.83 5.79
    -1 10 21 65.02 6.11
    -1 -10 21 64.2 7.26
    -1 -10 19 75.44 7.22
    -1 10 19 97.36 7.12
    1 10 -19 85.33 7.68
    -1 10 19 93.14 6.33
    -1 10 17 1.7 2.26
    -1 -10 17 0.39 2.43
    1 -10 -17 2.99 2.98
    -1 10 17 4.88 2.55
    1 10 -17 2.55 2.94
    1 -10 -15 4.68 3.01
    -1 10 15 -0.63 2.46
    -1 -10 15 3.41 2.52
    1 10 -15 5.01 2.44
    -1 10 15 3.54 2.16
    -1 -10 13 14.47 2.92
    -1 10 13 18.78 3.22
    1 10 -13 19.01 3.11
    1 -10 -13 16.42 3.28
    -1 10 13 15.23 2.68
    -1 -10 13 18.83 3.4
    1 10 -13 17.4 3.46
    -1 10 11 23.23 3.25
    1 10 -11 17.49 3.33
    -1 10 11 13.45 2.4
    -1 -10 11 20.22 3.3
    -1 -10 11 22.69 2.99
    1 10 -11 14.14 2.71
    1 -10 -11 18.87 3.45
    1 -10 -9 67.17 5.54
    -1 -10 9 49.51 4.16
    1 10 -9 63.03 5.26
    -1 -10 9 47.88 5.08
    1 10 -9 56.48 4.69
    -1 -10 9 57.5 4.92
    1 -10 -7 20.25 3.18
    -1 -10 7 23.06 2.37
    1 10 -7 18.13 3.22
    1 10 -7 23.67 3.23
    1 10 -7 19.83 2.85
    -1 -10 7 25.56 3.2
    -1 -10 7 26.23 3.5
    -1 10 7 18.7 3.16
    -1 -10 5 125.85 7.59
    -1 -10 5 111.95 6.94
    1 -10 -5 100.24 5.21
    1 10 -5 104.5 7.36
    1 -10 -5 114.99 7.4
    1 10 -5 112.22 6.77
    -1 -10 5 101.04 5.55
    -1 10 5 103.44 7.35
    -1 -10 3 115.19 5.53
    -1 10 3 115.23 7.72
    1 -10 -3 112.02 5.41
    -1 10 3 116.38 7.08
    1 10 -3 114.95 7.06
    1 10 -3 118.42 7.78
    -1 -10 3 134.42 7.58
    1 -10 -3 124.07 7.75
    -1 -10 3 130.77 7.9
    -1 10 1 312.71 15.29
    -1 10 1 321.4 16.02
    -1 -10 1 349.56 15.75
    1 -10 -1 294.72 13.41
    -1 -10 1 345 15.94
    1 -10 -1 349.45 16.22
    1 10 -1 346.47 16.47
    -1 10 -1 188.48 10.51
    -1 -10 -1 177.14 10.17
    -1 -10 -1 189.54 10.16
    1 -10 1 177.89 10.09
    -1 10 -1 166.29 9.52
    -1 10 -3 82.75 5.64
    1 -10 3 79.41 5.85
    1 10 3 69.38 5.89
    -1 -10 -3 73.19 5.73
    1 -10 3 76.34 5.45
    -1 10 -3 76.57 5.9
    -1 10 -5 49.31 4.65
    1 -10 5 45.41 4.05
    1 -10 5 50.63 4.73
    1 10 5 46.32 4.7
    -1 10 -5 51.05 4.4
    -1 -10 -5 45.12 4.48
    1 -10 7 71.04 6.06
    1 -10 7 85.62 5.9
    -1 10 -7 82.28 6
    -1 10 -7 91.94 6.46
    1 10 7 85.73 6.85
    -1 -10 -7 101.52 6.89
    1 10 9 402.19 18.4
    1 -10 9 439.52 19.96
    -1 -10 -9 486 21.1
    1 10 9 426.65 21.47
    -1 10 -9 411.93 19.99
    1 -10 9 415.83 20.87
    -1 10 -9 437.69 20.62
    1 -10 11 600.59 28.07
    -1 10 -11 671.93 29.17
    1 -10 11 582.87 29.25
    1 10 11 611.24 27.08
    -1 10 -11 622.17 28.27
    -1 -10 -11 698.82 29.45
    1 10 11 657.14 28.89
    1 10 11 621.62 30.09
    -1 10 -13 299.76 16.39
    1 -10 13 314.74 15.88
    -1 10 -13 319.22 15.82
    1 -10 13 314.64 16.06
    1 10 13 292.79 16.13
    1 -10 13 299.03 17.18
    1 10 13 321.44 15.22
    -1 -10 -13 345.13 17.07
    -1 10 -15 48.78 5.52
    1 10 15 47.28 4.44
    1 10 15 42.58 4.84
    -1 10 -15 50.32 5.2
    1 -10 15 34.57 4.52
    -1 -10 -15 37.37 5
    1 -10 15 51.65 6.29
    -1 10 -17 0.47 2.78
    1 -10 17 5.39 3.69
    1 10 17 3.38 2.54
    1 -10 17 3.63 2.84
    1 -10 19 18.89 4.31
    1 10 19 16.35 3.82
    -1 10 -19 13.94 4.25
    -1 10 -21 2.1 3.56
    1 10 21 5.6 3.45
    1 -10 21 11.92 4.02
    -1 -11 22 -3.16 4.56
    -1 -11 20 -0.47 3.22
    -1 11 20 0.85 2.33
    1 11 -20 1.48 3.33
    -1 11 20 1.09 2.58
    -1 11 18 19.13 3.89
    1 11 -18 27.94 4.83
    -1 -11 18 26.17 5.53
    -1 11 18 33.48 4.08
    -1 -11 18 31.84 4.76
    -1 -11 16 128.97 8.81
    -1 11 16 123.78 8.45
    -1 11 14 131.56 9.16
    -1 11 14 150.99 11.07
    -1 -11 14 159.62 9.54
    1 -11 -14 162.4 10.25
    1 11 -14 144.84 10.02
    -1 -11 14 158.3 9.93
    -1 11 12 25.43 3.74
    1 -11 -12 36.93 4.42
    -1 -11 12 32.89 4.31
    1 11 -12 23.29 3.51
    1 11 -12 34.81 4.49
    -1 11 12 22.44 3.21
    -1 -11 12 30.11 3.91
    1 -11 -10 154.75 9.64
    1 11 -10 138.38 8.75
    -1 -11 10 126.79 8.11
    1 11 -10 165.44 10.15
    -1 -11 10 155.02 9.29
    1 11 -10 145.07 9.3
    1 11 -8 54.34 4.84
    -1 -11 8 59.94 5.52
    1 -11 -8 67.85 5.69
    1 11 -8 51.12 5.55
    -1 -11 8 60.74 5.11
    -1 -11 8 54.61 4.22
    1 11 -8 58.08 5.31
    -1 -11 6 44.95 3.32
    -1 11 6 47.94 5.01
    1 11 -6 39.08 4.03
    1 -11 -6 53.51 5.02
    -1 -11 6 47.03 4.73
    1 11 -6 48.07 4.91
    -1 -11 6 50.02 4.55
    -1 -11 4 19.22 3.08
    1 -11 -4 19.41 1.49
    1 11 -4 19.89 2.86
    1 11 -4 21.22 3.31
    1 -11 -4 19.23 3.21
    -1 11 4 18.93 2.89
    -1 -11 4 20.71 1.79
    -1 11 4 17.56 3.23
    -1 -11 4 20.28 2.96
    -1 -11 2 47.32 4.36
    -1 11 2 50.16 4.66
    1 -11 -2 52.78 4.75
    1 11 -2 52.04 4.17
    -1 11 2 39.2 3.94
    1 11 -2 47.39 4.7
    -1 -11 2 35.36 1.95
    1 -11 -2 53.12 4.88
    1 -11 -2 35.91 2.16
    -1 -11 2 55.11 4.63
    -1 -11 0 213.07 10.86
    1 -11 0 163.7 7.86
    -1 11 0 177.19 9.88
    1 -11 0 196.06 10.58
    1 11 0 186.8 10.86
    -1 11 0 179.68 10.64
    -1 11 -2 127.14 8.31
    -1 11 -2 151.8 9.31
    -1 -11 -2 150.54 9.14
    1 -11 2 166.79 9.34
    1 11 2 130.59 9.09
    1 -11 4 42.87 4.41
    1 11 4 42.83 4.73
    -1 11 -4 47.05 4.72
    -1 -11 -4 40.69 4.34
    1 -11 4 41.9 4.03
    -1 11 -4 38.04 3.97
    1 -11 6 0.34 1.85
    1 -11 6 -0.79 1.95
    -1 -11 -6 -0.33 2.02
    1 11 6 -2.3 2.4
    -1 11 -6 -0.56 2.04
    -1 11 -6 0.35 1.74
    1 -11 8 4.43 2.09
    -1 11 -8 5.98 2.41
    -1 11 -8 0.86 2.15
    -1 11 -8 3.01 2.26
    1 11 8 1.24 2.27
    1 -11 8 2.18 2.21
    -1 -11 -8 5.27 2.43
    1 11 10 23.92 2.51
    -1 11 -10 25.99 3.78
    -1 11 -10 26.61 3.79
    -1 -11 -10 33.88 4.12
    1 11 10 27.5 4.64
    1 -11 10 28.72 4.16
    1 -11 10 22.31 3.53
    1 -11 12 220 12.19
    1 11 12 203.8 13.76
    -1 11 -12 203.98 12.04
    -1 -11 -12 246.07 13.22
    1 11 12 223.84 12.6
    1 -11 12 232.19 13.63
    -1 11 -12 212.69 12.67
    1 -11 12 218.05 12.01
    1 -11 14 92.39 7.11
    -1 11 -14 98.03 7.76
    -1 -11 -14 102.26 7.97
    -1 11 -14 96.27 7.08
    1 11 14 109.86 7.94
    1 -11 14 96.78 7.27
    1 -11 14 86.84 8.22
    -1 11 -16 82.94 7.8
    1 -11 16 92.37 7.33
    1 11 16 99.49 7.56
    1 -11 16 76.64 8.14
    -1 11 -18 109.36 9.13
    1 -11 18 108.65 8.41
    1 11 18 93.68 8.01
    1 11 20 4.98 3.19
    -1 11 -20 8.63 4.37
    1 -11 20 8.64 3.89
    1 -11 22 57.45 7.46
    -1 -12 21 24.22 5.19
    1 12 -19 28.75 5.48
    -1 12 19 24.83 4.09
    -1 -12 19 28.77 5.94
    -1 -12 19 34.23 5.25
    -1 -12 17 87.04 8.57
    -1 12 17 85.17 6.53
    -1 12 17 63.23 6.39
    -1 -12 17 70.35 6.57
    -1 -12 15 11.84 3.19
    -1 12 15 13.95 3.15
    -1 12 15 17.87 3.76
    1 -12 -13 4.96 2.97
    -1 -12 13 8.16 3.11
    1 12 -13 -0.41 2.99
    -1 12 13 2.6 3.2
    1 12 -13 1.82 2.58
    -1 12 13 2.08 2.69
    -1 -12 13 1.2 2.34
    -1 -12 11 149.22 9.05
    1 12 -11 156.32 9.61
    1 12 -11 157.41 10.19
    1 12 -11 180.05 11.11
    -1 -12 11 142.35 9.66
    1 -12 -11 173.54 10.6
    -1 -12 9 151.28 8.59
    1 12 -9 166.07 10.13
    1 -12 -9 163.45 10.22
    1 12 -9 165.65 10.56
    1 12 -9 140.85 9.14
    -1 -12 9 156.17 9.64
    -1 -12 7 20.74 2.33
    1 -12 -7 26.07 3.67
    1 12 -7 21.88 3.44
    -1 12 7 23.73 3.97
    -1 -12 7 20 3.49
    -1 -12 7 20.55 3.28
    1 12 -7 22.57 3.86
    -1 12 5 28.33 3.61
    1 12 -5 18.85 3.25
    -1 -12 5 24.95 2.27
    -1 12 5 26.65 3.95
    -1 -12 5 27.84 3.87
    1 12 -5 24.65 3.9
    1 -12 -5 31.34 4.18
    -1 -12 5 28.93 3.64
    -1 12 3 -0.55 2.05
    -1 -12 3 0.76 0.52
    1 12 -3 -0.55 1.88
    -1 -12 3 1.77 2.1
    1 12 -3 -0.38 2.19
    -1 12 3 0.37 1.98
    1 -12 -3 0.34 2.04
    1 -12 -3 3.43 2.17
    -1 -12 3 0.98 1.92
    1 -12 -1 24.9 3.55
    -1 -12 1 32.31 3.85
    -1 12 1 29 3.56
    -1 -12 1 31.97 3.79
    -1 12 1 27.12 3.84
    1 12 -1 35.43 4.17
    1 12 -1 31.46 3.55
    1 -12 -1 21.4 1.46
    -1 -12 -1 53.23 5.02
    1 -12 1 49.43 4.89
    1 12 1 53.52 5.27
    -1 12 -1 44.47 5.1
    -1 12 -1 49.47 4.58
    1 -12 3 35.32 4.01
    -1 -12 -3 36.52 4.28
    1 12 3 33.34 4.4
    -1 12 -3 25.45 3.55
    1 -12 3 33.05 4.1
    -1 12 -3 36.87 4.38
    -1 12 -5 366.4 17.77
    1 -12 5 351.37 17.46
    1 12 5 350.49 18.63
    -1 12 -5 357.08 18.51
    -1 -12 -5 366 18.25
    1 -12 5 357.02 18.28
    1 -12 7 89.01 7
    -1 12 -7 88.33 6.42
    1 12 7 69.87 6.84
    1 -12 7 75.8 6.05
    -1 -12 -7 81.54 6.71
    -1 12 -7 85.48 7.03
    1 12 9 183.6 12.38
    -1 -12 -9 223.54 12.3
    1 -12 9 209.6 12.38
    1 -12 9 184.23 11.04
    -1 12 -9 220.83 12.07
    -1 12 -9 184.95 11.13
    -1 12 -9 186.92 12.1
    1 -12 9 188.33 10.37
    -1 12 -11 134.92 9.16
    1 -12 11 141.84 9.26
    -1 12 -11 153.7 9.95
    1 12 11 128.56 10.57
    1 -12 11 144.88 8.86
    1 12 11 152.3 9.75
    -1 -12 -11 176.62 10.64
    1 -12 11 149.75 10.47
    -1 12 -13 2.37 2.81
    -1 -12 -13 6.26 3.09
    1 -12 13 1.6 2.24
    1 -12 13 1.03 2.72
    1 -12 13 0.51 3.04
    1 12 13 -0.38 2.89
    -1 12 -13 3.36 2.75
    1 12 15 -1.63 3.11
    1 -12 15 3.92 3.23
    1 -12 15 2.94 2.64
    1 -12 17 4.97 2.89
    -1 12 -17 0.52 3.23
    1 12 17 1.25 3.28
    1 -12 19 0.46 3.15
    -1 12 -19 -3.88 4.24
    1 -12 21 16.93 4.66
    -1 12 -21 6.39 4.12
    -1 -13 22 27.77 5.56
    -1 -13 20 1.92 3.32
    1 13 -20 2.72 3.88
    -1 -13 18 8.56 3.37
    1 13 -18 6.73 3.8
    -1 13 18 5.18 3.37
    -1 -13 18 9.58 4.79
    -1 13 16 10.87 3.35
    -1 13 16 10.25 3.44
    -1 -13 16 12.37 3.44
    -1 -13 16 12.04 4.55
    1 13 -14 5.57 3.32
    -1 13 14 1.14 3.33
    -1 13 14 4.16 2.77
    -1 13 14 5.33 2.91
    -1 -13 14 1.63 2.47
    -1 -13 14 7.8 3.39
    1 13 -12 25.69 4.49
    -1 -13 12 17.85 3.2
    1 13 -12 25.85 4.28
    -1 -13 12 15.13 3.83
    1 -13 -12 18.99 4.17
    -1 13 12 15.63 3.5
    1 13 -12 18.05 3.59
    -1 13 12 19.47 3.88
    1 -13 -10 13.63 3.74
    1 13 -10 15.75 3.8
    -1 -13 10 11.39 2.45
    -1 13 10 10.48 3.11
    1 13 -10 9.2 2.94
    -1 -13 10 14.34 3.5
    -1 -13 8 38.51 3.44
    1 -13 -8 43.44 5.03
    -1 -13 8 48.86 5.02
    1 13 -8 43.22 5.2
    -1 13 8 34.77 4.31
    1 13 -8 32.88 4.26
    -1 -13 6 152.32 9.96
    -1 -13 6 137.37 9.12
    1 13 -6 159.78 10.35
    1 13 -6 130.53 8.89
    1 -13 -6 158.24 10
    -1 -13 6 147.48 7.41
    -1 13 6 150.84 10.28
    -1 13 4 142.33 9.54
    -1 -13 4 159.05 9.28
    -1 -13 4 152.52 8.86
    1 13 -4 130.11 8.15
    1 13 -4 133.13 9.23
    -1 13 4 165.82 8.89
    1 -13 -4 159.63 9.5
    -1 -13 2 1.77 2.16
    1 13 -2 0.3 1.93
    1 -13 -2 -1.5 2.16
    -1 -13 2 2.97 2.3
    -1 13 2 -0.3 2.1
    -1 13 2 1.21 2.22
    1 13 -2 2.46 2.22
    -1 -13 0 -0.34 2.42
    1 -13 0 1.65 0.4
    1 13 0 5.69 2.54
    -1 13 0 2.41 1.95
    1 13 0 1.21 1.85
    -1 -13 0 6.11 2.51
    -1 13 0 2.77 2.14
    1 -13 0 2.58 2.15
    -1 -13 -2 2.19 1.97
    1 -13 2 2.2 2.02
    -1 13 -2 1.63 2.21
    1 -13 2 3.3 2.42
    -1 -13 -2 0.38 2.25
    1 13 2 3.76 2.4
    -1 13 -2 -0.92 2.14
    1 -13 4 0.96 2.04
    -1 13 -4 -0.81 2.46
    -1 13 -4 -0.95 2.21
    1 -13 4 0.75 2.1
    1 13 4 2.16 2.37
    -1 -13 -4 0.38 2.32
    -1 13 -6 3.3 2.49
    1 13 6 6.79 3.04
    1 -13 6 8.88 2.79
    -1 13 -6 6.17 2.84
    1 -13 6 7.5 2.85
    1 -13 6 4.57 1.62
    -1 -13 -6 7.27 2.96
    -1 13 -8 6.52 3.11
    -1 13 -8 3.99 2.66
    1 -13 8 12.99 3.42
    1 -13 8 10.13 3.12
    1 13 8 5.75 3.08
    1 -13 8 8.46 2.16
    -1 -13 -8 6.34 3.04
    1 13 10 11.47 4.12
    1 -13 10 12.97 3.72
    -1 13 -10 14.23 3.9
    -1 13 -10 12.62 3.01
    1 -13 10 11.93 3.4
    -1 -13 -10 19.03 4.35
    -1 13 -10 13.33 3.49
    1 -13 10 9.66 2.51
    1 -13 12 25.33 4.58
    1 13 12 31.28 4.73
    1 -13 12 27.52 3.84
    -1 13 -12 33.2 5.02
    1 13 12 47.25 6.25
    1 -13 12 29.19 4.51
    -1 13 -12 35.08 4.58
    1 -13 14 64.35 5.86
    1 13 14 50.65 6.17
    1 -13 14 69.71 7.32
    1 -13 16 49.7 5.52
    -1 13 -16 48.94 6.38
    1 -13 18 24.59 4.72
    -1 13 -18 20.89 5.13
    -1 13 -20 -1.2 3.93
    1 -13 20 7.37 3.76
    -1 -14 21 -0.5 3.74
    -1 -14 19 2.24 3.68
    1 14 -19 1.68 4.24
    -1 -14 17 1.99 3.82
    -1 -14 17 -0.8 3.17
    1 14 -17 2.34 3.36
    -1 -14 15 4.17 3.67
    -1 -14 15 0.35 2.8
    1 14 -15 1.1 3.6
    -1 14 15 0.63 3.76
    -1 14 15 -0.42 2.75
    1 14 -13 20.68 4.72
    -1 14 13 20.33 4.1
    -1 14 13 23.05 5.09
    -1 -14 13 21.47 3.48
    -1 -14 11 1.02 2.02
    1 14 -11 -2.96 3.08
    1 14 -11 4.14 2.53
    -1 14 11 3.15 2.85
    -1 -14 11 3.53 2.95
    -1 14 9 4.1 2.65
    1 14 -9 -0.47 2.8
    -1 -14 9 0.82 1.77
    1 14 -9 1.36 2.51
    1 -14 -9 2.51 2.95
    -1 -14 9 -0.74 2.87
    1 14 -7 10.99 3.14
    -1 -14 7 11.51 3.33
    -1 -14 7 12.73 2.07
    1 -14 -7 12 3.75
    1 14 -7 11.88 3.41
    -1 -14 5 8.19 2.98
    1 14 -5 10.85 3.5
    -1 -14 5 6.41 1.13
    1 -14 -5 8.2 3.38
    -1 -14 5 13.28 3.54
    -1 14 5 9.27 2.92
    1 14 -5 7.46 3.02
    -1 14 5 9.66 3.35
    -1 14 3 0.45 2.53
    -1 -14 3 1.07 2.34
    1 14 -3 -0.9 2.75
    1 14 -3 0.32 2.34
    1 -14 -3 3.28 2.43
    -1 14 3 1.97 2.22
    -1 -14 3 0.78 2.1
    1 -14 -1 0.4 2.33
    -1 14 1 -0.33 2.2
    1 14 -1 -0.66 2.2
    -1 -14 1 -1.16 2.44
    -1 14 1 -0.44 2.15
    -1 -14 1 0.37 2.34
    1 14 -1 -2.64 2.78
    -1 -14 -1 56.62 5.73
    -1 14 -1 65.81 5.75
    -1 14 -1 58.59 6.07
    -1 -14 -1 60.56 5.98
    1 14 1 59 5.47
    1 14 1 65.83 6.53
    1 -14 1 66.01 6.1
    1 -14 1 65.55 6.12
    -1 14 -3 101.8 8.02
    1 -14 3 94.46 7.22
    1 -14 3 77.05 4.5
    -1 14 -3 97.94 7.16
    1 14 3 88.99 7.76
    1 -14 3 97.22 7.55
    -1 -14 -3 110.72 7.98
    -1 -14 -3 96.45 7.64
    -1 14 -5 -1.77 2.63
    1 -14 5 -0.35 2.71
    1 -14 5 -0.42 2.63
    1 14 5 4.3 2.9
    -1 -14 -5 -0.41 2.78
    -1 14 -5 1.04 2.56
    1 -14 5 0.14 1.42
    -1 14 -7 5.62 3.15
    -1 14 -7 8.56 3.18
    1 -14 7 5.38 1.98
    -1 -14 -7 5.42 2.89
    1 14 7 7.61 3.4
    1 -14 7 4.56 3.09
    1 -14 7 2.6 2.71
    1 -14 9 20.04 4.13
    -1 14 -9 20.5 4.3
    1 -14 9 25.16 4.18
    1 14 9 27.67 5.11
    1 -14 9 21.36 2.91
    -1 14 -9 19.06 3.87
    1 14 11 2.89 3.23
    1 -14 11 2.2 2.29
    1 -14 11 2.02 2.95
    1 -14 11 3 2.92
    1 14 11 5.5 3.15
    -1 14 -11 1.5 2.7
    -1 14 -11 1.11 2.73
    1 -14 13 -1.11 3.24
    -1 14 -13 3.72 2.92
    1 -14 13 3.52 2.7
    1 14 13 4.8 3.14
    1 -14 15 0.73 2.63
    1 -14 17 -0.41 2.8
    -1 14 -17 3.45 3.72
    1 -14 19 26.53 4.89
    -1 -15 20 20.94 4.93
    -1 -15 18 1.66 3.5
    1 15 -16 4.15 3.61
    -1 -15 16 1.83 2.82
    -1 -15 16 5.22 4.23
    -1 -15 14 15.27 3.3
    -1 -15 14 23.87 5.14
    -1 15 14 12.18 4.98
    1 15 -14 15.21 4.53
    1 15 -12 17.13 4.29
    -1 -15 12 11.31 2.73
    -1 15 12 14.5 4.69
    1 15 -10 -0.36 3.12
    -1 -15 10 1.31 1.83
    1 15 -10 2.04 2.97
    -1 -15 8 36.96 3.29
    1 15 -8 32.67 4.88
    1 15 -6 112.51 8.64
    1 15 -6 94.08 7.13
    -1 -15 6 89.95 7.36
    1 15 -4 76.74 7.57
    -1 15 4 80.23 6.67
    -1 -15 4 84.75 7.18
    1 -15 -4 90.81 7.56
    1 15 -4 78.31 6.8
    -1 15 4 81.62 7.62
    -1 -15 2 33.85 4.57
    -1 15 2 33.83 4.45
    -1 15 2 35.34 4.99
    1 15 -2 32.84 4.57
    1 15 -2 42.77 5.46
    -1 -15 2 42.04 5.03
    1 -15 -2 37.14 5.1
    1 15 0 36.55 4.7
    1 15 0 42.14 5.61
    -1 15 0 48.63 5.76
    -1 -15 0 41.66 5.14
    -1 15 0 43.63 5.05
    1 -15 0 45.19 5.26
    -1 -15 0 48.46 5.37
    1 15 2 25.7 4
    1 -15 2 28.87 4.37
    1 -15 2 28.28 4.45
    1 15 2 32.63 5
    -1 -15 -2 34.82 4.6
    -1 15 -2 26.96 4.59
    -1 15 -2 21.31 3.91
    1 15 4 36.05 4.79
    1 -15 4 40.48 4.93
    1 -15 4 45.83 5.52
    -1 15 -4 42.68 5.02
    1 15 4 37.62 5.32
    -1 -15 -4 48.95 5.69
    -1 -15 -4 46.75 5.46
    -1 15 -4 48.37 5.73
    1 -15 4 29.82 2.43
    1 -15 6 20.45 4.07
    -1 15 -6 26.71 4.72
    1 -15 6 21.79 2.41
    1 15 6 19.08 4.51
    -1 15 -6 17.16 3.73
    1 -15 6 17.28 3.88
    1 -15 8 32.33 3.1
    -1 15 -8 17.54 3.84
    1 15 8 19.91 4.63
    -1 15 -8 17.84 4.19
    1 -15 8 24.83 4.39
    1 -15 8 20.56 4.19
    1 15 10 3.55 3.56
    1 -15 10 3.13 3.33
    -1 15 -10 0.52 2.85
    1 -15 10 0.39 2.93
    1 -15 10 1.47 1.97
    1 -15 12 93.07 8.61
    1 -15 12 81.66 6.48
    1 -15 14 34.45 4.67
    -1 15 -14 53.59 6.89
    -1 15 -16 3.65 3.56
    1 -15 16 3.48 2.96
    1 -15 18 0.44 3.5
    1 -15 20 5.38 3.81
    -1 16 15 2.09 4.19
    -1 -16 15 2.32 2.38
    -1 16 13 0.67 4.11
    -1 -16 13 9.4 3.81
    1 16 -13 4.62 3.65
    -1 -16 13 6.19 2.51
    -1 16 11 37.26 6.26
    -1 -16 11 22.63 5.37
    1 16 -11 27.2 5.23
    -1 -16 11 20.95 3.1
    1 16 -9 23.75 4.77
    -1 -16 9 18.53 2.47
    -1 -16 7 1.4 1.01
    1 16 -7 5.32 3.36
    1 16 -5 0.53 2.74
    1 -16 -5 2.4 2.96
    1 -16 -3 10.03 3.61
    -1 16 3 12.01 4.08
    1 16 -3 6.67 3.49
    -1 16 1 3.07 2.86
    -1 -16 1 -2.69 3.23
    1 -16 -1 3.27 2.77
    1 16 -1 5.2 3.08
    -1 16 -1 9.03 3.54
    1 16 1 4.75 3.54
    -1 -16 -1 6.38 3.19
    1 -16 1 2.31 2.93
    1 -16 3 6.06 2.96
    1 16 3 9.71 4.06
    -1 -16 -3 6.52 3.13
    -1 16 -3 3.08 3.33
    -1 -16 -5 63.38 6.51
    -1 16 -5 74.44 7.15
    1 16 5 87.99 7.92
    1 -16 5 48 3.36
    1 -16 5 59.46 6.46
    1 16 7 14.62 4.4
    1 -16 7 12.22 2.18
    1 -16 7 20.25 4.26
    -1 16 -7 20.08 4.52
    -1 16 -9 -1.08 3.16
    1 -16 9 1.27 1.71
    1 -16 9 0.53 2.8
    1 16 9 -0.61 3.29
    1 -16 11 3.96 3.72
    -1 16 -11 14.58 4.34
    1 -16 11 11.15 2.71
    1 -16 13 0.31 2.62
    -1 16 -13 -0.59 3.3
    1 -16 15 -0.71 3.11
    1 -16 17 -1.22 3.65
    -1 17 12 8.21 4.39
    -1 -17 12 8.86 4.38
    1 17 -12 10.83 4.22
    1 17 -10 -1.76 3.37
    -1 -17 10 2.25 3.68
    -1 17 10 -1.28 3.99
    1 17 -8 14.47 4.44
    1 -17 -8 6.23 3.64
    1 -17 -6 81.64 7.91
    1 17 -6 94.5 8.65
    -1 17 4 50.58 6.66
    1 17 -4 49.62 6.32
    1 -17 -4 53.89 6.58
    -1 17 2 3.9 3.69
    1 17 -2 2.77 3.79
    1 -17 -2 2.52 3.3
    1 -17 0 24.84 4.62
    1 17 0 29.78 5.19
    -1 17 0 25.7 5.25
    1 -17 2 40.79 5.76
    -1 17 -2 52.24 6.26
    1 17 2 41.2 6.13
    -1 -17 -2 36.35 5.5
    1 17 4 3.54 3.63
    -1 17 -4 -0.55 3.04
    1 -17 4 4.59 3.34
    -1 -17 -4 2.51 2.97
    -1 17 -6 7.36 3.67
    1 17 6 12.92 4.34
    -1 -17 -6 9.17 3.8
    1 -17 6 4.93 1.28
    1 -17 6 8.29 3.55
    1 -17 8 13.79 2.24
    -1 17 -8 21.2 4.83
    1 -17 8 15.1 4.2
    1 17 8 13.3 4.46
    1 -17 10 1.78 1.97
    1 -17 10 2.33 3.25
    -1 17 -10 2.35 3.18
    -1 18 9 11.31 4.83
    -1 -18 9 5.11 3.97
    1 -18 -7 14.93 4.46
    1 18 -7 22 5.06
    1 -18 -5 22.5 5
    1 18 -5 28.34 5.62
    1 -18 -3 50.13 6.57
    -1 18 3 58.2 7.26
    -1 18 1 50.71 6.88
    1 -18 -1 40.31 6.2
    1 18 -1 49.13 7.01
    -1 18 -1 39.14 6.31
    1 -18 1 53.68 6.75
    1 18 1 44.98 6.87
    1 -18 3 6.98 3.79
    1 18 3 6.21 4.07
    -1 -18 -3 3.16 3.5
    -1 18 -3 8.63 4.18
    -1 18 -5 13.61 4.52
    1 -18 5 12.6 4.19
    -1 -18 -5 17.74 4.47
    1 18 5 9.57 4.53
    -1 -18 -7 2.73 3.23
    -1 18 -7 4.89 4.05
    1 18 7 -1.33 3.77
    1 -18 7 5.04 3.59
    1 19 -2 34.32 6.39
    -1 19 2 36.12 7.02
    1 19 0 24.45 6.05
    1 -19 0 45.22 6.49
    -1 19 0 38.72 6.47
    1 19 2 -1.96 3.54
    -1 19 -2 -2.48 3.52
    2 0 -28 112.47 8.96
    2 0 -26 283.78 16.01
    2 0 -24 393.02 20.04
    -2 0 24 380.93 21.04
    2 0 -22 23.2 3.9
    -2 0 22 18.72 4.05
    -2 0 20 267.9 14.98
    2 0 -20 278.22 15.29
    2 0 -20 235.85 12.84
    2 0 -18 94.13 6.44
    2 0 -18 96.68 7.96
    -2 0 18 121.37 8.19
    2 0 -16 63.8 6.02
    2 0 -16 65.24 4.8
    -2 0 16 85.81 6.36
    2 0 -14 348.2 18.32
    2 0 -14 383.64 16.88
    -2 0 14 381.71 18.21
    -2 0 12 1937.61 81.91
    2 0 -12 2080.8 80.81
    2 0 -12 1932.75 82.3
    -2 0 10 1769.79 69.48
    2 0 -10 1659.81 68.25
    -2 0 8 611.83 27.05
    2 0 -8 651.63 26.16
    2 0 -6 46.58 2.35
    -2 0 6 38.94 2.89
    -2 0 4 935.65 38.02
    -2 0 -4 1535.02 61.78
    2 0 6 333.75 15.04
    -2 0 -6 350.93 15.14
    -2 0 -8 495.18 21.68
    2 0 8 500.84 21.56
    -2 0 -10 247.99 12.1
    2 0 10 246.87 11.21
    2 0 12 104.1 5.58
    -2 0 -12 102.74 6.53
    2 0 14 100.41 6.34
    -2 0 -14 98.5 6.6
    2 0 14 96.95 5.48
    -2 0 -14 99.8 7.32
    2 0 16 355.33 17.24
    2 0 16 358.7 16.09
    -2 0 -16 379.4 17.91
    2 0 16 365.37 18.14
    -2 0 -16 351.14 18.71
    -2 0 -18 2.93 2.18
    2 0 18 3.34 2.17
    -2 0 -18 -0.9 2.7
    -2 0 -20 506.26 23.12
    2 0 20 489.26 24.81
    -2 0 -20 516.06 25.81
    -2 0 -20 527.54 24.59
    -2 0 -22 332.24 16.86
    -2 0 -22 307.87 15.28
    -2 0 -24 87.57 6.44
    2 0 24 84.13 7.91
    -2 0 -26 -0.89 2.32
    2 -1 -27 0.44 3.6
    2 1 -27 2.07 3.41
    -2 -1 25 15.44 4.65
    -2 1 25 20.55 4.55
    2 1 -25 18.11 4.14
    2 -1 -25 21.4 4.39
    -2 1 23 27.3 4.79
    2 1 -23 35.9 4.57
    -2 -1 23 30.21 4.92
    -2 -1 21 1.37 2.64
    -2 1 21 -0.46 3.05
    2 1 -21 -0.46 2.63
    2 -1 -21 0.48 3.33
    2 -1 -21 0.51 2.9
    2 1 -21 2.76 2.34
    -2 -1 19 39.32 5.01
    -2 1 19 43.07 5.09
    2 1 -19 46.61 4.19
    2 -1 -19 51.52 5.83
    2 -1 -19 51.67 4.2
    2 1 -19 41.43 4.46
    2 1 -19 43.59 5.16
    2 -1 -17 109.9 6.62
    2 1 -17 106.24 6.76
    -2 -1 17 113.17 8.06
    2 1 -17 113.57 7.43
    -2 1 17 120.71 8.19
    2 -1 -17 99.73 8.11
    2 1 -17 110.84 8.02
    2 -1 -15 523.04 22.37
    -2 1 15 489.24 23.7
    -2 -1 15 510.07 23.88
    2 1 -15 472.99 23.74
    2 1 -15 536.09 22.68
    -2 -1 13 180.49 9.76
    2 1 -13 181.5 9.97
    -2 1 13 152.09 7.15
    -2 1 13 179.49 8.36
    2 1 -13 195.3 8.87
    2 -1 -13 209.33 8.78
    -2 1 13 176.79 9.74
    -2 1 11 307.78 15.36
    -2 -1 11 331.15 15.45
    -2 1 11 301.05 14.02
    2 1 -11 345.71 14.54
    2 1 -11 328.39 15.62
    2 -1 -11 336.81 14.27
    2 -1 -9 370.28 15.74
    2 1 -9 383.94 15.96
    -2 1 9 380.74 15.71
    -2 1 9 376.08 16.85
    -2 -1 9 345.47 16.64
    2 1 -9 359.46 16.92
    -2 -1 7 101.71 5.4
    2 -1 -7 102.46 4.54
    2 1 -7 117.27 5.72
    2 1 -7 113.01 4.77
    -2 -1 5 4101.93 157.45
    2 1 -5 3982.89 157.27
    -2 1 5 3902.56 156.4
    -2 1 5 3987.63 157.36
    2 -1 -3 778.45 30.32
    -2 -1 3 767.82 30.77
    2 1 -3 762.46 30.49
    -2 1 3 745.9 30.29
    -2 1 3 750.03 30.43
    -2 -1 3 727.06 30.53
    2 -1 -3 763.91 30.41
    -2 1 3 764.46 30.83
    2 -1 3 1554.3 62.9
    -2 -1 -3 1585.15 62.86
    -2 1 -3 1599.25 62.66
    -2 1 -3 1521.23 62.85
    2 -1 5 113.21 5.29
    2 1 5 101.7 5.62
    -2 -1 -5 106.46 5.59
    -2 1 -5 110.49 5.71
    2 -1 7 147.31 7.33
    2 1 7 140.45 7.29
    -2 1 -7 144.82 7.43
    -2 -1 -7 141.29 7.33
    -2 1 -9 178.75 9.47
    -2 1 -9 197.36 8.57
    2 -1 9 181.7 9.28
    -2 -1 -9 184.71 9.45
    -2 1 -11 734.4 29.99
    2 -1 11 711.69 29.98
    -2 -1 -11 733.54 31.17
    -2 1 -11 704.31 31.09
    2 -1 13 609.05 25.25
    -2 1 -13 584.92 26.65
    -2 -1 -13 569.82 26.55
    -2 1 -13 609.37 25.45
    2 -1 15 66.4 5.64
    2 -1 15 71.91 4.3
    -2 -1 -15 62.62 5.28
    -2 1 -15 70.62 6.01
    2 1 15 69.89 5.24
    -2 -1 -15 61.41 6.08
    -2 1 -15 71.26 5.51
    2 1 15 63.64 5.44
    2 1 15 66.85 4.33
    -2 1 -17 199.2 11.53
    -2 -1 -17 217.96 11.69
    2 1 17 203.92 11.82
    -2 -1 -17 202.46 12.62
    2 1 17 206.64 11.04
    -2 1 -17 207.48 12.25
    2 -1 17 195.57 9.7
    2 -1 17 180.57 11.43
    -2 1 -19 110.62 7.7
    -2 1 -19 80.77 5.89
    2 1 19 103.05 7.81
    2 -1 19 86.34 7.37
    2 1 19 110.15 7.14
    -2 -1 -19 99.94 8.53
    -2 -1 -19 102.85 7.48
    -2 1 -19 106.79 8.34
    -2 1 -21 529.39 23.81
    2 1 21 483.56 24.05
    -2 1 -21 478.43 21.94
    -2 -1 -21 465.15 23.37
    2 -1 21 446.1 23.72
    2 -1 23 333.38 18.32
    2 1 23 327.66 18.19
    -2 -1 -23 320.22 16.34
    -2 1 -23 332.31 16.23
    2 -1 25 76.45 7.59
    -2 1 -25 72.07 5.68
    2 1 25 54.89 6.89
    -2 -1 -25 69.36 5.83
    2 2 -28 69.51 7.04
    -2 2 26 28.97 5.39
    2 2 -26 31.6 4.78
    2 -2 -26 23.48 4.74
    -2 2 24 82.19 8.17
    2 2 -24 85.91 7.21
    -2 -2 24 90.64 8.35
    -2 2 22 56.74 6.19
    2 2 -22 52.39 5.37
    -2 -2 22 62.82 6.59
    2 -2 -22 50.53 6.31
    2 2 -20 25.93 4.25
    2 2 -20 18.83 3.32
    2 2 -20 25.29 3.41
    -2 -2 20 27.84 4.42
    2 -2 -20 23.46 4.31
    -2 2 20 28.38 4.35
    2 -2 -20 29.25 5.03
    -2 2 18 78.21 4.19
    2 2 -18 126.68 7.47
    2 -2 -18 114.33 6.27
    -2 2 18 94.71 4.24
    -2 2 18 113.11 7.79
    -2 -2 18 107.35 7.69
    2 2 -18 104.04 7.69
    2 2 -18 119.98 6.85
    2 -2 -18 122.84 8.42
    2 2 -16 570.46 25.14
    -2 2 16 555.5 26.3
    2 2 -16 586.22 26.52
    2 -2 -16 613.2 26.93
    2 2 -16 568.24 25.72
    -2 -2 16 597.27 26.63
    -2 2 16 579.59 24.59
    -2 2 16 547.63 23.13
    2 -2 -16 579.64 24.7
    -2 2 14 257.75 13.88
    2 -2 -14 272.33 14.34
    2 2 -14 293.89 13.23
    -2 -2 14 291.95 14.29
    2 -2 -14 253.03 12.53
    2 2 -14 275.47 14.18
    -2 2 14 278.97 12.66
    2 2 -12 63.25 5.02
    2 -2 -12 68.26 5.29
    2 -2 -12 67.76 4.12
    -2 2 12 64.75 5.02
    -2 -2 12 70.5 5.21
    -2 2 12 72.12 4.21
    2 2 -12 78.23 4.6
    2 2 -10 70.07 4.19
    2 -2 -10 68.99 3.89
    -2 2 10 68.03 4.75
    2 -2 -10 68.88 4.85
    -2 -2 10 75.32 4.93
    2 2 -10 79.71 5.06
    -2 2 10 68.69 3.95
    2 -2 -8 1.88 1.06
    2 -2 -8 0.47 0.97
    2 2 -8 1.28 1.11
    2 2 -8 1.35 0.89
    -2 2 8 0.16 0.91
    2 2 -8 1.25 0.39
    -2 -2 8 0.79 0.84
    2 -2 -6 56.5 3.44
    2 2 -6 57.42 3.49
    2 2 -6 55.64 2.69
    2 2 -6 57.56 3.57
    -2 2 6 51.02 3.4
    2 -2 -6 55.48 3.57
    2 2 -6 56.93 3.52
    -2 -2 6 56.23 3.63
    -2 -2 6 59.27 3.55
    2 -2 -4 315.55 13.79
    2 -2 -4 310.44 13.95
    -2 -2 4 297.56 13.85
    -2 -2 4 340.26 13.9
    -2 2 4 325.46 13.99
    -2 2 4 337.98 13.89
    -2 2 4 322.4 13.49
    2 2 -4 339.19 13.92
    2 2 -4 330.71 13.78
    -2 -2 4 333.97 14.05
    2 2 -2 -0.15 0.51
    2 2 -2 0.33 0.51
    -2 2 2 0.59 0.54
    2 -2 -2 -0.06 0.57
    2 -2 -2 -0.35 0.52
    -2 -2 2 0.68 0.5
    2 -2 -2 1.58 0.54
    -2 2 2 0.28 0.55
    -2 -2 2 1.9 0.74
    -2 -2 2 0.88 0.51
    2 2 -2 0.13 0.57
    -2 -2 0 218.15 9.05
    2 2 0 206.16 9.11
    -2 2 0 221.95 9.17
    2 -2 0 206.61 9.08
    -2 -2 0 202.33 9.05
    -2 -2 -2 1372.07 55.45
    2 -2 2 1336.1 55.32
    -2 2 -2 1429.12 55.34
    2 -2 4 6.99 1.27
    2 -2 4 5.5 0.68
    2 -2 4 8.83 1.18
    -2 -2 -4 6.19 1.35
    -2 2 -4 7.46 1.04
    -2 -2 -4 3.97 1.05
    -2 2 -4 6.03 1.21
    -2 -2 -6 1329.85 52.57
    2 -2 6 1235.55 51.55
    -2 2 -6 1243.97 51.57
    -2 2 -6 1281.59 52.15
    2 2 6 1327.93 52.13
    2 -2 6 1250.34 52.55
    -2 -2 -6 1316.11 52.14
    -2 2 -8 546.59 22.7
    -2 2 -8 560.2 23.9
    2 2 8 548.34 23.69
    -2 -2 -8 541.04 24.33
    -2 -2 -8 560.33 23.81
    -2 2 -10 84.97 4.3
    -2 2 -10 70.72 5.08
    -2 -2 -10 68.48 4.91
    2 -2 10 77.04 4.36
    -2 2 -12 168.62 9.41
    -2 2 -12 176.56 8.24
    2 -2 12 171.65 8.21
    -2 -2 -12 147.84 9.06
    2 -2 14 216.66 10.38
    2 2 14 214.92 11.82
    -2 2 -14 224.63 12.24
    -2 2 -14 221.75 10.61
    2 2 14 232.94 11.56
    -2 -2 -14 233.78 11.83
    -2 2 -14 204 11.59
    2 -2 16 238.06 13.11
    2 2 16 251.6 13.18
    2 2 16 234.07 12.4
    2 -2 16 231.35 11.09
    -2 2 -16 242.9 12.9
    -2 -2 -16 237.18 13.83
    -2 2 -16 234.3 13.34
    -2 -2 -16 233.83 12.7
    2 2 18 288.26 15.32
    -2 2 -18 306.28 15.19
    2 2 18 267.35 14.19
    -2 -2 -18 276.84 15.98
    2 -2 18 260.64 14.86
    -2 2 -18 274.01 15.39
    -2 -2 -18 252.21 15.83
    -2 -2 -18 287.39 14.69
    -2 -2 -20 184.51 12.31
    -2 2 -20 181.64 11.81
    2 2 20 170.58 11.18
    2 2 20 180.96 10.37
    -2 -2 -20 169.87 10.83
    -2 -2 -20 165.71 12.25
    2 -2 20 152.76 10.86
    -2 2 -20 180.87 9.69
    -2 2 -20 183.39 11.32
    2 2 22 169.36 10.07
    2 -2 22 152.6 10.9
    -2 -2 -22 159.9 10.39
    -2 2 -22 168.87 10.83
    -2 2 -22 159.2 9.23
    2 2 22 158.68 11.1
    -2 2 -24 6.49 2.37
    2 2 24 4.05 3.5
    2 -2 24 3.54 3.04
    -2 -2 -24 9.77 2.96
    2 -2 24 4 1.42
    2 3 -27 86.8 7.49
    -2 3 25 1.11 3.34
    -2 -3 25 2.76 3.22
    2 3 -25 3.86 3
    2 3 -23 0.72 2.62
    -2 3 23 -0.51 3.25
    -2 -3 23 1.01 2.91
    -2 3 21 35.11 5.1
    -2 -3 21 49.31 5.61
    2 -3 -21 35.38 5.46
    2 -3 -21 34.38 5.74
    2 3 -21 50.79 4.91
    2 3 -21 45.65 5.49
    2 3 -19 186.03 10.18
    2 -3 -19 196.68 11.71
    -2 3 19 172.71 7.74
    -2 -3 19 178.89 11.32
    -2 3 19 186.54 11.36
    2 3 -19 202.15 11.54
    -2 3 19 167.03 7.79
    2 3 -19 175.59 10.28
    2 3 -17 38.03 3.95
    -2 3 17 40.49 4.52
    2 3 -17 45 4.1
    2 -3 -17 34.15 4.33
    -2 -3 17 33.73 4.28
    2 3 -17 34.69 4.41
    -2 3 15 414.56 18.96
    -2 -3 15 446.27 20.72
    -2 3 15 409.56 20.34
    2 3 -15 436.14 19.67
    2 3 -15 449.33 20.01
    2 3 -15 424.51 20.43
    2 -3 -15 415.09 20.66
    2 3 -13 921.94 38.24
    -2 3 13 890.08 37.73
    -2 -3 13 909.74 39.12
    2 3 -13 913.79 39.05
    2 -3 -13 922.54 39.32
    -2 3 13 903.49 39.02
    2 3 -11 1761.31 68.37
    -2 -3 11 1607.88 69.05
    -2 3 11 1771.04 67.96
    2 3 -11 1600.91 66.97
    -2 3 11 1714.02 69.15
    2 -3 -11 1752.77 69.34
    2 3 -11 1749.03 69.14
    2 3 -9 121.24 6.81
    2 -3 -9 121.11 6.83
    2 3 -9 122.18 6.73
    2 3 -9 123.46 5.57
    -2 3 9 119.12 5.96
    -2 3 9 120.17 6.79
    -2 -3 9 123.35 6.84
    2 -3 -9 117.55 6.8
    -2 -3 9 129.85 7.36
    -2 -3 7 425.67 18.53
    2 3 -7 444.59 18.39
    -2 -3 7 430.11 18.35
    2 -3 -7 399.76 18.26
    2 -3 -7 381.03 18.22
    2 3 -7 421.88 18.36
    -2 3 7 461.8 18.49
    2 3 -7 413.45 17.39
    -2 3 5 4.96 1.09
    -2 -3 5 5.28 1.02
    2 3 -5 4.76 1.11
    -2 -3 5 7.57 1.28
    -2 3 5 5.91 1.18
    2 -3 -5 7.7 1.24
    -2 -3 5 5.86 1.24
    -2 3 5 5.44 0.92
    2 3 -5 5.34 1.05
    2 3 -5 6.19 1.16
    2 -3 -5 4.57 1.08
    2 3 -3 28.99 1.98
    2 -3 -3 26.8 1.96
    -2 -3 3 32.52 2.22
    -2 3 3 27.97 1.93
    2 -3 -3 27.28 2.03
    2 3 -3 27.03 1.83
    -2 -3 3 30.76 1.94
    -2 3 3 24.59 1.91
    -2 -3 3 26.38 2
    -2 3 3 22.72 1.91
    2 3 -1 289.7 13.32
    2 -3 -1 328.15 13.3
    -2 -3 1 317.87 13.16
    -2 -3 1 295.48 13.27
    2 3 -1 297.54 12.68
    -2 3 1 352.98 13.44
    -2 3 1 291.72 13.16
    -2 -3 1 335.02 13.3
    -2 -3 1 306.56 12.75
    -2 3 -1 4465.57 169.98
    2 -3 1 4136.99 169.9
    -2 -3 -1 4256.56 170.03
    2 -3 3 9765.96 387.16
    2 -3 3 9909.28 386.93
    -2 -3 -3 9999 387.28
    -2 3 -3 9515.78 386.95
    2 -3 5 7102.64 276.69
    2 -3 5 6943.26 277.11
    -2 3 -5 7113.48 277.59
    2 3 5 6998.47 277.54
    -2 -3 -5 7311.06 277.86
    -2 3 -5 6661.22 277.17
    2 -3 5 6914.38 277.74
    2 -3 7 5.94 1.07
    -2 3 -7 7.16 1.49
    -2 -3 -7 9.49 1.48
    -2 3 -7 6.57 1.22
    2 3 7 6.48 1.44
    -2 -3 -7 6.2 1.61
    2 -3 7 8.43 1.7
    -2 3 -9 183.85 8.59
    -2 -3 -9 171.7 9.03
    -2 3 -9 179.45 8.23
    -2 -3 -9 168.55 9.68
    -2 3 -9 182.61 9.33
    2 -3 9 168.71 9.79
    -2 3 -11 198.23 10.57
    2 3 11 204.27 10.56
    2 -3 11 197.06 9.49
    -2 -3 -11 200.06 10.34
    -2 -3 -11 190.18 11.06
    -2 3 -11 211.29 9.49
    -2 -3 -13 389.55 18.22
    2 3 13 427.36 18.66
    -2 -3 -13 390.2 19.22
    2 -3 13 392.25 17.01
    -2 3 -13 372.47 17.02
    -2 3 -13 374.49 18.54
    -2 3 -13 372.56 18.57
    -2 -3 -15 386.78 18.88
    -2 3 -15 425.54 19.76
    -2 -3 -15 381.88 20
    2 3 15 398.96 18.86
    2 3 15 401.01 19.39
    -2 3 -15 425.15 19.49
    2 -3 15 383.59 17.43
    -2 3 -17 129.51 8.59
    -2 -3 -17 127.88 9.36
    -2 -3 -17 133.67 8.27
    2 3 17 119.4 7.93
    -2 3 -17 114.5 8.39
    2 3 17 130.44 8.69
    2 -3 17 119.61 8.45
    2 -3 19 7.18 3.01
    2 3 19 5.55 2.46
    -2 -3 -19 7.24 2.63
    -2 -3 -19 5.88 3.43
    2 3 19 9.44 3.14
    -2 3 -19 7.67 3.01
    -2 3 -19 3.29 1.61
    -2 3 -19 7.34 2.72
    2 -3 21 73.03 7.12
    -2 -3 -21 91.14 7.13
    2 3 21 91.37 6.81
    -2 3 -21 78.22 5.77
    -2 3 -21 91.97 7.49
    2 3 21 86.77 7.41
    2 3 23 16.02 4.08
    -2 3 -23 12.54 2.74
    2 3 23 16.83 3.5
    2 -3 23 17.57 4.27
    -2 3 -25 62.37 5.18
    2 -3 25 45.26 6.22
    2 3 25 61.69 7.12
    2 4 -26 5.54 3.4
    -2 4 26 11.49 4.33
    -2 4 24 14.33 4.55
    -2 -4 24 20.65 4.48
    2 4 -24 13.4 3.5
    2 4 -22 182.94 9.93
    -2 4 22 184.81 11.34
    -2 -4 22 163.29 10.82
    -2 4 20 175.89 8.3
    -2 4 20 201.2 12.09
    2 4 -20 198.29 11.02
    2 4 -20 203.99 10.87
    -2 -4 20 185.53 11.98
    2 -4 -20 184.11 11.94
    -2 4 20 164.83 9.55
    2 4 -20 203.49 11.9
    2 4 -18 112.34 7.33
    2 4 -18 119.57 8.2
    2 -4 -18 102.41 8.12
    2 4 -18 111.86 7.38
    -2 -4 18 105.25 8.05
    -2 4 18 104.73 8
    2 4 -16 135.21 8.87
    -2 4 16 133.02 8.85
    -2 -4 16 132.58 8.84
    2 4 -16 140.47 8.25
    2 4 -16 139.18 8.35
    2 -4 -16 138.75 9.14
    -2 -4 14 265.85 13.97
    2 4 -14 265.18 13.82
    -2 4 14 277.78 14.02
    2 -4 -14 260.87 13.97
    2 4 -14 252.92 13.25
    -2 4 14 282.47 12.8
    2 4 -14 279.64 13.58
    2 -4 -12 140.03 8.51
    2 4 -12 147.81 7.83
    -2 4 12 141.17 7.38
    -2 -4 12 152.19 8.54
    2 4 -12 141.64 8.3
    -2 4 12 150.15 8.41
    2 4 -12 139.32 6.59
    2 -4 -10 685.53 30.69
    2 4 -10 694.78 29.24
    -2 -4 10 707.09 30.74
    -2 4 10 730.87 30.66
    2 4 -10 753.1 30.81
    -2 -4 10 699.94 31.23
    -2 4 10 741.41 29.81
    -2 -4 8 14.09 1.96
    2 -4 -8 19.24 2.24
    2 4 -8 21.67 2.33
    2 4 -8 10.51 1.71
    -2 -4 8 15.56 2.12
    2 4 -8 15.47 1.52
    -2 4 8 18.37 2.13
    -2 -4 8 11.98 1.86
    -2 4 8 18.05 1.75
    -2 -4 6 64.99 3.9
    2 -4 -6 62.26 4.03
    2 4 -6 64.43 4.03
    -2 -4 6 64.84 4.17
    -2 -4 6 64.86 4.03
    2 4 -6 72.85 4.18
    -2 4 6 65.29 4.2
    2 4 -6 61.79 3.51
    -2 4 6 55.2 3.76
    2 -4 -4 143.44 7.05
    2 4 -4 145.46 7
    -2 -4 4 127.83 7.01
    -2 4 4 144.38 6.84
    -2 4 4 141.8 7.11
    -2 -4 4 162.21 7.26
    -2 4 4 133.82 6.74
    2 -4 -2 57.57 3.46
    2 4 -2 59.92 2.88
    -2 -4 2 60 3.42
    2 4 -2 54.41 3.49
    2 -4 -2 53.66 3.13
    -2 -4 2 59.02 3.5
    -2 4 2 49.81 3.31
    -2 4 2 63 3.5
    -2 -4 0 81.78 4.08
    -2 4 0 69.13 4.06
    -2 -4 0 71.87 4.17
    -2 4 0 69.25 4.08
    2 -4 0 69.3 4.1
    -2 4 -2 228.95 10.23
    2 -4 2 213.64 10.32
    -2 -4 -2 227.34 10.39
    2 -4 4 1477.42 61.17
    -2 -4 -4 1545.63 61.33
    -2 4 -4 1400.31 60.78
    2 -4 4 1573.21 60.91
    2 -4 4 1533.27 60.44
    2 4 6 712.49 31.22
    -2 4 -6 741.28 30.8
    -2 -4 -6 677.8 31.42
    2 -4 6 715.92 30.72
    2 -4 6 777.48 30.45
    2 -4 6 807.85 31.68
    -2 -4 -8 105.62 6.58
    2 -4 8 106.21 5.52
    2 -4 8 117.54 6.86
    -2 4 -8 93.99 6.19
    -2 4 -8 104.3 5.85
    -2 4 -8 111.36 5.5
    -2 4 -10 197.43 9.24
    -2 -4 -10 178.9 10.46
    2 -4 10 208.63 11.11
    2 4 10 205.21 10.07
    -2 4 -10 200.67 10.37
    -2 4 -10 183.98 9.35
    2 -4 10 195.34 9.38
    -2 -4 -12 147 9.36
    -2 4 -12 163.11 9.16
    2 -4 12 158.98 7.92
    -2 4 -12 155.24 7.97
    -2 4 -12 154.97 7.95
    2 4 12 154.23 8.86
    -2 -4 -14 331.65 18.16
    -2 4 -14 372.27 18.02
    2 4 14 374.16 17.75
    -2 4 -14 380.03 17.97
    2 4 14 351.27 17.26
    2 -4 16 306.67 16.97
    -2 4 -16 340.82 17.38
    -2 -4 -16 328.44 17.9
    -2 4 -16 361.46 17.4
    2 4 16 337.32 17.12
    2 4 16 345.06 16.75
    2 4 18 369.45 18.39
    -2 -4 -18 369.6 19.94
    2 4 18 368.26 19.03
    -2 4 -18 383.78 19.45
    -2 4 -18 389.41 19.16
    2 -4 18 369.96 19.11
    -2 4 -20 3.95 2.65
    -2 -4 -20 2.55 3.15
    2 4 20 1.32 2.34
    2 -4 20 2.56 2.35
    2 4 20 2.08 2.67
    -2 4 -20 4.93 1.98
    2 4 22 8.76 2.14
    -2 4 -22 9.97 2.48
    2 4 22 6.62 2.75
    -2 4 -22 6.87 3.22
    2 -4 22 8.48 3.31
    2 4 22 12.99 3.77
    -2 4 -24 14.61 2.93
    2 4 24 9.8 4.38
    2 -4 24 16.46 4.28
    2 4 24 13.31 2.24
    2 5 -27 6.13 3.18
    -2 5 25 7.15 4.05
    2 5 -25 11.69 3.61
    -2 5 23 -1.5 3.28
    2 5 -23 -1.1 2.83
    -2 5 23 1.53 2.06
    2 -5 -21 5.05 3.21
    -2 5 21 3.99 1.35
    -2 5 21 9.49 3.57
    -2 5 21 2.93 2.07
    2 5 -21 10.59 3
    2 -5 -19 93.62 7.61
    2 5 -19 89.81 6.77
    2 5 -19 106.41 7.2
    2 5 -19 103.35 7.68
    -2 5 19 105.31 5.24
    -2 5 19 100.37 7.72
    2 5 -17 60.22 4.99
    -2 5 17 48.34 5.21
    2 5 -17 51.18 4.73
    2 5 -17 53.62 5.36
    2 -5 -17 56.69 5.5
    2 -5 -15 43.56 4.56
    2 5 -15 48.94 4.28
    2 5 -15 46.24 4.55
    2 5 -15 41.19 2.83
    2 5 -15 47.33 4.21
    -2 5 15 56.13 4.8
    2 5 -13 131.12 6.57
    -2 5 13 132.68 7.39
    2 5 -13 143.07 8.36
    2 -5 -13 142.13 8.45
    -2 5 13 122.79 8.04
    2 5 -13 145.54 8.17
    2 5 -13 142.4 8
    2 -5 -11 81.73 5.93
    2 5 -11 94.15 5.99
    -2 5 11 85.28 5.14
    2 5 -11 89.9 4.81
    -2 5 11 86.06 5.79
    2 5 -9 399.06 17.44
    2 -5 -9 392.81 17.48
    -2 -5 9 420.13 17.5
    -2 -5 9 429.9 18
    2 5 -9 365.37 16.31
    -2 5 9 348.65 17
    -2 5 9 342.91 16.51
    -2 5 7 737.08 32.6
    -2 -5 7 847.22 33.11
    -2 5 7 729.59 33.2
    2 -5 -7 794.45 33.06
    2 5 -7 795.68 32.98
    2 5 -7 779.77 32.27
    -2 -5 7 805.36 33.18
    -2 5 5 657.18 28.37
    2 -5 -5 685.41 28.82
    -2 5 5 664.59 28.43
    2 5 -5 685.96 28.69
    -2 -5 5 623.96 28.75
    -2 -5 5 747.29 28.92
    -2 5 5 681.74 29.01
    2 5 -5 740.19 28.96
    -2 5 3 0.29 0.85
    -2 -5 3 0.81 0.83
    2 -5 -3 0.14 0.93
    -2 5 3 0.62 0.82
    2 5 -3 -0.13 0.84
    2 5 -3 1.08 0.95
    2 -5 -1 2.9 1.12
    -2 -5 1 2.67 1.05
    -2 -5 1 2.78 0.93
    -2 5 1 2.37 0.96
    -2 -5 1 5.27 1.11
    2 5 -1 1.96 0.97
    -2 5 1 3.78 1.12
    -2 5 -1 23.24 2.22
    2 -5 1 16.26 1.89
    -2 -5 -1 22.43 2.19
    -2 5 -1 14.94 1.87
    -2 5 -3 712.51 28.44
    2 5 3 663.78 27.14
    2 -5 3 731.29 28.71
    2 -5 3 663.03 28.21
    -2 -5 -3 634.96 28.45
    2 -5 5 1149.16 46.27
    -2 5 -5 1123.72 46.69
    -2 -5 -5 1107.31 47.17
    2 5 5 1127.76 45.91
    2 -5 5 1081.3 47.02
    2 -5 5 1222.54 46.67
    2 5 7 264.32 11.28
    2 -5 7 243.41 11.12
    -2 5 -7 227.93 11.41
    -2 -5 -7 234 12.08
    2 -5 7 245.06 12.16
    -2 5 -9 42.52 3.15
    2 5 9 47.93 3.53
    2 -5 9 47.17 4.2
    2 -5 9 41.59 3.26
    -2 5 -9 45.36 4.04
    2 -5 9 42.02 3.12
    -2 5 -9 38.34 3.24
    -2 -5 -9 46.94 4.07
    -2 5 -11 3.01 1.24
    -2 -5 -11 4.57 1.9
    -2 5 -11 2.68 1.36
    -2 5 -11 3.94 1.63
    2 5 11 3.82 1.44
    2 -5 11 2.98 2.02
    2 5 13 316.84 15.29
    -2 -5 -13 314.72 16.09
    -2 5 -13 295.04 15.56
    2 5 13 305.64 15.25
    2 -5 13 289.79 16.4
    -2 5 -13 310.28 14.35
    -2 5 -13 335.98 15.92
    -2 5 -15 243.93 13.21
    -2 5 -15 231.08 13.08
    2 5 15 247.22 12.99
    2 5 15 249.31 12.75
    -2 -5 -15 222.16 13.41
    -2 -5 -17 4.28 2.8
    2 -5 17 0.37 2.24
    2 5 17 4.15 2.34
    -2 5 -17 4.04 2.69
    -2 5 -17 2.33 2.39
    2 5 17 4.96 2.31
    -2 5 -19 5.19 2.9
    -2 -5 -19 4.78 2.96
    -2 5 -19 6.2 2.05
    2 5 19 6.97 2.44
    2 5 19 9.83 3.06
    2 -5 19 4.1 2.93
    -2 5 -19 2.39 2.56
    2 5 21 8.82 3.45
    2 -5 21 12.8 3.49
    -2 5 -21 9.44 2.36
    2 5 21 11.19 3.08
    -2 5 -21 11.03 3.35
    -2 5 -23 2.64 2.2
    2 5 23 4.43 3.61
    -2 5 -23 5.02 2.99
    2 -5 23 9 3.5
    2 5 23 5.22 2.05
    2 5 23 2.96 2.78
    2 5 25 40.57 6.26
    2 6 -26 71.42 7.08
    2 6 -24 131.86 9.08
    -2 6 24 120.04 9.89
    -2 6 22 6.63 2.33
    -2 6 22 4.74 3.44
    -2 6 22 3.94 1.49
    2 6 -22 3.26 2.38
    -2 6 20 45.43 4.16
    -2 6 20 43.86 5.23
    2 6 -20 27.28 4.62
    -2 6 20 44.13 3.23
    2 6 -20 34.71 4.46
    2 -6 -20 34.13 5.23
    2 6 -20 40.45 4.59
    2 -6 -18 53.32 5.56
    2 6 -18 49.15 5.31
    -2 6 18 52.75 3.65
    -2 6 18 47.52 4.2
    -2 6 18 48.86 5.41
    2 6 -18 49.62 4.87
    2 6 -18 44.67 4.71
    -2 6 16 7.74 2.76
    2 6 -16 10.61 2.74
    2 -6 -16 11.47 3.25
    2 6 -16 13.49 2.74
    2 6 -16 13.73 3.01
    2 6 -14 43.03 4.3
    2 -6 -14 40.64 4.44
    -2 6 14 51.7 4.59
    2 6 -14 41.84 4.09
    2 6 -14 40.67 3
    2 6 -14 50.32 4.38
    -2 6 12 2.63 1.7
    2 -6 -12 7.17 2.16
    2 6 -12 9.13 2.11
    2 6 -12 8.37 2.2
    -2 6 12 5.09 1.68
    2 6 -12 6.1 1.47
    -2 6 10 272.4 12.63
    2 6 -10 264.9 12.31
    2 -6 -10 274.35 13.36
    2 6 -10 261.01 13.17
    -2 6 10 263.53 12.99
    -2 -6 10 270.43 13.21
    2 -6 -8 198.21 10.21
    -2 6 8 190.56 9.68
    2 6 -8 189.61 9.36
    -2 -6 8 197.77 10.02
    2 -6 -8 197.39 9.64
    2 6 -8 202.48 10.08
    -2 -6 8 205.28 10.31
    2 6 -6 0.4 1.02
    -2 -6 6 2.64 1.37
    -2 6 6 0.4 0.91
    2 6 -6 1.59 1.15
    -2 -6 6 2.8 1.49
    2 -6 -6 0.13 0.93
    2 -6 -6 0.37 1.1
    -2 -6 4 129.42 6.15
    -2 -6 4 140.93 6.95
    2 6 -4 122.9 7.07
    2 6 -4 132.67 6.92
    -2 -6 4 131.79 6.96
    -2 6 4 131.42 6.71
    -2 6 4 119.64 6.96
    2 -6 -4 117.79 6.19
    2 -6 -4 120 6.87
    -2 -6 2 937.13 39.24
    -2 6 2 985.83 40.72
    -2 -6 2 1010.86 40.64
    -2 6 2 1021.92 40.56
    -2 -6 2 1070.94 40.62
    2 -6 -2 941.85 40.63
    -2 6 0 83.32 5.31
    2 -6 0 94.55 5.43
    -2 6 0 95.62 5.34
    -2 -6 0 88.71 5.42
    2 -6 2 78.16 4.75
    -2 6 -2 68.26 4.45
    -2 -6 -2 67.34 4.66
    -2 6 -4 62.69 4.2
    2 -6 4 64.8 4.11
    -2 -6 -4 63.14 4.5
    2 -6 4 64.3 4.56
    2 6 4 54.66 3.05
    2 -6 4 63.35 3.87
    2 -6 6 190.58 9.75
    2 6 6 176.71 8.31
    -2 6 -6 184.78 9.27
    -2 -6 -6 168.36 9.4
    2 -6 6 185.1 8.86
    2 -6 8 446.95 19.38
    2 6 8 437.5 19.28
    -2 6 -8 455.87 19.84
    -2 -6 -8 436.9 20.5
    2 -6 8 436.95 20.49
    2 -6 10 29 3.63
    2 6 10 36.67 3.11
    -2 6 -10 25.49 3.3
    2 -6 10 29.65 2.87
    -2 -6 -10 38.7 3.79
    -2 6 -10 27.46 2.93
    -2 -6 -12 83.45 6.53
    2 6 12 90.6 6.19
    -2 6 -12 89.57 6.47
    2 6 12 93.15 6.01
    -2 6 -12 92.14 6.45
    -2 6 -12 83.06 5.5
    2 -6 12 85.83 6.99
    2 -6 14 25.07 4.29
    -2 -6 -14 19.8 3.52
    -2 6 -14 19.41 3.35
    2 6 14 20.27 3.18
    -2 6 -14 33.95 3.89
    2 6 14 24.07 3.23
    -2 6 -14 25.79 2.88
    -2 6 -16 8.45 2.67
    2 6 16 10.17 2.78
    -2 -6 -16 8.9 2.99
    2 6 16 10.9 2.77
    -2 6 -16 8.45 2.83
    -2 6 -18 54.76 5.75
    -2 6 -18 60.46 5.84
    2 6 18 56.71 5.58
    -2 -6 -18 53.85 6.05
    2 6 18 42.22 5
    -2 6 -18 57.75 4.52
    2 6 20 191.66 11.61
    -2 6 -20 181.47 11.51
    2 6 20 156.7 10.53
    -2 6 -20 181.13 9.85
    -2 6 -22 94.43 8.06
    2 6 22 87.4 7.51
    2 6 22 103.78 8.54
    -2 6 -22 100.56 6.7
    2 6 24 -1.01 3.39
    2 6 24 0.23 2.09
    -2 6 -24 0.55 2.35
    -2 7 25 4.94 4.02
    2 7 -25 0.81 2.95
    -2 -7 23 31.38 5.6
    -2 7 23 40.69 5.66
    -2 7 21 30.94 2.97
    -2 7 21 38.96 5.12
    2 7 -21 26.41 4.1
    -2 7 21 36.04 3.97
    -2 7 19 5.72 2.35
    -2 7 19 6.58 1.95
    2 -7 -19 5 2.92
    -2 7 19 8.36 3.18
    2 7 -19 5.25 2.55
    2 7 -19 6.43 2.67
    -2 -7 19 8.02 3.39
    2 7 -19 6.91 2.64
    -2 7 17 5.79 2.17
    2 7 -17 4.02 2.59
    -2 7 17 4.89 2.52
    -2 -7 17 7.46 2.64
    2 7 -17 3.23 2.46
    2 -7 -17 2.62 2.57
    2 7 -17 8.49 2.62
    2 7 -15 22.81 2.39
    2 7 -15 15.81 2.85
    2 -7 -15 29.73 3.78
    -2 -7 15 16 3.02
    2 7 -15 22.92 3.4
    2 7 -15 23.83 3.43
    -2 7 15 21.52 3.26
    2 -7 -13 55.67 4.93
    2 7 -13 48.75 4.6
    2 7 -13 49.89 3.76
    2 7 -13 61.32 4.78
    -2 7 13 54.98 4.59
    -2 -7 13 42.48 4.36
    2 -7 -11 16.41 2.66
    2 7 -11 12.82 2.02
    -2 -7 11 12.83 2.29
    -2 -7 11 10.21 2.47
    2 7 -11 11.2 2.45
    -2 7 11 14.39 2.35
    2 7 -9 51.19 4.17
    2 -7 -9 47.89 3.84
    -2 7 9 45.75 3.81
    2 7 -9 50.3 3.79
    -2 -7 9 51.3 4.21
    2 -7 -9 51.89 4.29
    -2 -7 9 61.06 4.29
    -2 -7 7 86.33 5.37
    2 7 -7 79.76 5.12
    2 7 -7 72.6 4.68
    -2 7 7 61.8 4.37
    2 -7 -7 69.02 4.45
    -2 -7 7 72.36 4.54
    2 -7 -7 69.44 5.02
    -2 -7 7 84.13 5.46
    2 7 -5 143.77 8.44
    -2 -7 5 158.74 7.46
    -2 7 5 147.1 7.96
    -2 -7 5 163.21 8.47
    -2 -7 5 159.43 8.29
    2 -7 -5 155.6 7.53
    2 7 -5 156.91 8.3
    2 -7 -5 144.8 8.29
    -2 -7 3 1.02 1.18
    2 -7 -3 0.19 1.06
    2 -7 -3 0.92 1.03
    -2 -7 3 0.3 0.59
    -2 7 3 0.83 0.97
    -2 -7 3 1.3 1.12
    -2 -7 1 6.54 1.71
    -2 -7 1 6.29 1.42
    -2 7 1 7.57 1.49
    -2 -7 1 8.79 1.72
    2 -7 -1 6.81 1.57
    -2 7 -1 42.25 3.44
    2 -7 1 42.36 3.54
    -2 -7 -1 43.71 3.66
    -2 -7 -3 93.25 5.95
    -2 7 -3 93.58 5.66
    2 -7 3 79.35 5.46
    2 -7 5 765.45 32.8
    -2 7 -5 770.85 33.25
    2 7 5 759.7 31.64
    2 -7 5 791.95 33.61
    -2 -7 -5 877.85 33.87
    -2 7 -7 436.21 20.25
    2 7 7 467.99 19.32
    2 -7 7 480.31 21.14
    -2 -7 -7 432.48 20.75
    2 -7 7 440.54 19.84
    -2 -7 -9 31.78 3.6
    2 7 9 30.08 2.75
    2 -7 9 33.16 3.75
    -2 7 -9 31.68 3.31
    2 7 9 24.62 3.61
    2 -7 9 37.07 3.16
    -2 7 -11 98.08 6.57
    2 7 11 96.39 5.74
    2 -7 11 77.4 6.49
    2 7 11 98.08 6.4
    -2 7 -11 74.28 5.53
    2 -7 11 81.39 5.43
    -2 7 -11 90.38 6.55
    -2 -7 -11 79.88 6.4
    -2 7 -13 273.81 13.51
    -2 7 -13 290 14.75
    -2 -7 -13 265.22 14.86
    2 7 13 289.84 14.04
    2 7 13 260.7 14.14
    -2 7 -13 293.04 14.99
    2 -7 13 272.73 15.48
    2 -7 15 76.61 5.11
    2 7 15 86.72 6.22
    -2 -7 -15 79.71 6.8
    2 7 15 70.68 6.07
    -2 7 -15 80.81 6.6
    -2 7 -15 68.28 5.2
    2 -7 15 64.61 6.92
    -2 7 -15 77.28 6.31
    -2 -7 -17 4.82 2.9
    -2 7 -17 4.89 2.93
    -2 7 -17 2.87 1.97
    2 7 17 3.44 2.66
    -2 7 -17 9.53 2.72
    2 7 17 1.68 2.28
    -2 7 -19 123.69 9.28
    -2 7 -19 125.29 7.74
    2 7 19 128.79 9.07
    2 7 19 129.77 8.79
    2 7 21 180.49 11.4
    2 7 21 190.97 11.93
    -2 7 -21 194.72 12.34
    -2 7 -21 176.46 10.16
    2 -7 23 64.61 7.3
    2 7 23 72.46 7.02
    2 8 -26 47.81 5.87
    -2 -8 24 60.87 7.19
    2 8 -24 49.44 5.77
    -2 8 22 0.29 2.31
    2 8 -22 1.93 2.74
    -2 -8 22 -2.53 3.64
    -2 8 22 1.42 3.4
    -2 -8 20 48.73 5.95
    -2 8 20 56.26 5.05
    -2 8 20 67.69 6.32
    2 8 -20 50.1 5.34
    -2 8 20 64.1 4.48
    2 8 -20 47.63 5.57
    -2 -8 18 150.58 9.81
    -2 8 18 150.61 8.74
    2 8 -18 123.58 9.03
    2 -8 -18 153.59 10.03
    -2 8 18 163.2 9.93
    2 8 -18 118.66 9.27
    -2 8 18 161.67 8.18
    2 8 -18 123.66 8.84
    2 8 -16 27.51 3.8
    -2 8 16 39.01 3.89
    2 8 -16 26.89 4.11
    2 8 -16 37.71 4.43
    -2 8 16 42.66 4.53
    2 -8 -16 44.9 4.98
    -2 -8 16 35.44 4.3
    2 8 -14 207.67 10.71
    2 8 -14 238.81 12.13
    -2 -8 14 228.33 12.16
    -2 8 14 242.22 12.14
    2 8 -14 214.76 12.15
    2 -8 -14 228.53 12.4
    2 8 -12 365.77 16.71
    -2 8 12 338.34 16.2
    2 8 -12 308.07 15.38
    -2 -8 12 336.95 16.54
    2 -8 -12 336.58 16.73
    2 8 -12 330.04 16.62
    -2 -8 12 339.14 16.33
    -2 8 10 171.26 9.09
    -2 -8 10 151.05 8.95
    -2 -8 10 167.01 9.55
    2 -8 -10 164.31 9.72
    2 8 -10 173.59 9.07
    2 8 -10 200.42 10.02
    -2 -8 8 35.42 3.69
    -2 -8 8 39.2 3.38
    2 8 -8 49.59 4.11
    2 8 -8 36.5 3.36
    2 -8 -8 46 3.46
    2 -8 -8 46.57 4.19
    -2 8 8 45.49 3.45
    2 8 -6 297.39 14.55
    2 -8 -6 302.28 15.19
    -2 -8 6 333.18 15.49
    2 8 -6 345.17 15.77
    -2 -8 6 315.15 15.04
    2 8 -6 325.97 15.25
    2 -8 -6 329.1 14.16
    -2 -8 6 299.08 14.06
    -2 -8 4 406.79 17.7
    2 -8 -4 386.92 16.63
    2 -8 -4 378.45 17.8
    2 8 -4 373.63 18.04
    -2 8 4 396.76 17.57
    -2 -8 4 380.29 16.35
    -2 -8 4 366.9 17.66
    -2 -8 2 69.68 4.77
    2 -8 -2 75.45 5.22
    -2 -8 2 65.55 3.39
    -2 -8 2 83.01 5.25
    -2 8 2 75.23 4.84
    2 -8 -2 77.19 4.05
    -2 -8 0 76.27 5.23
    -2 8 0 66.98 4.78
    -2 -8 0 76.4 5.01
    2 -8 0 68.31 5
    -2 8 -2 2.65 1.47
    -2 -8 -2 2.09 1.42
    2 -8 2 2.73 1.47
    2 -8 4 34.71 3.5
    -2 -8 -4 36.75 3.66
    -2 8 -4 34.61 3.43
    2 -8 4 35.68 3.16
    2 8 6 79.79 4.23
    2 -8 6 91.08 6.12
    -2 8 -6 82.86 5.62
    -2 -8 -6 84.44 6.04
    2 -8 6 85.32 5.33
    -2 -8 -8 18.6 2.84
    2 8 8 14.54 1.77
    2 -8 8 17.67 2.41
    -2 8 -8 13.84 2.56
    -2 8 -8 22.7 2.85
    2 -8 8 17.17 2.86
    2 8 8 14.6 2.88
    2 8 10 39.22 4.73
    2 -8 10 35.88 3.71
    2 -8 10 54.97 5.07
    -2 8 -10 53.21 4.5
    -2 -8 -10 42.93 4.49
    2 8 10 31.24 3.9
    -2 8 -10 43.54 4.09
    2 8 10 41.16 3.46
    2 8 12 38.19 3.69
    -2 -8 -12 50.85 4.94
    -2 8 -12 28.57 3.59
    -2 8 -12 33.36 4.01
    2 -8 12 24.27 4.06
    2 8 12 36.88 4.23
    2 -8 12 21.68 3.2
    -2 8 -12 22.78 3.71
    2 8 14 200.8 10.37
    2 -8 14 154.68 11.27
    2 8 14 181.55 10.6
    -2 8 -14 160.35 9.56
    -2 -8 -14 184.81 11.16
    -2 8 -14 188.31 10.89
    -2 8 -14 173.71 11.13
    -2 8 -16 123.73 8.99
    2 8 16 127.17 8.53
    2 -8 16 111.51 9.41
    2 -8 16 109.76 8.37
    2 8 16 132.84 8.28
    -2 -8 -16 123.9 8.93
    -2 8 -16 104.23 8.13
    2 8 18 1.1 2.53
    2 -8 18 2.08 2.81
    2 8 18 2.87 2.53
    -2 8 -18 0.9 2.78
    2 -8 20 12.98 3.86
    2 8 20 8.52 3.41
    -2 8 -20 18.36 4.35
    2 8 20 12.56 3.63
    -2 8 -22 5.62 3.74
    2 -8 22 -0.51 3.55
    2 8 22 -0.81 2.76
    2 9 -25 14.05 4.07
    -2 -9 23 36.12 6
    2 9 -23 34.86 5.05
    -2 9 21 8.05 3.23
    2 9 -21 5.86 3.09
    -2 9 21 3.66 2.74
    -2 -9 21 4.87 3.44
    -2 9 21 9.61 2.31
    -2 9 19 30.47 3.41
    -2 -9 19 34.04 4.97
    2 9 -19 27.99 4.44
    2 9 -19 22.48 4.09
    -2 9 19 37.83 4.16
    -2 9 19 37.98 4.86
    -2 9 17 22.99 3.75
    -2 9 17 22.93 3.44
    2 9 -17 19.54 3.85
    -2 -9 17 11.93 4.11
    -2 9 17 19.45 2.89
    2 -9 -17 20.77 4.01
    -2 -9 17 14.97 3.49
    2 9 -17 19.04 3.64
    2 9 -17 14.57 3.66
    -2 -9 15 20.53 3.47
    2 9 -15 20.89 3.65
    -2 9 15 22.23 3.49
    -2 9 15 26.32 3.13
    2 9 -15 29.12 3.76
    -2 9 15 10.99 2.98
    2 -9 -15 21 3.72
    2 9 -13 12.13 2.95
    2 9 -13 11.24 2.59
    2 -9 -13 12.24 2.89
    -2 -9 13 16.56 2.92
    -2 9 13 16.99 2.75
    -2 -9 13 5.02 2.56
    -2 9 13 14.33 2.71
    2 9 -13 10.02 2.32
    -2 -9 11 204.02 11.42
    2 9 -11 202.35 11.1
    2 9 -11 222.67 11.99
    2 9 -11 223.46 12.13
    -2 9 11 227.28 11.43
    2 -9 -11 238.28 12.43
    -2 -9 11 243.23 12.22
    2 9 -9 237.4 12.66
    2 -9 -9 265.01 13.71
    2 -9 -9 256.59 12.47
    -2 -9 9 259.9 12.72
    2 9 -9 269.3 13.6
    -2 9 9 293.12 13.08
    -2 9 9 256.76 12.56
    -2 -9 9 265.06 13.46
    -2 -9 7 136.99 8.08
    2 -9 -7 143.25 8.44
    2 9 -7 125.16 7.54
    -2 -9 7 130.42 7.15
    2 9 -7 134.87 8.5
    2 9 -7 139.36 8.21
    2 -9 -7 142.1 7.16
    2 9 -5 143.09 8.79
    -2 9 5 135.99 8.04
    -2 9 5 137.22 8.66
    2 -9 -5 157.96 7.3
    2 9 -5 135.05 7.91
    -2 -9 5 153.62 8.68
    -2 -9 5 147.23 7.17
    -2 -9 5 140.54 8.2
    2 -9 -5 150.89 8.71
    2 -9 -3 434.04 17.51
    -2 9 3 408.71 19.2
    -2 -9 3 412.92 18.76
    -2 -9 3 408.97 19.02
    2 9 -3 389.04 19.26
    -2 9 3 411.86 18.7
    2 -9 -3 440.06 19.4
    -2 -9 3 386.1 16.92
    -2 -9 1 201.25 10.97
    2 -9 -1 206.16 11.19
    -2 9 1 211.95 11.37
    -2 9 1 217.65 11
    -2 -9 1 226.34 11.08
    -2 9 -1 203.78 10.67
    2 -9 1 212.01 11.07
    -2 -9 -1 205.35 11.1
    -2 -9 -3 21.42 3.03
    2 -9 3 26.33 3.14
    -2 9 -3 25.83 2.98
    2 -9 5 2.8 1.68
    -2 9 -5 0.96 1.55
    2 -9 5 1.24 1.4
    -2 -9 -5 1.14 1.64
    2 -9 7 29.49 3.05
    2 -9 7 28.25 3.44
    2 9 7 22.67 3.45
    -2 -9 -7 20.94 3.14
    -2 9 -7 24.35 3.07
    2 9 7 25.99 2.03
    -2 9 -7 28.27 3.34
    2 9 9 247.25 11.75
    -2 9 -9 255.26 13.36
    2 9 9 253.23 13.39
    2 9 9 287.38 14.78
    2 -9 9 261.78 13.82
    -2 9 -9 234.4 12.96
    -2 -9 -9 284.44 13.87
    2 -9 9 239.15 12.54
    2 9 11 67.03 4.69
    -2 -9 -11 69.99 5.86
    -2 9 -11 74.16 5.84
    2 9 11 63.54 5.7
    2 -9 11 68.13 5.2
    2 9 11 72.52 6.66
    2 -9 11 65.14 6.18
    -2 9 -11 70.74 5.56
    2 9 13 15.14 3.41
    -2 9 -13 8.29 2.93
    -2 -9 -13 14.82 3.33
    2 -9 13 15.1 2.78
    -2 9 -13 12.08 3.14
    2 9 13 11.77 2.47
    2 -9 13 12.34 3.38
    -2 9 -13 15.51 2.94
    -2 -9 -15 3.26 2.76
    -2 9 -15 4.27 2.77
    -2 9 -15 4.25 2.59
    2 9 15 4.22 2.31
    -2 9 -15 0.54 2.16
    2 -9 15 3.26 2.35
    2 9 15 4.99 2.42
    2 -9 15 4.11 3.21
    2 -9 17 5.24 2.65
    -2 9 -17 6.96 3.34
    2 9 17 9.84 2.68
    2 -9 17 4.12 3.64
    2 9 17 5.36 3.11
    2 9 19 34.67 4.78
    2 -9 19 31.93 5.02
    -2 9 -19 35.09 5.33
    2 9 21 21.5 4.36
    -2 9 -21 17.32 4.65
    2 -9 21 23.36 4.7
    2 -9 23 44.57 6.23
    2 10 -24 7.43 3.59
    -2 -10 22 3.58 3.92
    2 10 -22 5.47 3.5
    2 10 -20 12.79 3.77
    2 10 -20 12.37 3.83
    -2 -10 20 11.21 3.83
    -2 10 20 14.07 2.89
    -2 10 20 11.01 2.94
    -2 10 18 41.02 4.69
    -2 10 18 50.11 4.51
    2 10 -18 67.39 6.2
    2 10 -18 43.32 5.2
    -2 -10 18 49.23 6.74
    -2 -10 18 50.41 5.62
    -2 10 16 11.3 2.69
    -2 -10 16 14.61 3.26
    2 10 -16 5.37 2.69
    -2 10 16 10.93 2.77
    -2 10 16 6.24 2.65
    2 10 -16 5.92 2.91
    2 -10 -16 9.15 2.98
    -2 -10 16 5.26 3.58
    -2 10 14 5.45 2.31
    -2 10 14 6.9 2.47
    2 -10 -14 5.07 2.59
    2 10 -14 2.19 2.09
    -2 -10 14 1.4 2.76
    2 10 -14 9.09 2.9
    -2 10 14 4.85 2.48
    -2 -10 14 5.4 2.52
    2 -10 -12 66.86 5.65
    2 10 -12 51.54 5.2
    -2 10 12 66.03 4.95
    -2 -10 12 46.34 4.63
    2 10 -12 53.7 4.68
    -2 -10 12 47.31 5
    -2 10 12 57.5 4.72
    -2 10 12 66.04 5.08
    -2 10 12 65.54 6.2
    2 10 -10 3.15 2.2
    -2 -10 10 -0.23 1.58
    2 -10 -10 1.63 2.22
    2 10 -10 -0.96 1.8
    -2 10 10 0.24 1.66
    -2 -10 10 -0.89 2.13
    -2 10 8 202.51 10.89
    -2 -10 8 213.3 11.38
    2 10 -8 235.85 11.82
    2 10 -8 198.73 10.77
    2 -10 -8 217.48 11.78
    2 10 -8 209.96 11.98
    -2 -10 8 187.33 10.2
    2 -10 -8 218.89 10.23
    -2 -10 6 4.11 1.28
    2 -10 -6 8.58 1.46
    2 10 -6 4.5 1.76
    2 10 -6 2.88 1.91
    2 -10 -6 8.68 2.26
    -2 -10 6 5.38 2.13
    2 -10 -4 63.67 3.74
    -2 10 4 60.62 5.15
    2 10 -4 64.82 5.45
    -2 10 4 59.13 4.64
    -2 -10 4 61.68 3.52
    2 -10 -4 56.89 5.06
    -2 -10 4 63.88 4.94
    -2 -10 4 60.83 5.05
    -2 -10 2 30.33 3.25
    -2 10 2 26.24 3.11
    -2 10 2 30.88 3.62
    -2 -10 2 31.66 3.44
    2 10 -2 27.99 3.62
    2 -10 -2 30.44 2.36
    2 -10 -2 31.32 3.52
    -2 10 0 6.16 1.95
    2 -10 0 9.93 2.39
    -2 -10 0 11.02 2.3
    -2 -10 0 8.19 2.15
    -2 -10 0 9.16 2.38
    2 10 0 10.43 2.36
    -2 10 0 11.67 2.37
    -2 10 -2 63.43 5.21
    2 10 2 77.08 5.78
    2 -10 2 62.89 5.15
    -2 -10 -2 63.76 5.21
    -2 10 -2 54.78 4.74
    2 -10 4 29.85 3.28
    -2 -10 -4 32.37 3.75
    2 10 4 31.24 3.97
    -2 10 -4 36.67 3.73
    2 -10 4 34.47 3.7
    -2 10 -4 27.21 3.64
    -2 -10 -6 2.21 1.92
    2 -10 6 1.88 1.65
    -2 10 -6 1.87 1.73
    -2 10 -6 3.54 1.8
    -2 10 -6 0.33 1.69
    2 10 6 2.2 1.73
    2 -10 6 3.48 2.05
    2 -10 8 31.65 3.4
    2 -10 8 34.82 4.14
    2 10 8 25.58 3.91
    -2 10 -8 28.45 3.56
    2 10 8 24.07 2.07
    -2 -10 -8 25.76 3.67
    -2 10 -8 31.16 3.8
    2 10 10 44.55 4.59
    2 -10 10 25.98 4.02
    -2 -10 -10 50.16 4.96
    2 -10 10 29.92 3.64
    -2 10 -10 37.2 4.27
    -2 10 -10 34.61 4.17
    2 10 10 31.8 2.88
    2 10 10 44.62 5.3
    -2 -10 -12 10.02 3.11
    2 10 12 9.49 2.24
    2 10 12 12.59 3.37
    -2 10 -12 10.44 3.04
    2 10 12 8.31 3.6
    2 -10 12 6.54 2.74
    -2 10 -12 6.6 3.1
    2 -10 12 8.31 3.28
    2 10 14 108.9 6.7
    -2 10 -14 85.2 7.84
    2 10 14 104.19 7.77
    -2 -10 -14 106.96 7.94
    -2 10 -14 93.4 6.9
    2 -10 14 86.15 6.65
    -2 10 -14 97.74 7.62
    2 -10 14 96.33 8.39
    2 -10 16 141.73 11.12
    2 10 16 158.83 10.05
    2 -10 16 136.62 9.56
    -2 10 -16 149.21 10.58
    2 10 18 89.31 7.52
    -2 10 -18 80.32 7.92
    2 -10 18 82.11 7.31
    2 -10 18 71.77 8.45
    2 10 20 35.34 5.23
    -2 10 -20 38.66 6.15
    2 -10 20 30.06 5.2
    2 -10 22 13.83 4.56
    -2 10 -22 5.67 4.13
    -2 -11 23 3.79 3.97
    -2 -11 21 -0.49 3.46
    -2 -11 19 5.8 3.22
    -2 -11 19 1.32 4.07
    -2 11 19 10.22 2.88
    2 11 -19 7.75 3.29
    -2 11 19 4.75 2.67
    -2 11 17 41.57 4.59
    -2 -11 17 35.66 4.74
    -2 -11 17 28.16 5.43
    -2 11 17 36.16 4.26
    -2 11 15 33.8 4.26
    -2 11 15 38.34 4.11
    -2 -11 15 27.37 4.13
    -2 -11 15 28.86 4.51
    -2 -11 15 22.9 4.8
    2 -11 -15 39.25 4.77
    2 11 -15 32.15 4.71
    -2 11 13 180.83 9.87
    -2 11 13 194.81 10.14
    2 11 -13 166.89 10.68
    -2 11 13 150.05 9.75
    2 -11 -13 209.38 11.37
    -2 -11 13 156.31 9.85
    -2 -11 13 167.44 10.64
    -2 11 13 206.06 12.2
    2 11 -13 150.11 9.56
    2 11 -11 34.67 4.32
    2 11 -11 30.08 3.75
    -2 11 11 32.97 3.77
    -2 -11 11 31.91 4.03
    2 11 -11 33.92 4.73
    -2 -11 11 22.01 3.32
    2 -11 -11 41.76 4.8
    -2 11 11 43.35 5.42
    -2 11 9 8.03 2.13
    -2 -11 9 2.3 1.66
    2 11 -9 3.27 2.15
    2 11 -9 -0.51 1.98
    -2 -11 9 3.99 2.17
    2 11 -9 0.37 2.28
    2 -11 -9 5.75 2.76
    2 -11 -7 153.08 9.33
    2 11 -7 148.27 9.59
    2 -11 -7 140.88 7.33
    2 11 -7 140.08 8.43
    -2 -11 7 149.61 8.95
    -2 -11 7 148.76 7.68
    -2 11 5 348.65 18.08
    2 -11 -5 403.38 19.16
    2 11 -5 379.15 18.25
    -2 -11 5 411.61 18.79
    2 -11 -5 395.37 16.74
    2 11 -5 416.49 19.6
    -2 -11 5 380.32 16.69
    -2 11 3 267.56 13.55
    2 -11 -3 275.29 13.41
    -2 -11 3 262.57 12.84
    2 11 -3 271.18 13.84
    -2 11 3 266.62 12.72
    2 -11 -3 277.46 10.9
    -2 -11 3 248.18 12.92
    2 -11 -1 457.31 20.13
    2 11 -1 481.12 22.87
    -2 11 1 482.48 22.77
    -2 11 1 453.46 21.93
    -2 -11 1 489.76 22.39
    -2 -11 1 526.38 22.52
    2 -11 -1 504.31 22.75
    -2 -11 -1 136.82 9.02
    -2 11 -1 140.97 8.57
    2 -11 1 165.14 9.45
    2 11 1 141.29 9.27
    -2 -11 -1 160.66 9.31
    -2 11 -1 133.65 9.02
    2 11 3 -4.32 2.3
    -2 -11 -3 0.64 1.81
    -2 11 -3 -0.84 1.94
    -2 11 -3 -0.99 1.88
    2 -11 3 0.32 1.91
    -2 -11 -5 107.06 7.68
    2 -11 5 101.53 7.64
    -2 11 -5 114.84 7.9
    -2 11 -5 111.18 7.36
    2 -11 5 104.4 7.06
    2 11 5 113.86 8.15
    -2 -11 -7 5.9 2.45
    2 11 7 3.68 2.39
    -2 11 -7 5.61 2.37
    -2 11 -7 2.94 2.3
    -2 11 -7 2.63 2.23
    2 -11 7 1.06 1.91
    2 -11 7 1.43 2.03
    -2 11 -9 53.45 5.09
    2 11 9 43.77 3.08
    -2 -11 -9 51.67 5.18
    2 11 9 54.19 5.79
    -2 11 -9 40.63 4.55
    2 -11 9 55.56 5.48
    2 -11 9 47.24 4.55
    2 11 11 100.9 7.41
    -2 -11 -11 94.83 7.33
    -2 11 -11 83.13 6.71
    2 11 11 77.93 7.72
    -2 11 -11 91.48 7.17
    2 -11 11 92.49 7.59
    2 -11 11 81.27 6.37
    2 -11 13 39.2 4.47
    2 11 13 34.98 4.76
    -2 11 -13 42.63 4.79
    2 -11 13 31.15 5
    -2 11 -13 32.84 4.43
    -2 -11 -13 38.04 4.94
    2 11 13 28.05 5.13
    -2 11 -15 51.92 6.12
    2 -11 15 55.18 5.58
    2 11 15 41.27 5.33
    2 -11 15 43.14 6.05
    2 11 17 2.51 3.31
    -2 11 -17 3.12 3.17
    2 -11 17 -1.26 4.03
    2 -11 17 4.63 2.91
    2 -11 19 176.64 11.43
    -2 11 -19 160.2 11.89
    -2 11 -21 279.16 16.96
    2 -11 21 252.81 15.85
    -2 -12 22 20.74 5.11
    -2 -12 20 45.51 7.53
    -2 -12 20 28.44 5.17
    -2 -12 18 10.12 3.48
    -2 -12 18 13.66 4.88
    2 12 -18 15.01 4.28
    -2 12 18 20.16 3.59
    -2 12 18 11.96 3.36
    -2 12 16 12.17 3.33
    -2 12 16 9.73 2.86
    -2 -12 16 8.23 3.14
    -2 -12 16 11.9 4.09
    -2 -12 14 36.43 5.54
    2 12 -14 25.37 4.37
    -2 -12 14 30.95 4.23
    -2 12 14 41.96 4.44
    -2 12 14 28.73 4.22
    2 -12 -14 37.73 5.12
    -2 -12 14 26.6 4.54
    -2 12 14 26.63 5.04
    -2 -12 12 20.07 3.26
    -2 -12 12 16.8 3.75
    2 -12 -12 29.61 4.53
    2 12 -12 28.16 4.6
    -2 12 12 23.76 3.56
    -2 12 12 16.48 4.24
    2 12 -12 27.82 4.18
    2 12 -12 21.43 3.59
    2 -12 -10 217.76 12.38
    2 12 -10 211.78 12.51
    -2 -12 10 180.85 10.45
    2 12 -10 189.64 11.14
    -2 -12 10 213.14 11.92
    2 12 -10 207.77 12.11
    -2 12 10 214.47 11.43
    2 -12 -8 6.03 3.01
    -2 -12 8 2.23 2.39
    -2 -12 8 1.45 1.35
    2 12 -8 0.55 2.12
    -2 12 8 4.52 2.51
    2 12 -8 3.16 2.68
    -2 -12 6 13.8 1.86
    2 -12 -6 11.13 2.97
    2 -12 -6 9.16 1.54
    2 12 -6 12 2.73
    2 12 -6 18.05 3.38
    -2 -12 6 13.4 2.94
    -2 -12 4 48.33 2.92
    -2 -12 4 56.76 5.03
    -2 12 4 52.9 5.26
    2 -12 -4 50.37 3.18
    2 -12 -4 65.3 5.6
    2 12 -4 66.07 5.9
    -2 12 4 60.97 5.06
    2 12 -4 57.76 4.96
    -2 -12 2 0.3 1.92
    -2 12 2 -0.28 1.98
    -2 12 2 1.8 2.11
    2 -12 -2 0.19 0.83
    2 12 -2 2.66 2.18
    -2 -12 2 -2.24 2.34
    2 -12 -2 -0.69 1.94
    -2 12 0 24.17 3.35
    -2 -12 0 31.14 3.81
    2 -12 0 35.26 4.06
    -2 12 0 28.55 3.94
    -2 -12 0 27.16 3.7
    2 12 0 25.77 3.86
    2 -12 0 22.87 2.13
    2 -12 2 1.03 2
    2 12 2 2.73 2.11
    -2 12 -2 0.59 1.89
    -2 12 -2 -0.73 2.01
    -2 -12 -2 1.96 1.91
    -2 -12 -2 -0.7 2.15
    -2 12 -4 -0.3 2.3
    2 -12 4 -1.06 2.15
    2 -12 4 1.43 1.94
    -2 -12 -4 0.35 2.11
    2 12 4 2.43 2.26
    -2 12 -4 1.1 2.17
    2 12 6 6.06 3
    2 -12 6 3.72 2.14
    -2 12 -6 3.09 2.42
    2 -12 6 6.69 2.63
    -2 12 -6 4.68 2.45
    -2 -12 -6 11.58 2.93
    -2 12 -8 186.91 11.14
    2 -12 8 167.39 11.16
    2 12 8 198.13 12.18
    -2 12 -8 187.52 11.58
    -2 -12 -8 201.99 11.57
    -2 12 -8 170.44 10.62
    2 -12 8 173.1 10.34
    -2 12 -10 116.68 8.25
    2 -12 10 108.16 8.54
    -2 -12 -10 131.36 8.78
    2 12 10 123.55 9.49
    2 12 10 114.35 8.18
    -2 12 -10 95.7 7.59
    2 -12 10 90.47 7.18
    -2 12 -12 285.47 15.19
    2 12 12 269.54 14.85
    2 -12 12 244.34 13.86
    2 -12 12 272.45 15.68
    -2 12 -12 243.05 14.22
    2 12 12 264.88 16.29
    -2 -12 -12 282.18 15.25
    2 -12 14 13.95 3.31
    2 -12 14 14.04 4.05
    2 12 14 7.96 3.29
    2 -12 16 -0.61 3.85
    -2 12 -16 0.53 3.19
    2 -12 16 4.84 2.93
    2 12 16 -1.72 3.01
    2 -12 18 4.08 3.04
    -2 12 -18 11.34 4.23
    2 -12 18 1.39 4
    2 -12 20 41.99 5.96
    -2 12 -20 36.31 6.38
    -2 -13 21 1.97 3.47
    -2 -13 19 20.36 4.37
    2 13 -19 25.45 5.34
    -2 -13 19 21.46 6.22
    -2 -13 17 74.79 6.72
    -2 13 17 74.99 6.36
    -2 13 17 66.87 6.49
    -2 -13 17 68.25 8.05
    -2 -13 15 81.69 6.74
    -2 13 15 87.83 7.15
    2 13 -15 92.45 8.15
    -2 13 15 86.85 6.99
    -2 13 15 88.98 8.66
    -2 -13 15 85.78 8.7
    -2 13 13 149.54 9.17
    -2 13 13 156.79 11.2
    -2 -13 13 122.84 8.49
    -2 -13 13 119.64 9.53
    -2 13 13 151.93 9.48
    -2 -13 13 138.51 10.44
    2 13 -13 156.4 10.55
    2 -13 -11 35.19 4.88
    -2 13 11 35.81 5.18
    -2 -13 11 30.19 4.39
    2 13 -11 25.75 4.3
    2 13 -11 40.67 5.13
    -2 -13 11 30.55 3.64
    2 13 -11 23.23 3.87
    -2 13 11 32.27 4.13
    -2 -13 11 37.07 5.28
    2 13 -9 46.49 5.43
    -2 -13 9 41.01 3.72
    2 13 -9 48.14 4.81
    2 -13 -9 50.22 5.46
    -2 -13 9 47.58 5.18
    -2 13 9 53.16 5.03
    2 13 -7 0.42 2.51
    -2 -13 7 1.5 1.36
    2 13 -7 3.26 2.43
    2 -13 -7 1.52 2.71
    -2 -13 7 2.03 2.52
    2 -13 -5 7.16 3.15
    2 13 -5 8.37 3.11
    -2 -13 5 7.36 1.22
    2 -13 -5 7.72 1.22
    -2 -13 5 10.93 3.07
    2 13 -5 11.98 2.94
    2 13 -3 180.69 10.54
    2 13 -3 143.8 8.71
    -2 -13 3 160.88 9.28
    2 -13 -3 156.92 9.69
    -2 13 3 143.4 9.63
    2 -13 -3 118.84 6.18
    -2 13 3 145.08 8.8
    -2 13 1 52.09 5.42
    -2 13 1 46.96 4.62
    2 -13 -1 39.13 2.67
    2 13 -1 57.38 5.69
    -2 -13 1 48.57 4.94
    2 -13 -1 68.19 5.82
    -2 -13 -1 38.75 4.56
    -2 13 -1 42.5 4.94
    -2 13 -1 40.62 4.47
    -2 -13 -1 38.58 4.56
    2 13 1 44.66 5.28
    2 -13 1 44.21 4.81
    2 -13 3 145.22 8.92
    -2 13 -3 124.79 8.62
    -2 13 -3 132.32 9.27
    2 13 3 132.36 9.6
    -2 -13 -3 147.42 9.46
    2 -13 3 134.64 9.21
    2 -13 5 173.46 10.57
    2 -13 5 152.94 9.53
    -2 13 -5 145.07 9.44
    -2 -13 -5 158.43 10.14
    -2 13 -5 150.75 10.12
    2 13 5 142.67 10.33
    -2 13 -7 43.54 5.14
    2 13 7 35.02 5.14
    -2 -13 -7 45.82 5.27
    2 -13 7 35.47 4.86
    -2 13 -7 37.52 4.63
    2 -13 7 40.55 4.68
    2 13 9 6.17 3.37
    -2 13 -9 4.05 2.67
    -2 13 -9 2.45 2.54
    -2 -13 -9 8.64 3.2
    2 -13 9 2.69 2.77
    -2 13 -9 4.75 2.63
    2 -13 9 2.62 2.53
    2 13 11 8.61 3.23
    2 -13 11 10.14 3.68
    2 -13 11 7.39 2.5
    2 -13 11 6.5 2.93
    -2 13 -11 6.7 3.22
    2 13 11 16.8 4.37
    -2 13 -11 12.46 3.45
    2 -13 13 74.42 6.43
    2 -13 13 80.66 7.82
    2 13 13 86.98 7.36
    -2 13 -13 73.65 6.85
    2 13 13 85.88 8.38
    2 -13 15 56.52 6.97
    2 -13 15 49.89 5.55
    -2 13 -15 48.33 6.39
    2 -13 17 28.98 4.82
    -2 13 -17 14.38 4.61
    2 -13 17 16.78 5.23
    2 -13 19 2.4 3.31
    -2 13 -19 1.83 3.91
    2 -13 21 -1.06 3.8
    -2 -14 20 167.35 11.84
    -2 -14 18 142.82 10.43
    -2 -14 18 151.24 12.92
    -2 -14 16 96.82 7.88
    -2 -14 16 95.34 9.61
    -2 -14 14 16.32 4.65
    -2 14 14 13.56 4.46
    2 14 -14 15.7 4.14
    -2 14 14 15.84 3.7
    -2 -14 14 11.08 3.05
    -2 -14 12 -5.01 3.46
    2 14 -12 -0.5 3.2
    -2 -14 12 -0.8 2.05
    -2 14 12 -0.35 2.88
    -2 14 12 -0.55 3.37
    2 -14 -10 5.89 3.3
    -2 14 10 6.61 3.26
    2 14 -10 9.47 3.44
    -2 -14 10 10.9 3.42
    -2 14 10 3.41 2.6
    2 14 -10 4.33 2.68
    -2 -14 10 6.56 3.34
    -2 -14 10 4.79 1.91
    -2 -14 8 -4.07 2.92
    -2 14 8 0.67 2.41
    2 14 -8 -1.95 2.69
    2 -14 -8 2.08 2.72
    -2 -14 8 -0.66 1.42
    2 14 -8 1.85 2.54
    -2 -14 6 6.63 1.36
    2 -14 -6 11.89 3.5
    2 14 -6 9.64 2.94
    2 14 -6 17.36 4
    -2 -14 6 11.89 3.16
    2 14 -4 11.44 3.02
    2 14 -4 4.61 3
    -2 14 4 8.49 2.79
    -2 -14 4 12.2 3.22
    2 -14 -4 4.59 2.62
    -2 -14 2 -0.36 2.48
    2 14 -2 2.22 2.63
    -2 14 2 -0.33 2.13
    2 -14 -2 0.83 2.45
    -2 14 2 0.43 2.39
    2 14 -2 -0.66 2.3
    -2 -14 0 45.04 5.07
    2 -14 0 44.5 4.95
    2 -14 0 27.06 2.16
    -2 14 0 38.03 4.51
    -2 14 0 43.48 5.15
    2 14 0 47.22 5.43
    2 14 2 33.89 4.88
    -2 -14 -2 33.65 4.59
    -2 14 -2 31.11 4.65
    -2 14 -2 33.22 4.43
    -2 -14 -2 29.34 4.29
    2 -14 2 36.07 4.68
    2 -14 2 27.91 4.41
    -2 -14 -2 30.21 4.61
    -2 14 -4 43.89 4.79
    -2 14 -4 31.62 4.64
    2 -14 4 35.51 4.67
    2 -14 4 35.44 4.8
    2 14 4 37.01 5.2
    -2 -14 -4 33.4 4.75
    2 -14 6 142.63 10.16
    2 -14 6 125.41 9.25
    -2 14 -6 168.73 10.82
    -2 -14 -6 176.42 10.83
    2 14 6 160.94 11.11
    -2 14 -6 153.36 9.83
    -2 14 -8 183.44 11.27
    2 14 8 178.02 12.33
    2 -14 8 166.45 10.72
    -2 14 -8 209.66 12.5
    2 -14 8 187.47 11.97
    2 -14 10 74.09 6.61
    -2 14 -10 84.74 7.28
    2 -14 10 82.97 6.16
    2 14 10 87.13 8.29
    2 -14 10 97.57 8.31
    2 -14 12 57.09 6.57
    2 14 12 59.53 7.4
    -2 14 -12 50.02 5.98
    2 -14 12 46.57 4.97
    2 14 14 115.25 10.89
    2 -14 14 132.06 10.7
    2 -14 14 129.42 8.89
    2 -14 16 22.75 4.35
    -2 14 -16 28.5 5.64
    2 -14 16 20.36 5.62
    2 -14 18 15.47 4.14
    -2 14 -18 17.91 5.52
    2 -14 20 0.5 3.37
    -2 -15 19 23.82 4.62
    -2 -15 17 -6.1 4.97
    -2 -15 17 -0.38 2.6
    -2 15 15 0.64 3.92
    -2 -15 15 -3.08 4.07
    2 15 -15 0.57 3.51
    -2 -15 15 1.33 2.44
    -2 -15 13 10.82 2.78
    -2 15 13 2.44 3.91
    -2 15 13 3.29 2.8
    2 15 -13 15.18 4.61
    -2 -15 13 12.15 4.41
    -2 -15 11 76.88 7.59
    2 15 -11 89.18 7.91
    -2 -15 11 61.77 4.98
    -2 15 11 56.37 7.23
    -2 -15 9 66.26 4.77
    2 15 -9 92.73 7.87
    -2 15 9 93.4 8.12
    -2 -15 9 80.12 7.41
    2 15 -9 65.73 6.37
    2 15 -7 127.74 8.47
    -2 -15 7 101.91 5.74
    2 15 -5 34.87 4.67
    2 15 -5 55.04 6.28
    2 -15 -5 52.61 5.89
    -2 -15 5 33.75 4.79
    2 -15 -3 46.14 5.83
    -2 -15 3 55.14 5.71
    2 15 -3 49.15 5.26
    2 15 -3 64.03 6.65
    -2 15 3 51.75 5.3
    -2 15 1 -1.4 3.02
    2 15 -1 -1.47 2.81
    -2 -15 1 -1.2 3.01
    -2 15 1 -1.08 2.56
    2 15 -1 -1.44 2.82
    2 -15 -1 0.88 2.42
    2 15 1 -0.5 3.03
    -2 15 -1 0.37 2.54
    2 -15 1 0.74 0.72
    2 15 1 0.37 2.68
    -2 -15 -1 1.64 2.89
    2 -15 1 -0.44 2.51
    -2 15 -1 -1.86 2.71
    2 -15 3 27.67 4.38
    -2 -15 -3 22.47 4.67
    -2 15 -3 22.83 4.17
    2 15 3 33.14 5.11
    2 -15 3 18.07 3.8
    -2 15 -3 21.63 4.51
    2 -15 5 100.36 8.5
    -2 15 -5 108.38 8.18
    -2 15 -5 106.86 8.93
    2 -15 5 88.93 7.66
    2 -15 7 65.96 4.84
    2 -15 7 59.25 6.29
    2 -15 7 75.54 7.15
    2 15 7 80.02 7.77
    -2 15 -7 75.74 7.18
    2 -15 9 11.14 4.1
    2 15 9 2.34 3.18
    2 -15 9 6.52 2.31
    -2 15 -9 7.65 3.39
    2 -15 9 7.56 2.97
    2 -15 11 17.76 3.16
    2 -15 11 11.95 4.09
    -2 15 -11 27.92 4.97
    2 15 11 27.78 5.52
    2 15 13 6.71 4.45
    -2 15 -13 7.36 3.75
    2 -15 13 4.33 2.91
    2 -15 13 4.14 3.61
    2 -15 15 21.46 5.5
    2 -15 15 15.91 3.84
    -2 15 -15 26.95 5.47
    2 -15 17 0.43 3.33
    2 -15 19 -5.71 4.07
    2 16 -14 7 3.78
    -2 -16 14 3.23 2.35
    -2 16 14 10.02 4.89
    -2 -16 14 8 4.3
    2 16 -12 17.41 4.78
    -2 16 12 32.13 6.21
    -2 -16 12 20.65 3.18
    -2 -16 12 21.1 5.09
    -2 -16 10 19.05 2.7
    -2 16 10 26.93 5.64
    -2 -16 10 34.52 5.53
    2 16 -10 20.76 4.84
    2 16 -8 13.99 4.2
    -2 -16 8 16.47 4.07
    -2 -16 8 5.75 1.51
    -2 16 8 14.71 4.37
    2 -16 -6 2.94 2.98
    2 16 -6 4.32 3.2
    2 16 -4 1.56 3.04
    2 -16 -4 4.83 3.2
    2 -16 -2 78.9 7.27
    2 16 -2 63.26 7.04
    2 -16 0 38.46 5.42
    -2 16 0 42.51 5.74
    2 16 0 54.64 6.46
    2 16 2 183.75 11.1
    2 -16 2 190.95 10.6
    -2 16 -2 172.96 10.49
    2 -16 4 159.96 10.38
    2 16 4 137.19 10.36
    -2 16 -4 173.58 10.97
    2 16 6 57.46 7.21
    2 -16 6 79.57 7.1
    -2 16 -6 78.3 7.66
    2 -16 6 55.79 4.25
    -2 16 -8 51.78 6.14
    2 16 8 37.06 6.2
    2 -16 8 35.17 5.45
    2 -16 8 33.44 3.49
    -2 16 -10 13.78 4.06
    2 -16 10 11.76 4.2
    2 -16 10 12.21 2.68
    2 16 10 9.71 4.41
    2 -16 12 5.12 2.6
    2 -16 12 4.13 3.74
    -2 16 -12 11.05 4.38
    2 16 12 12.48 4.7
    2 -16 14 84.64 7.02
    2 -16 16 89.4 7.66
    -2 17 13 -2.76 4.52
    2 17 -11 24.9 5.39
    -2 17 11 14.93 5.23
    -2 -17 11 20.61 5.15
    -2 17 9 92.38 9.06
    2 17 -9 86.8 8.68
    -2 -17 9 72.05 7.7
    -2 17 7 32.59 5.8
    2 17 -7 29.65 5.7
    2 -17 -7 34.62 5.4
    -2 -17 7 28.04 5.04
    2 -17 -5 118.88 9.92
    2 17 -5 135.01 10.64
    -2 -17 5 132.54 10.15
    2 -17 -3 51.52 6.24
    2 17 -3 45.23 6.4
    2 17 -1 1.14 3.07
    2 -17 -1 3.02 3.22
    2 17 1 14.43 4.52
    -2 17 -1 11.22 4.05
    2 -17 1 14.62 4.17
    2 17 3 7.1 4.09
    2 -17 3 2.04 2.77
    -2 17 -3 3.25 3.26
    2 17 5 -3.06 3.37
    -2 17 -5 2.81 3.33
    2 -17 5 0.52 2.87
    2 -17 5 2.04 1.16
    -2 17 -7 14.71 4.23
    2 -17 7 8.6 3.95
    2 -17 7 6.89 2.02
    2 17 7 12.7 4.74
    2 17 9 10.65 4.75
    2 -17 9 6.3 2.34
    2 -17 9 18.77 4.5
    -2 17 -9 7.53 4.06
    2 -17 11 3.17 2.37
    2 -17 11 3.63 3.48
    -2 17 -11 3.57 3.47
    2 17 11 1.42 3.9
    -2 18 8 19.36 5.37
    2 -18 -8 15.67 4.67
    2 18 -8 16.14 5.28
    -2 -18 8 17.42 4.85
    -2 18 6 1.85 3.85
    2 18 -6 0.6 3.68
    -2 -18 6 0.52 3.27
    2 -18 -6 1.11 3.42
    -2 -18 4 37.68 5.68
    2 -18 -4 28.92 5.58
    2 18 -4 37.55 6.24
    2 18 -2 48.29 7.12
    2 -18 -2 45.88 6.44
    2 18 0 36.15 6.3
    -2 18 0 32.43 5.81
    2 -18 0 31.16 5.49
    -2 18 -2 14.86 4.66
    2 -18 2 19.44 4.66
    2 18 2 14.99 5.13
    2 -18 4 12.21 4.16
    2 18 4 8.28 4.24
    -2 18 -4 12.23 4.47
    2 18 6 12.72 4.71
    -2 18 -6 14.01 5.06
    2 -18 6 17.36 4.63
    2 18 8 51.68 7.62
    -2 18 -8 43.28 6.74
    -2 -19 3 9.24 4.24
    2 19 -1 24.69 6.02
    -2 -19 1 23.29 5.4
    -2 19 -1 24.03 5.97
    3 0 -29 -0.47 3.62
    3 0 -27 2.73 3.33
    -3 0 25 4.47 3.45
    3 0 -25 4.33 3.15
    -3 0 23 3.06 3.23
    3 0 -23 5.67 3.08
    -3 0 21 1.37 2.43
    3 0 -21 0.47 2.81
    3 0 -19 2.71 1.8
    3 0 -19 3.44 2.88
    -3 0 19 1.22 2.34
    3 0 -17 15.23 3.47
    -3 0 17 18.13 3.45
    3 0 -17 12.16 2.26
    -3 0 15 3.99 2
    3 0 -15 4.84 2.47
    3 0 -15 5.58 1.44
    -3 0 13 4.19 1.77
    3 0 -13 7.13 1.38
    3 0 -13 5.39 2.1
    -3 0 11 3.53 1.55
    3 0 -11 3.8 1.04
    -3 0 9 19.88 2.34
    3 0 -9 20.29 1.68
    3 0 -7 0.09 0.36
    -3 0 7 0.3 0.83
    3 0 -5 0.82 0.32
    -3 0 5 0.48 0.76
    -3 0 3 0.09 0.61
    3 0 -3 0.28 0.44
    3 0 -1 2.02 0.53
    -3 0 1 1.25 0.47
    3 0 1 0.84 0.37
    -3 0 -1 0.52 0.49
    -3 0 -1 1.17 0.65
    -3 0 -3 7.73 1.2
    -3 0 -3 7.15 1.15
    -3 0 -5 1.94 0.91
    -3 0 -5 2.99 1.27
    -3 0 -7 4.09 1.33
    3 0 7 5.3 1.37
    -3 0 -9 -0.2 1.14
    3 0 11 14.77 1.95
    -3 0 -11 13.66 2.49
    -3 0 -13 1.37 1.88
    3 0 13 1.28 1.04
    -3 0 -13 0.27 1.44
    -3 0 -15 6.33 2.28
    -3 0 -15 14.4 3.15
    3 0 15 11.64 2.41
    3 0 17 -0.87 1.91
    -3 0 -17 -1.29 2.76
    3 0 17 0.7 1.86
    -3 0 -17 0.67 2.11
    -3 0 -19 12.5 3.48
    -3 0 -19 11.35 3.77
    3 0 19 14.06 3.35
    -3 0 -21 65.04 6.56
    -3 0 -21 55.46 4.81
    3 0 21 67.23 6.67
    -3 0 -23 14.95 2.87
    -3 0 -23 16.49 4.25
    3 0 23 21.08 4.43
    -3 0 -25 0.78 2.04
    3 0 25 2.62 3.18
    3 -1 -28 23.55 5.04
    3 1 -28 29.72 5.08
    3 1 -26 1.72 3.26
    3 -1 -26 0.46 3.21
    3 -1 -24 -0.43 2.93
    -3 -1 24 2.14 3.17
    -3 1 24 1.07 3.46
    3 1 -24 2.05 2.95
    -3 1 22 19.4 4.09
    -3 -1 22 14.47 3.72
    3 -1 -22 16.52 4.15
    3 1 -22 16.47 3.59
    3 1 -20 0.86 2.69
    -3 -1 20 0.43 2.3
    3 -1 -20 1.43 2.79
    3 -1 -20 4.81 2.48
    -3 1 20 -0.43 2.37
    3 1 -20 4.23 2.63
    -3 1 18 0.76 2.05
    3 -1 -18 1.26 1.45
    3 1 -18 2.73 1.65
    3 -1 -18 -0.44 2.65
    3 1 -18 0.97 2.01
    -3 -1 18 1.53 2.1
    3 1 -18 1.16 2.16
    3 -1 -16 67.14 4.49
    3 1 -16 73.97 4.9
    3 -1 -16 72.29 6.36
    -3 1 16 72.24 6.04
    3 1 -16 70.25 6
    -3 -1 16 72.55 5.94
    -3 1 14 105.91 7.52
    3 1 -14 127.22 6.72
    3 1 -14 121.43 7.93
    3 -1 -14 129.62 6.47
    -3 -1 14 126.77 7.92
    -3 1 12 184.11 10.2
    3 1 -12 191.14 10.43
    -3 -1 12 179.88 10.19
    3 -1 -12 197.06 8.88
    3 1 -12 196.9 9.15
    3 1 -10 133.34 6.28
    -3 1 10 113.15 7.07
    3 1 -10 135.09 7.41
    3 -1 -10 129.17 5.96
    -3 -1 10 122.78 7.22
    -3 1 8 13.07 1.8
    3 1 -8 14.85 1.28
    -3 -1 8 12.87 1.83
    3 1 -8 12.94 1.84
    3 -1 -8 15.28 1.05
    -3 1 8 13.34 1.02
    -3 1 8 11.36 0.83
    3 -1 -6 1407.95 55.1
    3 1 -6 1312.79 55.24
    -3 1 6 1394.53 55.58
    -3 -1 6 1350.46 55.49
    -3 1 4 681.41 27.3
    -3 1 4 708.17 28.11
    3 -1 -4 691.32 27.35
    -3 -1 4 714.94 28.07
    3 1 -4 682.88 27.52
    3 -1 -4 627.35 27.33
    -3 1 2 699.87 28.43
    3 -1 -2 683.27 28.7
    -3 1 2 702.48 28.71
    3 1 -2 742.09 28.43
    -3 1 0 1499.49 61.74
    3 1 0 1501.03 61.59
    -3 -1 0 1587.38 61.57
    3 1 0 1437.08 61.6
    3 -1 0 1506.51 61.71
    -3 -1 0 1537 61.77
    -3 1 0 1602.19 61.47
    3 -1 0 1734.99 61.51
    3 1 0 1509.23 61.81
    -3 1 0 1541.26 61.86
    -3 -1 0 1484.22 61.62
    -3 1 -2 2741.05 105.27
    -3 -1 -2 2672.07 105.5
    -3 1 -2 2575.02 105.43
    -3 1 -2 2644.89 105.57
    -3 -1 -2 2473 105.55
    3 -1 2 2664.22 105.34
    -3 -1 -2 2685.85 104.85
    -3 -1 -4 638.47 26.36
    3 -1 4 676.47 26.13
    3 -1 4 647.51 26.5
    -3 1 -4 574.07 26.09
    -3 1 -4 613.52 26.4
    -3 1 -6 355.02 15.8
    -3 -1 -6 366.01 15.77
    -3 1 -6 353.21 15.75
    3 -1 6 360.57 15.26
    3 1 6 320.65 15.52
    -3 1 -8 49.66 2.61
    -3 -1 -8 53.06 3.87
    3 -1 8 42.37 3.51
    3 1 8 51.49 3.75
    -3 1 -8 42.2 3.67
    -3 1 -10 234.57 12.08
    3 -1 10 245.74 11.24
    -3 -1 -10 252.93 12.19
    -3 1 -10 237.32 10.56
    -3 -1 -12 193.07 10.04
    -3 1 -12 185.14 8.4
    -3 1 -12 160.92 9.63
    3 -1 12 167.15 8.69
    -3 1 -14 120.07 7.9
    3 -1 14 113.09 7.08
    -3 1 -14 116.19 6.08
    -3 -1 -14 103.08 7.84
    -3 -1 -14 109.82 7.31
    -3 1 -14 101.38 7.19
    3 1 14 118.41 7.25
    -3 -1 -16 54.01 5.09
    -3 -1 -16 52.57 5.69
    -3 1 -16 54.63 5.24
    3 1 16 49.94 4.95
    -3 1 -16 53.49 3.92
    -3 1 -16 59.51 5.54
    3 1 16 64.67 5.15
    -3 1 -18 49.05 5.41
    3 1 18 56.31 5
    3 1 18 48.21 5.12
    3 -1 18 41.33 4.82
    -3 -1 -18 56.9 5.46
    -3 -1 -18 44.48 5.59
    -3 1 -18 43.34 4.91
    -3 1 -20 4.81 3.23
    3 1 20 7.23 3.05
    -3 -1 -20 3.84 2.92
    3 1 20 3.73 3.07
    -3 1 -20 6.25 2.99
    3 -1 20 4.98 2.88
    -3 -1 -20 10.92 4.14
    -3 -1 -22 28.91 3.45
    3 -1 22 21.66 4.21
    -3 -1 -22 33.8 4.84
    -3 1 -22 32.79 4.82
    -3 1 -22 24.52 3.08
    3 1 22 18.3 4.18
    3 1 24 21.49 4.47
    -3 -1 -24 32.01 3.6
    3 -1 24 26.65 4.82
    -3 1 -24 29.34 3.44
    3 -2 -29 106.66 9.41
    3 -2 -27 228.71 14.39
    3 2 -27 230.37 13.98
    -3 2 25 68.29 7.38
    3 2 -25 66.07 6.36
    -3 -2 25 52.52 6.79
    -3 2 23 110.4 9.11
    3 2 -23 100.92 7.89
    -3 -2 23 105.52 8.81
    -3 2 21 50.74 5.76
    3 2 -21 57.5 5.42
    3 -2 -21 48.33 6.25
    -3 -2 21 50.82 5.81
    3 2 -21 45.6 5.67
    3 -2 -21 45.62 6
    3 -2 -19 156.35 10.57
    3 2 -19 169.17 10.66
    -3 -2 19 146.71 10.43
    3 -2 -19 171.29 11.35
    -3 2 19 163.12 10.61
    3 2 -19 167.31 9.22
    3 2 -19 168.52 10.14
    3 2 -17 65.17 4.63
    -3 -2 17 55.71 5.46
    -3 2 17 55.36 5.32
    3 2 -17 58.77 5.16
    3 -2 -17 54.53 5.36
    3 2 -17 55.01 5.3
    -3 2 15 770.19 31.48
    -3 2 15 771.6 29.18
    3 -2 -15 769.25 31.55
    -3 -2 15 734.07 31.39
    3 2 -15 717.54 30.81
    -3 2 15 642.29 27.73
    3 2 -15 728.37 31.18
    3 2 -15 774.02 29.98
    -3 2 13 1259.89 54.27
    -3 2 13 1282.86 51.58
    3 2 -13 1302.98 53.01
    3 -2 -13 1289.7 54.28
    3 2 -13 1295.96 54.24
    -3 2 13 1323.27 52.42
    -3 -2 13 1307.12 54.43
    -3 2 11 1232.58 47.57
    3 -2 -11 1201.16 49.1
    -3 2 11 1153.75 47.03
    3 2 -11 1162.52 47.99
    3 2 -11 1149.02 49.04
    -3 2 11 1184.06 49.24
    -3 -2 11 1169.26 49.24
    -3 -2 9 140.39 7.93
    3 -2 -9 164.18 8.06
    3 2 -9 136.58 7.8
    -3 2 9 155.24 6.82
    -3 2 9 151.48 8.03
    -3 2 9 152.08 6.64
    3 -2 -7 284.96 13.57
    3 -2 -7 339.03 14.31
    3 2 -7 326.23 14.03
    3 2 -7 312.63 14.07
    -3 2 7 292.53 13.98
    3 2 -7 303.91 13.68
    -3 -2 7 315.1 14.05
    3 2 -5 192.17 8.62
    -3 -2 5 188.87 8.94
    3 2 -5 191.67 8.89
    -3 2 5 197.9 9.08
    -3 -2 5 197.47 8.76
    3 -2 -5 191.71 8.58
    3 -2 -5 193.87 8.34
    3 -2 -5 195.52 9.05
    -3 2 5 174.06 8.52
    3 2 -3 257.15 10.8
    3 -2 -3 252.71 10.89
    -3 2 3 215.7 10.37
    -3 -2 3 276.98 10.84
    -3 2 3 255.17 10.52
    3 -2 -3 251.54 10.35
    -3 -2 3 271.32 11.01
    3 2 -3 264.15 10.37
    3 -2 -3 269.59 10.56
    3 2 -1 34.18 2.15
    -3 -2 1 37.26 2
    -3 2 1 35.26 2.08
    -3 -2 1 43.28 2.42
    3 2 -1 36.24 2.2
    -3 -2 1 35.96 2.19
    -3 2 1 42.32 2.4
    -3 2 -1 3464.46 130.21
    3 2 1 3142.92 130.08
    3 -2 1 3293.91 130.2
    -3 -2 -1 3342.02 130.34
    3 2 1 3287.43 130.38
    -3 2 -1 3344.04 130.42
    -3 -2 -1 3239.59 130.07
    -3 2 -1 3169.47 130.33
    -3 2 -3 277.13 12.54
    -3 -2 -3 305.96 12.85
    -3 2 -3 283.73 12.65
    -3 -2 -3 278.39 12.81
    3 -2 3 302.71 12.78
    -3 2 -3 294.47 12.9
    3 -2 5 25.69 2.49
    -3 2 -5 29.13 2.62
    -3 2 -5 29.58 2.3
    -3 -2 -5 37.87 2.71
    3 -2 5 30.68 2.35
    -3 2 -5 26.67 2.38
    -3 -2 -5 32.85 2.85
    3 -2 5 25.52 1.52
    -3 2 -7 3.01 0.59
    -3 2 -7 3.74 1.24
    -3 -2 -7 2.39 1.1
    3 -2 7 3.88 1.5
    -3 -2 -7 3.88 1.44
    3 2 7 3.83 1.31
    -3 -2 -9 49.61 3.95
    -3 2 -9 48.97 4.03
    -3 2 -9 51.37 2.83
    -3 2 -11 63.42 3.58
    -3 -2 -11 63.41 4.87
    3 -2 11 56.98 3.96
    -3 2 -11 61.81 4.84
    3 2 13 32.52 3.54
    -3 -2 -13 34.64 3.78
    -3 2 -13 36.62 3.73
    -3 2 -13 32.25 3.7
    -3 2 -13 35.03 2.64
    -3 -2 -15 11.11 2.56
    3 2 15 19.24 2.92
    -3 2 -15 13.92 1.86
    -3 2 -15 14.22 2.89
    -3 2 -15 14.4 2.86
    3 2 15 16.92 2.97
    3 2 17 397.77 19.44
    -3 -2 -17 362.57 20.31
    -3 2 -17 361.92 19.51
    -3 -2 -17 410.25 19.4
    -3 2 -17 384.5 19.37
    -3 -2 -17 379.89 20.3
    3 2 17 405.35 18.98
    -3 -2 -19 319.25 18.15
    3 2 19 338.88 16.45
    -3 -2 -19 345.85 16.95
    -3 -2 -19 323.55 18.1
    -3 2 -19 322 16.98
    -3 2 -19 297.17 17.08
    3 -2 19 275.48 16.39
    3 2 19 297.78 16.72
    3 2 21 30.79 4.24
    -3 2 -21 8.58 2.11
    3 2 21 23.63 2.74
    3 -2 21 18.04 3.9
    3 2 21 17 3.79
    -3 -2 -21 24.16 4.13
    -3 2 -21 19.42 3.93
    3 2 23 5.31 2
    -3 2 -23 6.91 2.19
    3 2 23 3.34 3.24
    -3 2 -23 9.69 3.77
    3 -2 23 2.91 3.07
    3 2 25 25.7 5.2
    -3 -2 -25 40.54 4.43
    3 3 -28 68.01 7.19
    3 -3 -28 57.38 7
    3 3 -26 56.1 6.15
    -3 3 26 53.11 7.08
    -3 -3 24 119.74 9.76
    -3 3 24 108.68 9.43
    3 3 -24 106.32 8.24
    -3 3 22 9.65 3.72
    3 -3 -22 12.41 4.05
    -3 -3 22 14.03 3.79
    3 3 -22 9.98 3.21
    3 3 -20 3.66 2.63
    -3 -3 20 0.87 2.38
    3 -3 -20 2.99 3.24
    -3 3 20 1.29 2.78
    3 3 -20 0.34 2.1
    3 3 -18 5.3 2.31
    -3 3 18 7.56 2.66
    3 -3 -18 6.04 2.73
    3 3 -18 7.22 2.1
    -3 3 18 9.43 0.86
    3 3 -18 6.9 2.84
    -3 -3 18 8.55 3.06
    -3 3 16 -0.33 1.75
    -3 3 16 1.19 1.21
    -3 -3 16 -0.34 1.91
    3 3 -16 1.27 1.94
    -3 3 16 1.3 0.66
    3 -3 -16 -0.66 2.05
    3 3 -16 -0.28 1.59
    3 3 -16 0.86 1.51
    -3 3 14 13.72 1.4
    -3 3 14 12.45 2.79
    3 3 -14 15.7 2.78
    3 3 -14 14.12 2.16
    3 -3 -14 11.49 2.76
    -3 -3 14 15.03 2.9
    -3 3 14 15.03 1.91
    3 3 -14 18.17 2.97
    -3 3 12 16.85 2.44
    3 3 -12 10.53 1.76
    3 -3 -12 14.46 2.37
    -3 3 12 14.42 1.35
    -3 -3 12 12.27 2.29
    -3 3 12 13.85 1.62
    3 3 -12 16.49 2.49
    3 -3 -12 16.79 2.43
    3 -3 -10 44.76 3.61
    -3 3 10 46.19 2.68
    -3 -3 10 35.06 3.34
    3 3 -10 36.26 2.15
    3 3 -10 36.07 3.32
    -3 3 10 44.53 2.54
    -3 3 10 44.03 3.59
    3 3 -8 1066.3 41.49
    -3 3 8 978.17 41.59
    3 -3 -8 958.87 41.54
    3 3 -8 973.19 41.57
    3 3 -8 1009.63 40.21
    3 3 -8 1034.5 41.57
    -3 -3 8 1033.39 41.64
    -3 3 8 991.52 40.45
    3 -3 -8 968.14 41.24
    -3 3 8 997.17 40.36
    -3 -3 6 1421.44 57.81
    3 -3 -6 1285.48 57.65
    -3 -3 6 1379.31 57.97
    3 -3 -6 1530.24 58.16
    -3 -3 6 1529.85 58.21
    3 3 -6 1479.55 57.73
    3 3 -6 1414.93 57.85
    -3 3 6 1421.51 58.08
    3 -3 -4 476.92 19.87
    -3 3 4 456.64 19.91
    3 -3 -4 442.29 20.1
    -3 3 4 501.57 19.95
    -3 -3 4 465.44 19.99
    3 3 -4 455.66 19.95
    -3 3 4 463.14 20.17
    -3 -3 4 498.08 20.39
    3 3 -4 483.14 19.84
    3 -3 -4 499.28 19.92
    -3 -3 4 495.39 20.1
    -3 -3 2 1858.24 73
    -3 -3 2 1778.86 72.98
    -3 3 2 1589.64 72.95
    3 -3 -2 1927.95 73.11
    -3 3 2 1896.32 73.26
    3 3 -2 1835.18 72.93
    -3 -3 2 2014.09 73.49
    -3 -3 2 1785.53 73.13
    3 -3 -2 1929.74 73.26
    3 3 -2 1773.36 73.24
    -3 -3 0 29.93 2.36
    -3 -3 0 37.93 2.41
    3 -3 0 35.36 2.42
    3 3 0 36.2 2.36
    -3 3 0 45 2.69
    3 3 0 29.82 2.31
    -3 3 -2 4268.48 172.06
    3 3 2 4730.41 172.54
    -3 3 -2 4293.95 172.16
    3 -3 2 4176.35 172.09
    -3 -3 -2 4293.5 172.32
    3 -3 4 2413.08 94.48
    -3 3 -4 2404.43 95.33
    -3 3 -4 2364.71 95.36
    -3 -3 -4 2341.31 95.63
    3 -3 4 2401.44 95.26
    -3 3 -4 2310.85 95.61
    3 -3 4 2359.99 95.53
    3 -3 6 12.02 1.16
    -3 -3 -6 15.12 1.84
    3 3 6 13.57 1.93
    3 -3 6 17.84 2.22
    -3 3 -6 13.1 1.89
    -3 3 -6 13.15 1.74
    3 -3 6 11.7 1.62
    -3 -3 -6 14.9 2.1
    3 -3 8 237.36 12.53
    -3 3 -8 263.81 11.63
    -3 3 -8 245.98 12.16
    -3 -3 -8 237.74 11.96
    -3 -3 -8 237.91 12.41
    -3 3 -8 252.08 10.72
    -3 -3 -10 406.48 19.06
    -3 3 -10 417.54 18.67
    -3 3 -10 393.66 16.84
    -3 -3 -10 404.39 18.36
    3 -3 10 380.55 17.56
    -3 3 -12 66.15 5.28
    -3 3 -12 72.89 5.42
    -3 -3 -12 67.53 5.16
    -3 -3 -12 66.45 5.7
    -3 3 -12 74 4.13
    -3 3 -14 35.53 4
    -3 3 -14 32.73 2.73
    -3 -3 -14 34.89 3.65
    -3 -3 -14 30.57 4.25
    3 3 14 29.62 3.54
    -3 3 -14 30.34 3.67
    3 3 14 35.64 3.88
    -3 -3 -16 68.08 5.83
    -3 3 -16 79.79 6.43
    -3 -3 -16 76.36 7
    3 3 16 74.01 6.19
    -3 3 -16 83.23 4.89
    3 3 16 78.75 6.07
    -3 3 -16 67.51 6.12
    3 -3 18 39.74 4.73
    3 3 18 40.44 4.71
    3 3 18 31.89 4.32
    -3 3 -18 39.08 4.76
    -3 -3 -18 37.61 4.47
    -3 -3 -18 37.69 5.2
    -3 3 -18 39.2 4.85
    3 -3 20 93.05 7.62
    -3 -3 -20 84.48 7.1
    3 3 20 82.85 7.41
    -3 3 -20 97.97 7.81
    3 3 20 94.31 6.1
    3 3 20 106.16 7.58
    3 3 22 0.73 2.66
    3 3 22 2.75 1.9
    3 -3 22 2.81 2.74
    -3 -3 -22 0.4 2.7
    3 3 22 3.19 2.96
    -3 3 -22 2.23 2.85
    -3 3 -22 3.3 1.87
    3 3 24 6.3 2.14
    3 -3 24 5.13 3.25
    3 3 24 5.53 3.44
    -3 3 -24 5.14 2.14
    3 4 -27 9.9 3.89
    -3 4 25 142.97 11.07
    -3 -4 25 140.75 10.93
    3 4 -25 138.93 9.8
    -3 -4 23 143.35 10.57
    -3 4 23 158.91 10.98
    3 4 -23 127.76 9.33
    -3 -4 21 345.62 19.03
    3 4 -21 344.51 18.73
    3 -4 -21 362.34 19.12
    3 4 -21 346.95 18.03
    -3 4 21 376.35 19.36
    3 4 -19 297.4 16.04
    -3 4 19 319.18 16.51
    3 4 -19 314.85 15.14
    -3 4 19 285.23 12.64
    3 -4 -19 314.53 16.44
    -3 -4 19 312 16.57
    3 4 -19 293.4 15.43
    3 4 -17 65.24 5.72
    -3 -4 17 63.33 6
    3 4 -17 69.64 5.59
    -3 4 17 73.35 4.65
    -3 4 17 68.65 3.7
    3 4 -17 67.21 5.17
    -3 4 17 59.84 5.76
    3 -4 -17 65.53 5.85
    3 4 -15 80.41 6.03
    -3 -4 15 82.17 6.34
    3 -4 -15 72.53 5.98
    3 4 -15 78.8 5.32
    -3 4 15 82.38 6.15
    3 4 -15 78.24 5.82
    -3 4 15 74.23 4.78
    -3 4 15 81.27 4.25
    3 4 -13 193.68 10.04
    3 -4 -13 203.83 10.86
    3 4 -13 191.45 10.73
    -3 -4 13 186.32 10.82
    -3 4 13 227.4 9.66
    3 4 -13 181.68 8.46
    -3 4 13 216.24 9.12
    -3 4 13 192.72 10.76
    3 4 -11 37.98 2.39
    -3 -4 11 38.11 3.67
    3 4 -11 42.57 3.65
    3 -4 -11 34.9 3.51
    -3 4 11 42.08 2.86
    -3 4 11 40.43 2.71
    -3 4 11 43.15 3.85
    3 -4 -9 80.43 5.23
    -3 4 9 75.69 4.43
    -3 4 9 96.25 5.55
    3 4 -9 79.03 5.12
    -3 -4 9 73.67 5.21
    3 4 -9 87.09 4.33
    -3 4 9 94.37 4.6
    3 -4 -7 47.88 3.47
    -3 -4 7 46.54 3.56
    -3 4 7 48.36 3.53
    3 4 -7 51.31 3.49
    3 4 -7 55.38 3.63
    -3 -4 7 43.47 3.4
    3 -4 -5 354.81 14.38
    -3 4 5 334.83 14.42
    -3 -4 5 297.35 14.21
    3 4 -5 312.84 14.11
    3 -4 -5 301.24 14.24
    -3 -4 5 337.98 14.61
    3 4 -5 330.15 14.21
    3 4 -3 112.67 5.8
    3 -4 -3 110.42 5.81
    -3 -4 3 125.3 6.13
    -3 4 3 122.08 5.98
    -3 4 3 115.73 5.87
    3 -4 -3 125.83 5.97
    3 -4 -3 121.27 5.93
    -3 -4 3 115.91 5.76
    3 4 -3 104.85 5.44
    3 4 -3 110.88 5.98
    -3 -4 1 13.67 1.68
    -3 4 1 17.5 1.66
    3 4 -1 12.25 1.14
    -3 4 1 16.96 1.72
    3 4 -1 14.03 1.67
    3 -4 -1 20.04 1.97
    -3 -4 1 22.06 1.86
    -3 -4 1 18.19 1.67
    -3 -4 -1 627.92 24.92
    3 4 1 563.69 25.27
    -3 4 -1 628.38 25.24
    -3 -4 -1 546.02 25.05
    3 -4 1 629.07 25.19
    -3 4 -1 596.21 25.17
    -3 -4 -3 82.53 4.68
    3 4 3 83.6 4.89
    3 -4 3 68.03 4.42
    -3 4 -3 72.84 4.45
    -3 4 -3 72.49 4.38
    3 -4 5 535.52 22.19
    -3 -4 -5 514.49 23.28
    3 -4 5 548.17 22.89
    -3 4 -5 549.03 22.97
    3 -4 5 529.68 23.29
    -3 4 -7 1481.43 59.12
    -3 -4 -7 1487.39 59.91
    -3 4 -7 1421.59 59.59
    3 -4 7 1511.29 59.98
    3 -4 7 1405.62 58.28
    -3 4 -9 835.85 34.75
    -3 4 -9 849.12 35.73
    3 -4 9 783.57 35.91
    -3 -4 -9 845.63 35.97
    -3 4 -11 400.34 18.65
    -3 -4 -11 389.81 19
    3 -4 11 391.78 19.38
    -3 4 -11 403.97 17.53
    -3 4 -11 375.85 16.83
    -3 -4 -13 230.37 12.26
    -3 4 -13 222.48 12.48
    -3 4 -13 237.21 10.99
    -3 -4 -13 216.32 12.97
    3 4 13 240.98 12.34
    -3 4 -13 239.37 12.73
    3 4 13 253.47 12.49
    -3 4 -15 18.27 3.34
    3 4 15 24.25 3.47
    -3 -4 -15 20.72 3.12
    3 4 15 19.77 3.16
    -3 4 -15 20.88 3.47
    -3 4 -15 22.94 2.38
    -3 -4 -15 21.07 3.84
    -3 4 -17 10.96 3.22
    3 4 17 12.81 3
    -3 4 -17 12.63 3.1
    -3 -4 -17 6.26 3.15
    3 4 17 13.96 3.09
    3 4 19 139.31 9.27
    3 4 19 133.47 8.73
    3 -4 19 107.28 8.74
    -3 4 -19 125.21 9.19
    -3 4 -19 127.55 8.97
    -3 -4 -19 130.1 9.97
    3 4 21 54.32 5.67
    3 4 21 54.55 5.34
    3 4 21 48.79 4.13
    3 -4 21 51.9 5.77
    3 -4 21 26.3 3.06
    -3 4 -21 47.08 3.77
    -3 4 -21 49.22 5.49
    3 4 23 96.41 5.51
    -3 4 -23 98.34 8
    3 4 23 110.45 7.55
    3 4 23 91.8 7.58
    3 -4 23 89.14 7.7
    3 4 25 42.21 6.03
    3 5 -28 43.72 5.92
    3 5 -26 85.24 7.65
    -3 5 24 29.93 5.13
    3 5 -24 22.84 4.23
    3 5 -22 61.61 5.89
    -3 5 22 68.07 4.78
    -3 5 22 54.66 3.01
    -3 5 22 66.89 6.77
    3 5 -20 16.29 3.84
    -3 5 20 23.55 4.33
    3 -5 -20 31.29 4.73
    -3 5 20 20.47 1.96
    3 5 -20 20.91 3.47
    3 5 -20 19.78 3.49
    -3 5 18 76.12 6.73
    3 5 -18 77.6 6.62
    3 -5 -18 77.4 6.61
    -3 5 18 84.69 4.59
    3 5 -18 79.65 5.99
    3 5 -18 90.22 6.58
    -3 5 16 127.13 6.92
    3 5 -16 107.29 7.86
    3 -5 -16 119.03 8.28
    -3 5 16 125.72 6.28
    3 5 -16 115.82 7.44
    -3 5 16 129.28 8.43
    3 5 -16 131.96 8.06
    -3 5 14 6.66 1.63
    -3 5 14 13.34 1.67
    -3 5 14 13.18 2.59
    3 -5 -14 15.08 2.78
    3 5 -14 11.5 2.35
    3 5 -14 9.61 2.18
    3 5 -14 12.79 2.37
    3 5 -14 9.44 1.23
    3 -5 -12 626.25 27.87
    3 5 -12 587.92 26.06
    -3 5 12 653.94 26.53
    3 -5 -12 664.47 28.09
    -3 5 12 631.29 26.64
    -3 5 12 673.39 28.24
    3 5 -12 630.51 27.88
    3 -5 -10 774.49 32.61
    -3 5 10 778.37 31.65
    3 5 -10 765.09 32.53
    -3 5 10 819.35 31.69
    3 5 -10 690.71 31.27
    -3 5 10 759.6 32.67
    3 -5 -8 1802.93 71.75
    -3 -5 8 1796.28 71.93
    -3 5 8 1683.91 71.61
    -3 5 8 1858.28 71.08
    3 5 -8 1669.57 70.69
    3 5 -8 1794.09 71.64
    -3 5 6 44.13 3.3
    3 5 -6 46.05 3.37
    3 -5 -6 43.27 3.31
    -3 -5 6 55.92 3.75
    -3 5 4 8.58 1.52
    3 -5 -4 11.7 1.64
    3 5 -4 10.29 1.61
    3 5 -4 8.71 1.45
    -3 5 4 11.21 1.54
    -3 -5 4 8.67 1.5
    3 5 -4 9.31 1.23
    -3 -5 4 9.99 1.49
    3 5 -2 24.52 2.29
    -3 5 2 21.51 2.22
    -3 5 2 21.47 2.11
    3 -5 -2 26.07 2.28
    -3 -5 2 21.55 2.23
    -3 -5 2 22.18 2
    3 5 -2 25.52 1.65
    3 -5 -2 19.02 2.03
    -3 -5 2 25.71 2.28
    3 5 0 911.2 38.09
    -3 5 0 1079 39.64
    -3 -5 0 943.91 39.43
    -3 5 0 874.56 39.25
    3 -5 0 1013.7 39.53
    3 5 0 983.15 39.64
    -3 -5 0 1023.04 39.29
    3 5 2 423.97 18.48
    -3 5 -2 437.48 18.27
    -3 5 -2 420.76 18.15
    -3 -5 -2 405.05 18.2
    3 -5 2 383.94 18.04
    -3 5 -4 2425.39 98.99
    3 -5 4 2482.7 99.03
    -3 -5 -4 2523.44 99.43
    3 -5 4 2421.68 99.22
    3 -5 6 4497.95 178.46
    3 -5 6 4582.24 179.07
    -3 5 -6 4324.58 178.6
    3 -5 6 4481.49 177.83
    -3 -5 -6 4519.47 179.13
    -3 5 -8 655.16 26.77
    -3 -5 -8 562.29 26.54
    -3 5 -8 575.11 25.81
    3 -5 8 627.42 26.86
    3 -5 8 596.4 25.1
    3 -5 10 122.83 8.33
    -3 5 -10 146.6 8.39
    -3 -5 -10 132.99 8.25
    3 -5 10 128.04 6.78
    -3 5 -10 143.23 7.44
    -3 5 -12 9.9 2.01
    -3 -5 -12 9.95 2.59
    -3 5 -12 9.77 2.24
    3 5 12 8.07 2.09
    -3 5 -12 8.03 1.54
    3 -5 12 5.33 2.36
    -3 5 -12 5.07 2.02
    3 5 12 5.43 1.9
    3 5 14 11.96 2.69
    -3 5 -14 16.72 3.13
    -3 -5 -14 15.08 3.11
    -3 5 -14 11.51 2.79
    3 5 14 13.22 2.7
    -3 5 -14 14.32 2.01
    -3 5 -16 31.29 4.28
    3 5 16 34.71 4.09
    3 5 16 35.06 4.13
    -3 5 -16 22.37 3.69
    -3 -5 -16 29.6 4.32
    3 5 18 42.91 4.82
    3 -5 18 38.98 4.8
    -3 5 -18 45.35 5.23
    3 -5 18 37.43 3.47
    -3 5 -18 42.83 5.02
    3 5 18 41.91 4.91
    -3 -5 -18 49.71 5.62
    -3 5 -20 14.31 3.6
    3 5 20 18.64 3.75
    3 -5 20 16.14 3.62
    3 5 20 20.2 3.79
    3 -5 20 22.18 2.6
    -3 5 -22 1.87 2.76
    -3 5 -22 -0.22 2
    3 -5 22 5.31 3.13
    3 5 22 0.92 2.83
    3 5 22 1.54 2.79
    3 -5 22 2.57 1.77
    3 -5 24 65.99 7.45
    3 5 24 75.19 5.5
    3 5 24 80.58 7.78
    -3 5 -24 67 5.23
    3 6 -27 5.74 3.33
    -3 6 25 28.07 5.64
    3 6 -25 36.96 5.11
    -3 6 23 180.1 9.83
    -3 6 23 183.55 12.36
    3 6 -23 177.31 11.26
    -3 -6 23 182.7 12.35
    -3 6 21 497.7 24.04
    -3 6 21 463.08 20.03
    3 -6 -21 449.81 23.6
    -3 6 21 464.65 21.25
    3 6 -21 498.76 23.12
    -3 6 19 629.96 28.05
    3 6 -19 585.01 27.11
    3 6 -19 583.7 26.69
    3 -6 -19 586.97 27.87
    3 6 -19 534.53 27.21
    -3 6 19 578.99 24.59
    3 6 -17 165.07 10.55
    3 -6 -17 167.12 10.72
    3 6 -17 176.37 10.25
    -3 6 17 175.85 10.85
    3 6 -17 190.2 10.65
    -3 6 17 187.19 8.8
    3 6 -15 136.17 8.22
    3 6 -15 127.96 6.62
    3 6 -15 143.44 8.65
    3 -6 -15 141.35 8.83
    -3 6 15 149.11 7.22
    -3 6 15 140.52 8.73
    3 6 -15 124.69 8.44
    -3 6 13 121 6.22
    3 -6 -13 108.28 7.26
    3 6 -13 111.05 7.22
    3 -6 -13 121.71 7.41
    -3 6 13 107.63 6.28
    3 6 -13 106.89 5.82
    -3 6 13 113.09 7.28
    3 6 -13 110.35 7.2
    -3 6 11 85.04 5.04
    -3 6 11 80.33 5.69
    3 6 -11 80.4 5.8
    -3 6 11 82.39 4.9
    3 6 -11 82.5 4.77
    3 -6 -11 79.47 5.68
    -3 6 9 40.55 3.55
    -3 -6 9 43.4 3.75
    3 -6 -9 34.37 3.47
    -3 6 9 46.08 3.25
    3 6 -9 34.09 2.79
    3 6 -9 36.53 3.43
    3 6 -7 3.26 1.39
    -3 -6 7 3.76 1.25
    3 -6 -7 6.7 1.63
    3 -6 -7 2.81 1.24
    -3 -6 7 4.67 1.52
    -3 6 7 3.03 1.28
    3 6 -5 147.99 7.68
    -3 -6 5 145.6 7.22
    3 -6 -5 152.21 7.86
    3 6 -5 148.08 7.98
    3 -6 -5 135.13 7.34
    -3 -6 5 159.92 7.92
    -3 -6 3 191.9 9.44
    -3 -6 3 201.22 8.66
    -3 -6 3 169.27 9.25
    3 6 -3 182.15 9.61
    -3 6 3 187.47 9.52
    -3 6 3 219 9.7
    3 -6 -3 194.08 9.51
    3 -6 -1 29.34 2.64
    -3 -6 1 23.64 2.25
    3 6 -1 18.94 2.31
    -3 -6 1 14.47 2.24
    -3 6 1 22.45 2.35
    -3 6 1 19.85 2.26
    3 6 -1 21.07 1.28
    -3 -6 1 20.86 2.1
    -3 -6 -1 114.8 6.28
    -3 6 -1 106.93 6.4
    -3 6 -1 121.85 6.51
    3 -6 1 109.67 6.38
    -3 -6 -1 121.74 6.63
    3 -6 3 344.24 16.06
    -3 6 -3 358.77 15.88
    -3 -6 -3 336.08 15.91
    -3 -6 -5 882.6 35.63
    3 -6 5 800.97 35.45
    -3 6 -5 848.4 35.22
    3 -6 5 815.88 34.45
    -3 6 -7 1059.86 44.28
    -3 -6 -7 1081.63 44.97
    3 -6 7 1032.11 43.53
    3 -6 7 1096.77 44.92
    -3 -6 -9 656.25 29.72
    -3 6 -9 640.17 29.56
    -3 6 -9 674.85 28.97
    3 6 9 716.01 28.68
    3 -6 9 700.86 30.18
    3 -6 9 641.55 28.23
    -3 -6 -11 206.47 11.37
    -3 6 -11 198.74 10.7
    3 6 11 214.56 10.26
    3 -6 11 193.39 11.39
    -3 6 -11 213.64 11.23
    -3 6 -11 190.25 10.02
    3 -6 11 165.87 9.25
    -3 -6 -13 556.84 26.58
    -3 6 -13 556.64 26.03
    -3 6 -13 606.91 26.69
    3 -6 13 550.6 27.18
    -3 6 -13 551.87 24.95
    3 6 13 556.18 25.48
    3 6 13 603.35 26.18
    -3 6 -15 229.64 13.14
    -3 -6 -15 231.14 13.44
    3 6 15 243.31 12.69
    3 -6 15 234.89 11.5
    -3 6 -15 215.31 12.77
    3 6 15 226.05 12.67
    3 -6 17 317.45 14.92
    -3 -6 -17 334.59 17.69
    -3 6 -17 302.73 16.81
    -3 6 -17 301.38 16.63
    3 6 17 334.11 16.58
    3 6 17 297.35 16.15
    3 6 19 89.06 6.57
    -3 6 -19 89.85 7.08
    3 -6 19 82.67 4.96
    3 6 19 98.25 6.86
    -3 6 -21 54.42 4.43
    3 6 21 47.03 5.64
    3 6 21 53.03 5.91
    3 -6 21 54.74 4.29
    -3 6 -21 55.38 6.23
    -3 6 -23 27.44 5.23
    3 6 23 32.52 5.38
    3 6 25 125.71 10.33
    3 7 -26 12.18 4.17
    -3 7 24 2.69 3.83
    3 7 -24 -0.42 2.94
    -3 -7 24 -0.54 3.14
    -3 7 22 14.04 3.95
    -3 -7 22 10.91 3.95
    -3 7 22 18.05 3.11
    -3 7 22 11.27 2.02
    3 7 -22 15.43 3.8
    -3 7 20 -0.95 2.09
    3 -7 -20 2.98 2.79
    -3 7 20 -0.16 1.57
    -3 -7 20 -2.24 3.18
    -3 7 20 0.43 2.83
    3 7 -20 1.86 2.54
    3 7 -18 78.03 6.46
    -3 7 18 89.18 6.96
    -3 -7 18 75.21 6.82
    3 7 -18 78.77 6.26
    3 -7 -18 72.33 6.64
    -3 7 18 75.23 4.83
    3 7 -18 76.09 6.53
    3 7 -16 68.38 5.96
    -3 7 16 77.32 4.86
    3 7 -16 66.95 5.87
    3 7 -16 78.86 6.03
    -3 7 16 85.32 6.49
    3 -7 -16 68.8 6.06
    -3 -7 16 77.36 6.34
    -3 7 14 99.79 6.87
    3 -7 -14 94.91 6.87
    -3 -7 14 91.76 7.46
    -3 -7 14 95.23 6.84
    -3 7 14 107.47 5.79
    3 7 -14 86.16 6.65
    3 7 -14 87.88 6.6
    3 7 -14 82.72 5.24
    -3 -7 12 40.96 4.02
    -3 7 12 45.88 3.51
    3 -7 -12 42.02 4.15
    -3 7 12 45.54 4.08
    3 7 -12 37.69 3.28
    3 7 -12 45.07 4.13
    3 -7 -12 35.07 3.77
    -3 -7 10 248.89 11.89
    -3 7 10 226.77 11.63
    3 -7 -10 233.34 11.95
    3 7 -10 210.08 10.87
    -3 -7 10 240.94 12.05
    -3 7 10 244.14 11.23
    3 7 -10 219.25 11.78
    -3 -7 8 706.67 29.21
    3 7 -8 663.95 29.46
    -3 7 8 655.09 29.13
    -3 -7 8 702.68 29.72
    3 -7 -8 609.15 29.44
    3 -7 -8 713.56 29.29
    -3 7 8 714.02 29.19
    3 7 -8 660.48 28.78
    3 7 -8 722.52 29.88
    3 7 -6 958.45 40.71
    -3 -7 6 969.02 40.02
    3 -7 -6 965.83 40.92
    -3 -7 6 963.96 40.81
    3 7 -6 905.59 40.99
    3 -7 -6 1048.96 40.44
    3 7 -4 439.19 21.01
    -3 -7 4 474.71 19.82
    -3 7 4 471.72 20.72
    3 -7 -4 497.81 20.31
    -3 -7 4 476.48 20.88
    3 -7 -4 450.07 20.81
    -3 -7 2 302.28 12.79
    3 7 -2 301.9 14.58
    -3 -7 2 319.81 14.26
    -3 7 2 303.3 14.18
    3 -7 -2 286.76 14.23
    -3 -7 2 316.84 14.2
    -3 -7 0 358.68 15.97
    -3 7 0 368.07 16.37
    -3 -7 0 317.44 16.13
    3 -7 0 364.29 16.35
    3 -7 2 417.26 18.83
    -3 -7 -2 408.94 18.78
    -3 7 -2 405.87 18.52
    -3 -7 -4 608.03 24.98
    3 -7 4 576.63 24.85
    -3 7 -4 612.07 24.8
    3 7 4 532.24 22.71
    -3 -7 -6 159.15 8.57
    3 -7 6 145.45 8.54
    3 7 6 144.43 6.83
    -3 7 -6 132.5 7.89
    3 -7 6 138.68 7.42
    -3 -7 -8 137.11 7.83
    -3 7 -8 124.09 7.33
    3 7 8 131.81 6.5
    3 -7 8 107.46 6.46
    3 -7 8 99.4 7.2
    3 -7 10 1.67 1.89
    3 -7 10 0.86 1.25
    -3 7 -10 1.12 1.35
    3 7 10 0.18 1.24
    -3 -7 -10 3.59 1.87
    -3 7 -10 2.05 1.77
    -3 7 -10 -0.92 1.75
    3 -7 10 1.4 1.12
    -3 7 -12 248.9 12.81
    3 7 12 299.97 14
    -3 7 -12 270.14 14.09
    -3 -7 -12 279.9 14.21
    3 -7 12 238.56 14.2
    3 -7 12 253.62 12.49
    3 -7 12 224.86 12.09
    -3 7 -12 255.63 13.6
    3 7 12 265.99 12.9
    -3 7 -14 397.32 19.81
    3 -7 14 389.55 17.84
    3 -7 14 375.75 20.4
    -3 -7 -14 376.94 19.61
    3 7 14 389.49 19.18
    3 7 14 403.18 18.61
    -3 7 -14 390.45 19.24
    -3 7 -14 375.03 18.07
    -3 -7 -16 94.23 7.76
    3 7 16 96.47 7.22
    3 7 16 90.82 6.9
    3 -7 16 98.18 6.2
    -3 7 -16 94.09 7.37
    -3 7 -16 95.64 7.76
    -3 7 -16 87.64 6.14
    -3 7 -18 12.15 3.65
    3 -7 18 8.36 2.2
    3 7 18 4.09 2.83
    3 7 18 9.78 3.01
    3 7 20 7.41 3.15
    3 7 20 5.17 3.07
    3 -7 20 6.12 2.2
    -3 7 -20 1.93 2.98
    3 7 22 12.4 3.85
    -3 7 -22 13.22 4.26
    3 8 -27 54.42 6.61
    -3 8 23 27.95 5.31
    3 8 -23 32.43 4.8
    -3 -8 23 32.06 5.65
    3 8 -21 20.79 3.94
    -3 8 21 22.82 2.73
    -3 8 21 15.14 3.98
    -3 8 21 20.43 3.15
    -3 -8 21 22.85 4.46
    -3 8 19 43.57 3.78
    3 -8 -19 44.06 5.45
    -3 8 19 46.42 4.3
    3 8 -19 46.37 5.11
    -3 -8 19 49.86 5.68
    3 8 -19 50.37 5.58
    3 8 -19 41.67 4.93
    -3 8 19 53.34 5.73
    -3 8 17 158.66 10.18
    -3 8 17 161.23 8.55
    3 8 -17 159.32 9.97
    3 8 -17 161.11 9.95
    3 -8 -17 161.81 10.29
    3 8 -17 158.07 10.17
    -3 -8 17 165.93 10.42
    -3 8 17 152.94 8.87
    -3 8 15 244.71 13.01
    -3 -8 15 229.81 13.03
    3 8 -15 243.27 12.91
    -3 8 15 237.45 11.59
    -3 -8 15 223.3 13.79
    3 8 -15 221.86 12.81
    3 -8 -15 231.35 13.01
    -3 8 13 996 39.31
    3 -8 -13 969.52 40.61
    3 8 -13 866.98 40.2
    -3 8 13 1055.59 40.58
    3 8 -13 870.19 38.88
    -3 -8 13 864.21 41
    -3 -8 13 925.43 40.33
    3 8 -13 917.98 40.34
    -3 -8 11 581.24 26.12
    3 8 -11 554.99 25.85
    3 -8 -11 577.36 26.01
    -3 -8 11 582.01 25.72
    -3 8 11 578.93 25.62
    -3 8 11 619.62 25.25
    -3 8 11 605.58 26.83
    3 8 -11 519.64 24.8
    -3 8 9 163.13 8.38
    3 8 -9 158.66 8.96
    -3 8 9 163.81 8.55
    3 8 -9 133.51 7.93
    -3 -8 9 143.17 8.27
    -3 -8 9 160.61 9.01
    3 -8 -9 166.76 9.06
    3 8 -7 91.48 6.17
    3 8 -7 90.04 5.86
    -3 -8 7 83.65 5.13
    3 -8 -7 87.93 5.35
    3 8 -7 78.9 5.19
    3 8 -7 86.35 5.76
    3 -8 -7 78.46 5.86
    -3 -8 7 89.98 5.9
    3 -8 -5 77.22 4.44
    -3 -8 5 68.19 4.92
    3 8 -5 65.84 5.08
    3 -8 -5 65.12 4.91
    -3 -8 5 67.09 4.03
    -3 -8 3 176.57 7.88
    -3 8 3 189.11 9.3
    3 8 -3 164 9.52
    3 -8 -3 170.59 8.42
    -3 -8 3 169.04 9.15
    3 -8 -3 174.96 9.45
    -3 -8 1 88.09 5.76
    -3 8 1 94.16 5.87
    3 -8 -1 97.98 6.17
    -3 -8 1 88 5.97
    -3 -8 1 94.24 5.78
    -3 -8 -1 113.43 6.41
    -3 8 -1 108.97 6.54
    -3 -8 -1 89.66 6.33
    3 -8 1 104.33 6.54
    -3 8 -3 19.17 2.51
    3 -8 3 15.84 2.43
    -3 -8 -3 14.3 2.43
    -3 -8 -5 -0.25 1.58
    3 -8 5 1.47 1.23
    3 8 5 0.64 0.48
    -3 8 -5 0.46 1.46
    3 -8 5 1.06 1.12
    3 -8 5 1.04 1.33
    3 8 7 23.84 3.08
    -3 8 -7 22.37 2.95
    -3 -8 -7 31.26 3.51
    -3 8 -7 22.56 2.94
    3 8 7 18.38 1.8
    3 -8 7 20.8 2.44
    3 -8 7 17.23 2.84
    -3 8 -9 339.61 15.71
    3 -8 9 289.99 14.42
    -3 -8 -9 309.08 15.65
    3 -8 9 338.07 15.02
    3 8 9 339.91 16.91
    3 -8 9 293.37 15.75
    -3 8 -9 297.33 15.11
    3 8 9 297.62 14.03
    -3 -8 -11 449.27 20.73
    -3 8 -11 417.28 19.76
    3 8 11 421.16 19.06
    3 -8 11 408.15 20.85
    3 -8 11 378.75 18.88
    3 -8 11 443.55 19.45
    -3 8 -11 416.38 20.23
    -3 8 -11 430.21 20.84
    3 8 11 457.53 20.63
    -3 -8 -13 237.44 13.26
    3 8 13 225.3 12.69
    -3 8 -13 241.12 12.29
    -3 8 -13 255.95 13.24
    3 -8 13 250.82 11.99
    3 -8 13 188.58 11.27
    3 8 13 240.11 12.03
    -3 8 -13 243.05 13.54
    3 -8 13 223.3 13.71
    -3 -8 -15 438.95 21.42
    3 8 15 434.67 19.99
    3 -8 15 430.7 19.34
    -3 8 -15 395.08 19.46
    -3 8 -15 382.39 20.92
    3 8 15 423.12 20.67
    -3 8 -15 411.63 20.79
    3 -8 15 400.3 21.96
    -3 -8 -17 223.98 13.45
    3 8 17 216.89 12.38
    -3 8 -17 224.81 13.61
    3 -8 17 228.4 11.51
    -3 8 -17 203.79 12.88
    3 8 17 204.94 12.54
    3 -8 19 302.66 17.6
    3 8 19 334.96 17.37
    -3 8 -19 352.12 18.63
    3 8 19 324.67 17.45
    -3 8 -21 235.92 14.51
    3 -8 21 224.95 13.99
    3 8 21 207.39 13.22
    3 -8 23 34.61 5.72
    -3 8 -23 36.68 6.01
    3 9 -26 18.79 4.67
    3 9 -24 16.75 4.23
    3 9 -22 0.84 2.78
    -3 -9 22 3.54 3.24
    3 9 -20 5.16 2.75
    -3 9 20 6.06 3.21
    -3 9 20 5.83 2.11
    -3 -9 20 5.93 3.22
    -3 9 20 2.96 2.33
    -3 9 18 1.05 2.13
    3 9 -18 2.62 2.63
    -3 -9 18 2.86 2.9
    -3 9 18 -0.39 2.36
    3 9 -18 1.21 2.71
    3 -9 -18 -0.81 2.65
    -3 9 18 0.21 1.93
    3 9 -18 1.11 2.39
    -3 9 16 99.39 7.09
    3 9 -16 75.86 6.71
    -3 -9 16 89.98 7.1
    3 -9 -16 89.34 7.13
    -3 -9 16 85.08 7.75
    -3 9 16 77.71 5.83
    -3 9 16 89.67 5.82
    3 9 -16 78.57 6.6
    3 9 -14 34.32 4.33
    3 9 -14 34.11 3.53
    -3 -9 14 31.28 4.09
    -3 -9 14 37.92 5.07
    3 -9 -14 50.17 4.85
    -3 9 14 38.17 3.79
    -3 9 14 40.99 4.28
    -3 9 14 44.65 3.91
    3 9 -14 40.4 4.4
    -3 9 12 58.69 5.04
    -3 9 12 92.06 6.1
    -3 -9 12 83.05 5.98
    3 9 -12 73.76 5.34
    3 9 -12 88.43 6.38
    -3 9 12 83.64 5.55
    3 -9 -12 88.36 5.96
    -3 9 12 89.67 7.13
    3 9 -12 76.42 6.15
    -3 -9 12 71.25 6.13
    -3 -9 12 85.67 6.96
    3 -9 -12 90.09 6.44
    3 9 -10 8.48 2.41
    -3 9 10 12.9 2.27
    -3 -9 10 10.23 2.65
    -3 -9 10 5.93 1.88
    -3 9 10 10.17 2.22
    3 -9 -10 10.71 2.56
    3 9 -10 5.67 1.92
    -3 9 10 11.97 2.96
    3 -9 -8 15.2 2.23
    3 -9 -8 17 2.84
    -3 -9 8 18.77 2.4
    -3 9 8 21.22 2.69
    3 9 -8 17.32 2.47
    3 9 -8 21.33 3.01
    -3 -9 8 16.41 2.74
    3 9 -8 23.04 3.21
    -3 -9 6 879.37 35.24
    3 -9 -6 880.06 35.42
    3 9 -6 859.4 36.9
    3 -9 -6 755.99 36.23
    -3 -9 6 822.12 36.23
    3 9 -4 1141.09 48.86
    -3 -9 4 1149.77 46.64
    3 -9 -4 1225.84 47.32
    -3 9 4 1057.09 47.89
    3 -9 -4 1123.97 48.46
    -3 -9 4 1185.42 48.37
    3 9 -2 1039.49 43.09
    -3 9 2 919.35 42.37
    -3 9 2 1009.61 42.34
    3 -9 -2 1000.95 41.08
    3 -9 -2 1057.17 42.79
    -3 -9 2 988.8 42.1
    3 9 0 385.43 18.26
    3 -9 0 395.18 18.05
    -3 9 0 377.81 17.69
    -3 -9 0 407.6 17.75
    -3 9 0 359.94 17.83
    -3 -9 0 354.73 17.87
    -3 -9 0 361.4 17.73
    -3 9 -2 4.78 1.74
    3 -9 2 6.26 1.95
    -3 -9 -2 4.73 1.9
    -3 9 -2 4.54 1.74
    -3 9 -4 21.83 2.93
    3 -9 4 19.3 2.92
    -3 9 -4 23.77 2.9
    -3 9 -4 18.64 2.8
    -3 -9 -4 19 3.07
    3 9 4 16.9 2.79
    -3 -9 -6 89.01 6.11
    -3 9 -6 70.33 5.39
    3 -9 6 70.51 5.63
    -3 9 -6 79.7 5.71
    3 9 6 65.16 3.6
    3 -9 6 75.3 5.04
    3 9 6 81.93 6.3
    3 9 8 136.94 7.13
    3 -9 8 159.85 9.44
    -3 9 -8 144.96 8.7
    -3 9 -8 133.88 8.68
    3 9 8 152.45 9.78
    -3 -9 -8 166.08 9.38
    3 -9 8 145.15 8.2
    3 9 10 321.35 16.31
    -3 9 -10 298.1 14.88
    3 9 10 289.75 14.93
    3 9 10 289.54 13.26
    -3 -9 -10 301.26 15.11
    3 -9 10 259.61 13.61
    -3 9 -10 248.87 14.14
    3 -9 10 271.81 15.2
    -3 9 -12 324.65 16.19
    3 9 12 303.12 14.64
    3 -9 12 321.99 16.97
    3 9 12 310.35 16.09
    -3 9 -12 278.77 15.22
    -3 -9 -12 331.53 16.46
    -3 9 -12 312.09 16.6
    3 -9 12 283.64 14.66
    -3 -9 -14 183.67 11.12
    -3 9 -14 153.79 10.83
    -3 9 -14 180.63 10.71
    3 -9 14 166.21 11.54
    3 9 14 171.19 9.59
    3 9 14 162.32 10.47
    3 -9 14 151.5 9.1
    -3 9 -14 175.54 9.93
    3 9 16 15.29 3.14
    -3 9 -16 6.58 3.23
    -3 9 -16 14.05 3.31
    3 -9 16 13.58 3.75
    -3 -9 -16 15.9 3.79
    3 9 16 18.11 3.54
    3 9 18 5.33 3.18
    -3 9 -18 11.05 4.01
    3 -9 18 9.2 3.25
    3 9 20 12.84 3.9
    3 -9 20 17.85 4.34
    -3 9 -20 21.41 4.94
    3 -9 22 15.97 4.62
    -3 9 -22 13.57 4.61
    3 10 -25 64.25 7.18
    3 10 -23 119.18 9.57
    -3 -10 23 145.75 10.84
    3 10 -21 49.18 5.68
    -3 -10 21 30.57 5.1
    3 10 -19 72.84 6.73
    -3 10 19 68.8 5.84
    -3 10 19 80.92 5.69
    -3 -10 19 73.3 7.06
    3 10 -19 76.13 6.98
    3 10 -17 90.93 7.2
    3 -10 -17 77.09 7.14
    -3 10 17 93.98 7.18
    -3 -10 17 82.26 8.15
    -3 -10 17 89.03 7.2
    3 10 -17 82.95 7.2
    -3 10 17 93.01 6.12
    -3 10 17 72.02 5.9
    3 10 -15 130.34 8.93
    -3 10 15 145.63 9.03
    -3 -10 15 125.57 8.75
    -3 -10 15 140.8 10.07
    -3 10 15 105.76 7.82
    -3 10 15 146.4 8.26
    3 -10 -15 155.35 9.47
    3 10 -15 130.82 9.07
    3 10 -13 85.27 6.74
    3 10 -13 92.88 6.89
    -3 10 13 86.37 6.23
    -3 -10 13 75.45 6.21
    3 -10 -13 96.48 7.02
    -3 10 13 88.28 7.36
    3 10 -13 73.35 5.69
    -3 10 13 96.87 6.17
    -3 -10 13 77.81 7.08
    -3 -10 13 88.71 6.99
    -3 10 13 81.27 5.95
    -3 -10 11 316.27 15.92
    -3 10 11 324.09 16.69
    -3 -10 11 288.29 14.95
    -3 10 11 312.95 14.98
    3 10 -11 286.08 14.78
    3 -10 -11 311.29 15.98
    3 10 -11 301.88 15.76
    -3 -10 11 341.01 16.69
    3 10 -9 66.59 5.35
    -3 10 9 61.82 5.57
    3 -10 -9 51.81 4.98
    -3 10 9 59.89 4.64
    3 10 -9 48.96 4.31
    -3 -10 9 57.21 5.11
    3 10 -9 52.27 5.22
    -3 -10 9 55.54 4.26
    -3 -10 7 109.34 6.09
    3 -10 -7 101.79 7.16
    3 10 -7 108.89 6.63
    3 -10 -7 108.67 6.15
    3 10 -7 96.51 7.28
    -3 -10 7 103.74 7.08
    3 -10 -5 100.01 5.5
    -3 -10 5 88.52 4.97
    -3 -10 5 97.58 6.45
    3 10 -5 96.86 6.92
    3 -10 -5 89.44 6.48
    -3 -10 3 25.33 3.01
    3 -10 -3 23.3 3.19
    -3 10 3 21.52 2.83
    -3 -10 3 19.16 1.54
    3 10 -3 27.15 3.58
    3 -10 -3 23.15 2.23
    3 -10 -1 26.82 3.39
    3 10 -1 28.1 3.5
    -3 10 1 22.86 3.1
    -3 -10 1 26.07 3.17
    -3 10 1 22.58 3.3
    -3 -10 -1 91.39 6.12
    -3 10 -1 73.98 5.98
    3 10 1 77.95 6.22
    -3 10 -1 84.14 5.94
    3 -10 1 90.21 6.44
    -3 -10 -1 88.07 6.34
    3 10 3 73.38 6
    -3 10 -3 79.18 5.64
    -3 -10 -3 71.51 5.58
    3 -10 3 73.97 5.71
    -3 10 -3 63.35 5.54
    3 -10 5 3.19 1.79
    3 10 5 1.45 2.09
    -3 10 -5 2.56 1.95
    3 -10 5 2.52 1.99
    -3 10 -5 -1.37 2.01
    -3 -10 -5 8.72 2.56
    -3 10 -5 1.74 1.74
    3 10 7 213.77 12.2
    -3 10 -7 207.67 11.18
    3 -10 7 204.88 10.45
    -3 -10 -7 226.95 11.8
    3 -10 7 233.81 11.96
    -3 10 -7 235.12 11.62
    3 10 9 45.68 5.47
    -3 -10 -9 38.73 4.4
    3 10 9 47.75 3.22
    -3 10 -9 42.65 4.56
    3 -10 9 52.43 5.31
    3 -10 9 45.39 4.2
    -3 10 -9 47.78 4.8
    3 10 11 155.15 8.47
    -3 -10 -11 175.65 10.53
    -3 10 -11 159.9 9.87
    3 -10 11 161.26 10.78
    3 10 11 166.61 10.33
    3 10 11 156.41 11.18
    -3 10 -11 188.9 10.64
    3 -10 11 156.88 9.22
    -3 -10 -13 123.94 8.63
    -3 10 -13 125.95 8.59
    -3 10 -13 118.04 8.95
    3 10 13 126.24 7.2
    3 10 13 98.19 7.95
    3 -10 13 121.73 9.2
    3 -10 13 104.96 7.21
    -3 10 -13 107.43 7.81
    -3 10 -15 48.42 5.47
    -3 10 -15 31.55 5.34
    3 -10 15 48.32 5.96
    3 10 15 48.95 5.47
    -3 -10 -15 47.04 5.5
    3 -10 17 14.94 4.66
    -3 10 -17 26.33 4.75
    3 -10 17 14.11 3.63
    3 10 17 21.84 4.31
    -3 10 -19 14.79 4.57
    3 -10 19 16.48 4.18
    3 -10 21 62.99 7.32
    -3 10 -21 67.84 8.18
    -3 10 -23 17 5.6
    -3 -11 22 37.52 5.84
    -3 11 20 6.78 2.77
    -3 -11 20 11.58 3.84
    -3 11 20 7.08 2.7
    -3 11 18 43.81 4.41
    -3 -11 18 36.17 6.23
    -3 11 18 43.18 4.59
    -3 -11 18 37.74 5.14
    3 -11 -16 77.14 6.79
    3 11 -16 62.46 6.41
    -3 -11 16 70.82 6.45
    -3 11 16 75.72 5.69
    -3 -11 16 77.82 7.75
    -3 11 16 70.45 5.79
    -3 11 14 127.17 7.56
    -3 11 14 100.14 6.92
    3 -11 -14 104.24 7.72
    -3 -11 14 77.79 6.72
    -3 -11 14 111.77 8.68
    -3 11 14 93 8.13
    -3 11 14 100.08 6.8
    3 11 -14 84.98 7.32
    -3 -11 14 88.44 7.51
    3 -11 -12 151 9.55
    -3 -11 12 130.59 8.39
    -3 11 12 136.59 9.85
    3 11 -12 133.72 8.33
    3 11 -12 153.19 9.92
    -3 11 12 157.35 8.72
    -3 -11 12 146.61 9.43
    -3 -11 12 137.05 9.82
    3 11 -12 131.21 9.07
    -3 -11 10 59.51 5.89
    -3 11 10 51.51 4.54
    3 11 -10 52 5.32
    3 11 -10 69.48 5.69
    -3 -11 10 50.49 4.25
    3 11 -10 37.13 4.06
    3 -11 -10 61.74 5.49
    -3 -11 10 47.99 4.89
    -3 11 10 58.4 5.72
    3 -11 -8 6.79 2.55
    3 11 -8 5.93 2.22
    3 -11 -8 7.64 1.76
    3 11 -8 7.97 2.57
    -3 -11 8 5.11 1.61
    -3 11 8 5.91 2.11
    -3 -11 8 6.67 2.39
    3 -11 -6 60.79 5.46
    -3 -11 6 62.75 3.97
    3 -11 -6 57.04 4.09
    3 11 -6 52.77 5.42
    3 11 -6 60.9 4.88
    -3 -11 6 67.92 5.38
    -3 -11 4 18.83 3.07
    3 11 -4 17.23 3.38
    3 -11 -4 13.46 1.94
    3 -11 -4 12.43 2.96
    -3 -11 4 13.71 1.44
    -3 11 4 15.02 2.88
    3 11 -2 149.27 9.4
    3 -11 -2 136.91 7.23
    3 -11 -2 156 9.26
    -3 11 2 141.75 8.56
    -3 -11 2 142.14 8.7
    3 11 0 199.69 12.46
    -3 -11 0 235.53 12.7
    -3 11 0 231.4 12.73
    3 -11 0 245.59 12.87
    -3 11 0 220 12.06
    -3 -11 0 236.69 12.28
    -3 -11 -2 162.42 8.93
    3 -11 2 129.45 8.72
    3 11 2 143.77 9.32
    -3 11 -2 124.73 8.71
    -3 -11 -2 144.34 8.97
    -3 11 -2 134.77 8.55
    3 -11 4 141.08 8.77
    3 -11 4 175.97 10
    3 11 4 153.42 10.08
    -3 11 -4 155.45 9.37
    -3 11 -4 145.97 9.78
    -3 -11 -4 168.28 9.81
    -3 11 -6 109.84 7.98
    3 11 6 111.95 8.47
    3 -11 6 116.36 7.37
    3 -11 6 121.95 8.33
    -3 11 -6 127.58 8.01
    -3 -11 -6 116.6 8.12
    3 11 8 80.45 4.58
    3 -11 8 104.88 7.67
    3 11 8 113.1 8.47
    -3 11 -8 114.74 7.56
    -3 -11 -8 126.32 8.04
    -3 11 -8 117.11 7.53
    3 -11 8 101.27 6.74
    3 11 10 35.91 5.46
    3 11 10 45.95 5.17
    -3 -11 -10 51.46 5.22
    -3 11 -10 49.79 5.12
    3 -11 10 47.89 4.73
    -3 11 -10 59.79 5.55
    3 -11 10 61.49 6.08
    3 11 12 -0.79 2.75
    -3 11 -12 7.44 2.84
    3 11 12 -1.07 2.79
    -3 -11 -12 1.99 2.49
    3 -11 12 0.28 2.1
    -3 11 -12 -0.34 2.7
    3 -11 12 0.47 2.51
    3 11 14 4.55 2.94
    -3 11 -14 -1.03 2.93
    -3 11 -14 6.84 3.51
    3 -11 14 5.77 3.11
    -3 11 -16 22.03 4.7
    3 -11 16 27.46 4.29
    3 -11 16 21.14 4.94
    3 11 16 24.24 4.54
    3 -11 18 8.9 4.7
    -3 11 -18 5.06 4.02
    3 -11 18 11.44 3.82
    -3 11 -20 4.15 4.19
    3 -11 20 8.63 4.29
    -3 -12 21 256.89 15.6
    -3 -12 19 181.19 11.55
    -3 12 19 161.18 10.36
    -3 -12 19 146.05 12.61
    -3 12 19 183.07 10.31
    3 12 -19 172.39 11.62
    -3 -12 17 10.56 3.36
    -3 12 17 8.56 2.94
    -3 -12 17 4.2 3.94
    -3 12 17 8.15 2.63
    3 -12 -15 16.68 4.02
    -3 12 15 19.95 3.5
    -3 12 15 21.3 3.63
    -3 -12 15 22.67 3.79
    -3 -12 15 22 4.36
    -3 -12 15 22.53 4.92
    3 -12 -13 3.59 2.97
    3 12 -13 4.02 3.06
    -3 12 13 5.28 2.48
    -3 12 13 4.42 3.29
    -3 -12 13 3.78 3.06
    -3 12 13 4.34 2.53
    -3 -12 13 2.37 2.79
    -3 -12 13 4.15 2.35
    3 12 -13 3.54 2.86
    -3 -12 11 117.95 8.8
    -3 12 11 107.55 8.74
    -3 12 11 128.8 7.94
    3 12 -11 126.88 9.02
    3 -12 -11 124.76 8.63
    3 12 -11 126.9 8.49
    -3 -12 11 114.22 8.27
    -3 -12 11 110.55 7.25
    3 12 -11 109.44 7.53
    -3 -12 9 78.48 6.89
    -3 -12 9 69.27 5.14
    -3 12 9 94.37 7.37
    3 -12 -9 99.13 7.06
    3 12 -9 82.16 7.04
    3 12 -9 70.04 5.81
    -3 12 9 86.93 6.17
    -3 -12 9 75.39 6.26
    -3 -12 7 203.19 10.16
    -3 -12 7 212.91 11.96
    3 -12 -7 213.68 12.28
    -3 12 7 231.24 11.85
    3 -12 -7 225.18 10.38
    3 12 -7 209.01 12.53
    3 12 -7 192.58 11.3
    -3 -12 5 266.68 13.18
    3 -12 -5 235.08 13.37
    3 -12 -5 268.74 11.32
    3 12 -5 252.01 14
    3 12 -5 253.37 12.65
    3 -12 -3 203.4 11.61
    3 -12 -3 195.81 9.29
    -3 -12 3 202.68 11.13
    3 12 -3 180.3 11.54
    -3 12 3 182.45 10.72
    3 -12 -1 49.02 3.51
    -3 12 1 49.68 5.27
    3 -12 -1 49.99 5.01
    -3 12 1 50.65 4.75
    -3 -12 1 57.35 4.98
    3 12 -1 50.24 5.26
    -3 -12 -1 22.74 3.46
    3 -12 1 22.11 3.53
    3 12 1 18.75 3.46
    -3 12 -1 24.59 3.43
    -3 -12 -1 22.73 3.55
    -3 12 -1 28.93 3.87
    -3 -12 -3 3.53 2.15
    3 -12 3 6.35 2.44
    3 12 3 2.03 2.23
    -3 12 -3 2.48 2.08
    -3 12 -3 1.09 2
    -3 -12 -5 1.8 2.31
    3 12 5 3 2.53
    -3 12 -5 1.93 2.36
    -3 12 -5 0.38 2.3
    3 -12 5 1.41 1.89
    3 -12 5 1.12 2.24
    3 -12 7 0.57 1.95
    -3 12 -7 0.4 2.12
    3 -12 7 -1.19 2.5
    3 12 7 0.91 2.5
    -3 12 -7 -0.99 2.59
    -3 -12 -7 6.01 2.75
    -3 12 -9 33.23 4.54
    -3 -12 -9 57.87 5.7
    3 -12 9 41.65 5.07
    3 12 9 48.37 5.22
    3 12 9 51.99 6.12
    -3 12 -9 50.5 5.14
    3 -12 9 40.63 4.5
    3 12 11 125.39 8.78
    -3 -12 -11 132.63 8.93
    -3 12 -11 131.16 8.86
    3 12 11 100.72 9.35
    3 -12 11 121.54 9.1
    -3 12 -11 94.95 7.95
    3 -12 11 112.89 7.83
    3 12 13 19.39 5.06
    -3 12 -13 24.8 4.24
    3 -12 13 25.69 4.65
    3 12 13 17.24 4.01
    -3 12 -15 -0.54 3.38
    3 -12 15 -1.17 3.31
    3 12 15 -2.23 3.42
    3 -12 15 0.8 2.56
    3 -12 17 -2 4.05
    3 -12 17 2.21 3.15
    -3 12 -17 2.29 3.57
    3 -12 19 11.9 5.13
    3 -12 19 22.59 4.82
    -3 12 -19 16.37 5.09
    3 -12 21 18.9 5.14
    -3 -13 22 10.74 4.62
    -3 -13 20 9.73 4
    -3 -13 20 7.4 4.91
    -3 -13 18 14.1 3.75
    -3 -13 18 7.97 4.7
    -3 13 18 8.74 3.17
    -3 13 18 8.08 2.98
    -3 -13 16 1.46 2.53
    -3 13 16 3.22 2.54
    3 13 -16 4.68 3.24
    -3 13 16 1.41 2.59
    -3 -13 16 1.17 3.55
    -3 -13 14 -0.53 2.94
    -3 13 14 -0.68 2.31
    -3 13 14 2.23 2.29
    3 13 -14 -0.49 2.86
    -3 13 14 0.54 3.28
    -3 -13 14 1.27 2.01
    3 -13 -12 19.99 4.17
    -3 -13 12 26.17 4.62
    -3 -13 12 22.06 3.34
    -3 13 12 24.19 4.77
    3 13 -12 14.81 4.02
    -3 13 12 19.78 3.54
    -3 -13 12 21.12 3.97
    3 13 -12 25.8 4.11
    3 13 -10 26.38 4.52
    -3 -13 10 25.65 3.1
    -3 13 10 21.71 4.2
    3 13 -10 20.62 3.58
    -3 -13 10 20.4 4.16
    -3 13 10 23.18 3.66
    3 -13 -10 24.49 4.18
    -3 -13 10 21.19 4.04
    -3 -13 8 87.91 7.16
    3 -13 -8 96.68 7.34
    3 -13 -8 85.2 5.01
    -3 13 8 79.78 7.24
    -3 13 8 79.26 6.28
    3 13 -8 85.91 7.31
    -3 -13 8 79.98 6.54
    -3 -13 8 67.93 4.88
    3 13 -8 61.34 5.71
    3 13 -6 41.93 5.21
    -3 -13 6 35.58 2.78
    3 -13 -6 41.26 3.15
    3 -13 -6 47.39 5.22
    -3 -13 6 38.58 4.63
    3 13 -6 44.27 4.54
    -3 -13 4 9.99 2.94
    -3 13 4 10.48 2.86
    3 13 -4 10.23 3.32
    3 -13 -4 12.46 3.25
    3 13 -4 9.65 2.87
    3 -13 -4 15.78 1.9
    -3 -13 2 0.66 2.09
    3 13 -2 -0.41 2.35
    -3 13 2 0.31 2.18
    3 -13 -2 3.08 2.58
    3 -13 -2 0.51 1.19
    -3 13 0 9.1 2.85
    -3 13 0 7.91 2.88
    3 -13 0 6.07 1.44
    3 -13 0 6.4 2.77
    -3 -13 0 11.88 3.01
    3 13 0 9.33 3.12
    -3 -13 -2 -0.7 2.5
    -3 -13 -2 0.38 2.48
    3 13 2 2.6 2.57
    -3 13 -2 1.32 2.23
    3 -13 2 -1.14 2.34
    -3 13 -2 2.38 2.29
    3 13 4 36.89 4.76
    -3 13 -4 31.35 4.36
    3 -13 4 35.05 4.49
    -3 13 -4 26.68 3.95
    -3 -13 -4 30.1 4.37
    3 -13 4 24.27 3.85
    -3 13 -6 10.06 3.25
    3 -13 6 12.02 3.05
    -3 -13 -6 15.32 3.79
    -3 13 -6 12.96 3.36
    3 13 6 10.09 3.65
    3 -13 6 16.82 3.7
    -3 -13 -8 2.05 2.89
    3 -13 8 3.49 2.72
    -3 13 -8 -2.2 2.49
    3 13 8 2.04 2.84
    -3 13 -8 -1.08 2.75
    3 -13 8 2.52 2.59
    3 -13 10 0.48 2.88
    3 13 10 2.93 2.62
    -3 13 -10 3.75 2.93
    3 13 10 3.33 3.1
    -3 13 -10 3.4 2.66
    3 -13 10 0.65 2.5
    -3 13 -10 3.76 2.7
    -3 13 -12 21.06 4.13
    3 -13 12 18.21 4.31
    3 13 12 19.45 4.26
    3 13 12 22.7 4.78
    3 -13 14 2.31 3.27
    -3 13 -14 2.16 3.37
    3 -13 14 -0.76 2.84
    -3 13 -16 -2.33 3.54
    3 -13 16 0.42 3.07
    3 -13 16 -3.21 4.1
    -3 13 -18 1.24 3.76
    3 -13 18 -5.82 4.98
    3 -13 18 1.42 3.46
    3 -13 20 1.56 3.74
    -3 -14 21 13.95 4.85
    -3 -14 19 3.45 3.51
    -3 -14 17 -3.22 4.84
    -3 14 17 3.81 2.81
    -3 -14 17 -1.15 2.75
    3 14 -17 4.51 3.73
    -3 -14 15 9.28 4.07
    -3 -14 15 9.68 2.9
    -3 14 15 9.5 4.36
    3 14 -15 10.09 3.98
    -3 14 15 13.4 3.59
    3 14 -13 -1.01 3.03
    -3 -14 13 -0.29 2.13
    -3 -14 13 2.07 3.16
    -3 14 13 1.37 2.6
    -3 14 13 3.91 3.49
    -3 14 11 3.11 3.48
    -3 -14 11 4.92 2.12
    3 14 -11 5.89 2.84
    -3 -14 11 5.76 3.46
    3 14 -11 6.7 3.35
    -3 14 11 5.75 2.88
    -3 -14 9 6.95 1.87
    3 -14 -9 5.01 3.33
    3 14 -9 6.39 2.76
    -3 -14 9 5.21 2.98
    -3 14 9 7.66 2.86
    3 14 -9 7.95 3.31
    -3 -14 9 7.37 3.24
    -3 14 9 10.71 3.58
    -3 -14 7 6.3 2.88
    3 14 -7 2.31 2.46
    -3 14 7 4.64 2.43
    -3 -14 7 2.31 1.26
    -3 14 7 5.52 3.08
    3 -14 -7 5.19 1.44
    3 14 -7 4.78 2.5
    3 -14 -7 6.15 3.03
    -3 -14 7 7.32 2.98
    3 14 -5 74.17 7.13
    3 14 -5 66.13 5.88
    -3 -14 5 74.57 6.49
    3 -14 -5 83.23 7.01
    -3 -14 5 64.14 6.08
    3 -14 -5 59.28 3.79
    3 14 -3 9.87 3.42
    3 14 -3 12.26 3.07
    -3 -14 3 9.01 2.82
    -3 14 3 11.84 2.89
    3 -14 -3 9.64 3.06
    3 -14 -3 6.03 1.33
    3 14 -1 50.43 5.85
    3 -14 -1 61.02 6.12
    -3 -14 1 64.25 5.91
    -3 14 1 52.9 5.37
    3 -14 -1 53.95 3.55
    -3 14 -1 33.7 4.52
    3 14 1 27.64 4.8
    -3 14 -1 38.84 5.1
    3 -14 1 46.61 5.18
    -3 -14 -1 37.72 4.88
    3 -14 3 24.7 4.09
    -3 -14 -3 28.57 4.35
    -3 14 -3 30.48 4.65
    3 14 3 42.83 5.26
    -3 -14 -3 32.37 4.72
    3 -14 3 23.32 4.14
    -3 14 -3 26.04 3.97
    3 -14 5 33.69 4.37
    3 14 5 36.22 5.41
    -3 14 -5 27.92 4.34
    3 -14 5 41.64 5.23
    -3 14 -5 44.57 5.46
    -3 -14 -5 44.01 5.3
    3 -14 7 11.39 3.32
    3 14 7 14.22 3.96
    -3 14 -7 11.65 3.54
    -3 14 -7 13.77 3.61
    3 -14 7 17.68 3.86
    -3 -14 -7 18.73 4.16
    3 14 9 12.46 4.13
    3 -14 9 12.25 3.86
    -3 14 -9 8.2 3.53
    3 -14 9 9.97 3.19
    -3 14 -9 7.72 3.55
    3 14 11 0.61 3.37
    -3 14 -11 1.22 3.2
    3 -14 11 3.13 3.25
    -3 14 -11 -0.51 2.77
    3 14 13 3.91 3.86
    3 -14 13 2.15 2.83
    3 -14 13 5.21 3.7
    3 -14 15 8.24 4.27
    3 -14 15 12.81 3.84
    -3 14 -15 15.76 5.01
    -3 14 -17 28.02 6.09
    3 -14 17 34.18 5.23
    3 -14 19 5.47 4
    -3 -15 18 11.52 3.68
    3 15 -16 9.81 4.29
    -3 -15 16 12.49 3.06
    -3 -15 16 14.63 4.76
    3 15 -14 41.58 6.15
    -3 15 14 49.2 7.02
    -3 -15 14 49.94 6.75
    -3 15 14 47.19 5.5
    -3 -15 14 35.19 4.3
    3 15 -12 38.01 5.62
    -3 -15 12 29.71 3.61
    -3 -15 12 33.86 5.53
    -3 15 12 41.1 6.4
    -3 -15 10 3.15 1.91
    3 15 -10 3.16 3.02
    3 15 -10 7.13 3.69
    -3 -15 10 2.44 3.44
    -3 15 10 1.61 3.27
    3 15 -8 18.05 4.12
    3 15 -8 16.18 3.59
    -3 15 8 18.66 4.38
    -3 -15 8 11.32 1.91
    -3 -15 8 14.78 3.87
    -3 -15 6 36.47 4.91
    3 15 -6 35.57 5.62
    3 15 -6 27.46 4.5
    -3 15 6 34.99 5.46
    3 -15 -6 43.59 5.38
    -3 -15 4 63.15 6.47
    -3 15 4 70.1 6.33
    3 15 -4 69.09 6.14
    3 15 -4 62.32 6.83
    3 -15 -4 69.52 6.83
    -3 -15 2 15.06 3.61
    3 -15 -2 16.52 3.91
    -3 15 2 11.41 3.32
    3 15 -2 15.24 3.68
    3 15 -2 15.75 4.19
    3 -15 0 57.28 3.82
    3 15 0 74.52 7.47
    -3 15 0 75.85 6.59
    -3 -15 0 83.52 6.99
    3 -15 0 76.36 6.87
    -3 -15 -2 91.33 7.8
    3 -15 2 96.64 7.79
    3 15 2 82.92 8.21
    -3 15 -2 112 8.07
    -3 15 -2 115.14 8.96
    3 -15 2 106.74 8.41
    3 -15 4 31.79 4.75
    -3 15 -4 40.85 5.42
    3 15 4 48.45 6.25
    3 -15 4 48.44 5.59
    3 15 6 84.77 8.26
    -3 15 -6 87.94 7.83
    3 -15 6 83.93 7.72
    3 -15 6 85.15 7.1
    -3 15 -8 11 3.8
    3 15 8 4.66 3.31
    3 -15 8 6.44 3.33
    3 -15 8 10.3 3.26
    -3 15 -10 0.53 2.8
    3 15 10 3.77 3.51
    3 -15 10 -0.54 2.93
    3 -15 12 7.44 3.76
    3 -15 12 4.96 2.82
    -3 15 -12 14.44 4.22
    3 15 12 10.08 4.36
    3 -15 14 10.14 4.39
    -3 15 -14 10 4.2
    3 15 14 7.1 4.71
    3 -15 14 5.24 3.21
    3 -15 16 -0.42 3.12
    3 -15 18 0.94 3.74
    -3 -16 15 6.33 4.29
    -3 16 15 2 4.17
    -3 -16 13 2.86 3.43
    3 16 -13 3.41 3.41
    -3 -16 13 2.34 2.18
    -3 16 13 1.91 3.66
    3 16 -11 3.32 3.45
    -3 -16 11 1.61 3.55
    -3 16 11 -1.19 3.59
    -3 -16 11 0.62 1.94
    3 16 -9 0.54 3.17
    -3 -16 9 -1.96 3.17
    -3 16 9 -1.69 3.34
    -3 -16 9 -0.72 1.55
    -3 16 7 24.85 5.04
    -3 -16 7 25.55 4.92
    3 -16 -7 27.3 4.75
    3 16 -7 38.41 5.86
    3 16 -5 16.29 4.28
    -3 -16 5 14.44 3.93
    3 -16 -5 25.49 4.54
    -3 16 5 19.31 4.58
    -3 -16 3 20.13 4.15
    3 16 -3 26.82 4.92
    3 -16 -3 21.72 4.33
    3 16 -1 14.48 4.05
    3 -16 -1 10.96 3.61
    -3 -16 1 8.29 3.47
    3 -16 1 -0.1 0.99
    3 16 1 3.28 3.36
    3 -16 1 1.43 2.74
    -3 16 -3 -1.04 2.99
    3 16 3 0.56 3.14
    3 -16 3 1.45 2.87
    3 -16 5 -1.49 2.65
    3 16 5 0.58 3.11
    -3 16 -5 1.55 2.88
    3 16 7 1.21 3.23
    -3 16 -7 2.1 2.85
    3 -16 7 2.06 3.01
    3 -16 9 -2.21 3.27
    -3 16 -9 -0.54 2.87
    3 16 9 -2.58 3.6
    3 -16 9 -1.54 1.91
    -3 16 -11 3.43 3.74
    3 -16 11 2.9 3.67
    3 16 11 4.81 4.13
    3 -16 11 0.9 2.25
    -3 16 -13 8.38 4.18
    3 -16 13 3.79 3.94
    3 16 13 3.62 4.52
    3 -16 13 3.1 2.91
    3 -16 15 -0.39 3.72
    3 -16 17 -4.82 3.82
    -3 17 12 6.59 4.61
    -3 -17 12 2.87 3.68
    3 17 -12 5.4 3.89
    3 17 -10 25.26 5.34
    -3 -17 10 21.76 5.07
    -3 17 10 26.55 5.47
    3 17 -8 10.55 4.24
    3 -17 -8 8.52 3.85
    -3 -17 8 15.19 4.29
    -3 17 8 10.78 4.52
    -3 17 6 21.59 4.99
    -3 -17 6 25.34 4.95
    3 -17 -6 14.72 4.39
    3 17 -6 24.24 5.28
    -3 -17 4 37.85 5.33
    3 -17 -4 49.41 6.17
    3 17 -4 39.85 6.14
    -3 17 4 41.46 6.1
    3 -17 -2 9.2 3.97
    3 17 -2 14.86 4.36
    -3 -17 2 13.11 3.92
    -3 -17 0 18.83 4.38
    3 -17 0 21.4 4.51
    3 17 0 19.76 4.96
    3 17 2 1.19 3.47
    3 -17 2 3.57 0.91
    -3 -17 -2 4.8 3.36
    3 -17 2 8.21 3.66
    -3 17 -4 5.05 3.28
    3 -17 4 2.04 1.25
    3 -17 4 2.11 2.9
    3 17 4 1.22 3.36
    3 -17 6 0.35 1.73
    3 17 6 5.75 3.99
    -3 17 -6 2.23 3.26
    3 -17 6 4.82 3.3
    3 -17 8 12.36 2.6
    3 17 8 15.24 5.01
    3 -17 8 11.75 3.9
    -3 17 -8 20.51 4.74
    3 17 10 22.69 5.73
    3 -17 10 20.59 5.19
    3 -17 10 14.85 3.12
    -3 17 -10 23.49 5.04
    3 -17 12 -1.23 2.79
    3 18 -9 21.88 5.64
    -3 -18 9 12.6 4.62
    -3 18 9 25.15 5.63
    3 -18 -7 43.22 6.25
    3 18 -7 28.27 5.98
    -3 -18 7 35.02 5.86
    -3 18 7 33.78 6.2
    -3 18 5 21.72 5.41
    -3 -18 5 19.07 5.02
    3 18 -5 13.77 4.83
    3 -18 -5 24.43 5.2
    -3 18 3 -0.59 3.79
    3 -18 -3 1.64 3.28
    -3 -18 3 7.51 3.67
    3 18 -3 -1.21 3.74
    3 -18 -1 30.39 5.49
    3 18 -1 30.29 5.91
    -3 -18 1 31.5 5.25
    -3 -18 -1 25.27 4.92
    3 18 1 18.84 5.55
    3 -18 1 23.39 4.97
    3 18 3 -1.28 3.74
    -3 -18 -3 -2.07 3.51
    3 -18 3 -0.56 3.26
    3 18 5 -0.67 4.1
    -3 18 -5 -3 4.27
    -3 -18 -5 3.17 3.61
    3 -18 5 1.12 3.38
    3 18 7 70.36 8.76
    3 -18 7 61.68 7.58
    -3 18 -7 82.47 8.63
    -3 -19 4 40.87 6.4
    -3 19 4 53.2 7.46
    -3 -19 2 59.03 7.26
    -3 19 2 67.02 7.99
    -3 -19 0 22.4 5.1
    -3 -19 -2 -1.63 3.51
    4 0 -28 70.21 7.39
    4 0 -26 19.35 4.63
    4 0 -24 -1.33 2.99
    -4 0 24 -1.07 3.18
    -4 0 22 18.89 4.11
    4 0 -22 15.68 3.65
    4 0 -22 14.36 3.95
    -4 0 20 94.73 7.72
    4 0 -20 77.32 7.24
    -4 0 18 401.17 21
    4 0 -18 435.56 18.84
    4 0 -18 419.03 21.19
    4 0 -16 934.97 41.23
    -4 0 16 887.88 40.84
    4 0 -16 957.47 38.7
    4 0 -14 860.68 38.7
    -4 0 14 845.36 38.37
    4 0 -14 914.62 36.42
    -4 0 12 1063.76 45.31
    4 0 -12 1034.57 45.59
    4 0 -12 1090.92 43.46
    -4 0 10 4736.43 161.39
    4 0 -10 3811.59 159.16
    -4 0 8 2823.68 104.85
    4 0 -8 2557.49 102.88
    -4 0 6 879.72 34.96
    4 0 -6 825.9 33.53
    -4 0 4 38.33 2.73
    4 0 -4 33.76 2.06
    4 0 -2 1309.01 47.55
    4 0 -2 1245.74 47.2
    -4 0 0 2637.55 107.07
    -4 0 0 2821.48 107.79
    4 0 0 2795.32 107.76
    -4 0 -2 194.33 8.64
    4 0 2 195.44 8.14
    -4 0 -2 197.12 9.09
    -4 0 -4 0.79 0.98
    -4 0 -4 1.16 0.88
    -4 0 -6 36.7 3.15
    -4 0 -6 35.54 3.08
    -4 0 -8 7.97 1.74
    -4 0 -10 252.82 12.86
    -4 0 -12 106 6.84
    -4 0 -12 85.71 6.74
    -4 0 -14 114.92 7.93
    -4 0 -14 110.11 8.13
    4 0 14 127.5 7.73
    -4 0 -16 355.67 17.8
    -4 0 -16 354.43 18.38
    -4 0 -16 329.08 15.49
    4 0 16 372.84 17.4
    4 0 18 612.06 27.84
    4 0 18 684.52 29.54
    -4 0 -18 641.31 30.76
    -4 0 -18 665.62 30.06
    4 0 20 1285.12 59.66
    -4 0 -20 1474.9 60.31
    4 0 20 1413.42 57.67
    4 0 22 303.69 14.72
    4 0 22 285.15 17.01
    4 0 24 3.53 2.9
    4 0 24 2.91 2.07
    -4 0 -24 3.68 2.06
    4 1 -27 75.15 7.4
    4 -1 -27 73.86 7.58
    4 -1 -25 33.57 5.05
    -4 1 25 37.02 5.6
    4 1 -25 46.96 5.69
    -4 -1 25 34.24 5.68
    4 1 -23 47.24 5.41
    -4 1 23 43.25 5.66
    -4 -1 23 46.92 5.71
    4 1 -21 12.81 3.66
    -4 -1 21 17.92 3.91
    4 -1 -21 19.83 3.95
    4 -1 -21 10.2 3.91
    -4 1 21 17.86 3.79
    4 1 -21 8.56 2.93
    -4 -1 19 0.82 2.39
    -4 1 19 0.81 2.04
    4 -1 -19 6.3 2.49
    4 -1 -19 1.34 2.72
    4 1 -19 0.72 2.13
    4 1 -19 2.78 2.45
    -4 -1 17 3.96 2.37
    4 1 -17 6.79 1.56
    -4 1 17 3.91 2.34
    4 -1 -17 5.21 1.35
    4 -1 -17 4.01 2.61
    4 1 -17 6.86 2.27
    4 1 -17 6.01 2.48
    -4 -1 15 8.45 2.2
    4 -1 -15 5.66 1.22
    -4 1 15 5.56 1.99
    4 1 -15 11.51 2.79
    4 1 -15 5.43 1.46
    4 -1 -13 236.18 12
    4 1 -13 219.59 11.83
    4 1 -13 241.75 10.46
    4 -1 -13 221.96 9.93
    -4 -1 13 210.94 11.79
    -4 1 13 215.44 11.79
    -4 -1 11 46.9 3.96
    4 1 -11 49.08 2.88
    -4 1 11 47.11 3.89
    4 1 -11 41.71 3.82
    4 -1 -11 41.92 2.43
    -4 1 9 158.81 6.83
    4 1 -9 160.08 8.47
    -4 1 9 171.81 8.81
    -4 -1 9 163.54 8.6
    4 1 -9 169.41 7.29
    -4 1 7 1642.6 60.34
    4 1 -7 1544.07 58.42
    4 -1 -7 1511.87 59.26
    -4 -1 7 1628.54 60.25
    4 1 -7 1432.42 59.59
    4 -1 -5 1621.26 64.83
    -4 1 5 1631.79 65.95
    -4 -1 5 1616.38 65.85
    4 1 -5 1584.33 65.07
    4 -1 -5 1670.84 64.88
    -4 -1 3 2214.9 87.18
    4 1 -3 2238.19 87.1
    -4 1 3 2162.79 86.64
    4 1 -3 2081.61 86.08
    4 1 -3 2259.62 86.44
    4 1 -3 2231.36 86.17
    4 -1 -3 2132.33 86.64
    -4 1 1 488.2 21.13
    4 1 -1 515.35 20.82
    4 -1 -1 549.33 20.75
    4 -1 -1 516.27 21.37
    -4 1 1 548.15 21.38
    4 1 -1 485.84 21.16
    -4 -1 1 473.56 21.11
    -4 -1 1 513.3 20.77
    4 1 -1 498.33 21.24
    4 -1 -1 525.57 21.11
    -4 1 -1 1041.32 41.68
    -4 -1 -1 1056.67 41.65
    4 1 1 1043.65 41.11
    -4 1 -1 1051.61 41.66
    -4 1 -1 1048.58 41.1
    4 1 1 1017.78 41.66
    -4 -1 -1 1027.52 41.11
    4 -1 1 910.9 41.1
    -4 -1 -1 1049.73 41.39
    4 -1 1 1034.88 41.6
    -4 1 -3 71.49 4.15
    -4 1 -3 61.36 3.68
    -4 -1 -3 71.47 4.15
    4 -1 3 65.84 3.95
    4 -1 5 966.43 39.31
    -4 -1 -5 956.19 39.67
    -4 1 -5 938.84 39.38
    -4 1 -5 960.15 39.72
    4 -1 7 1501.4 62.44
    -4 1 -7 1511 62.93
    -4 -1 -7 1568.9 63.1
    -4 1 -7 1585.21 63.12
    -4 -1 -9 1075.65 44.55
    -4 1 -9 1063.79 44.57
    -4 1 -9 1050.17 42.28
    -4 1 -11 1866.9 78.64
    4 -1 11 1802.65 78.01
    -4 1 -11 1961.68 78.62
    -4 1 -11 1961.06 76.2
    -4 -1 -11 1845.68 78.39
    -4 1 -13 229.62 10.52
    -4 1 -13 245.81 12.8
    -4 -1 -13 233.45 13.24
    -4 -1 -13 243.53 12.71
    -4 1 -13 237.6 12.9
    -4 -1 -15 49.77 4.84
    -4 -1 -15 47.1 5.18
    4 -1 15 43.23 4.24
    4 1 15 48.44 4.48
    -4 1 -15 45.96 3.2
    -4 1 -15 51.26 5.05
    -4 1 -15 46.95 4.83
    -4 1 -17 1.67 2.34
    4 1 17 3.15 2.47
    4 1 17 2.94 1.44
    -4 1 -17 4.4 2.71
    -4 -1 -17 3.22 2.95
    -4 -1 -17 4.64 2.52
    -4 1 -17 3.72 1.46
    4 1 19 44.76 5.03
    4 -1 19 53.17 4.24
    4 -1 19 44.93 5.22
    -4 1 -19 61.11 5.78
    4 1 19 56.82 4.36
    -4 -1 -19 47.09 5.41
    -4 -1 -19 62.16 6.49
    -4 1 -19 49.71 5.88
    4 1 19 45.82 5.21
    4 1 21 55.09 4.03
    -4 -1 -21 58.21 5.75
    4 1 21 59.03 5.36
    4 1 21 50.1 5.57
    4 -1 21 54.44 3.92
    4 -1 21 60.91 5.84
    -4 1 -21 58.45 5.72
    4 -1 23 86.31 7.04
    4 1 23 97.37 7.43
    4 1 23 90.28 4.95
    4 -1 23 87.75 4.72
    -4 -1 -23 88.37 4.91
    -4 -1 -23 102.25 7.45
    -4 1 -23 80.81 6.84
    4 1 25 9.92 3.7
    4 -2 -28 2.06 3.88
    4 2 -28 7.1 4.13
    4 2 -26 11.65 3.78
    -4 2 24 60.76 7.01
    4 2 -24 61.61 6.12
    -4 -2 24 50.3 6.39
    -4 2 22 170.26 11.85
    4 2 -22 186.46 11.57
    4 -2 -22 195.4 12.31
    -4 -2 22 179.99 12.09
    4 -2 -20 353.82 18.79
    4 -2 -20 340.25 18.04
    -4 2 20 314.41 17.82
    4 2 -20 336.96 17.52
    4 2 -20 333.64 17.8
    -4 -2 20 329.83 18.03
    -4 -2 18 111.35 8.34
    4 -2 -18 125.97 8.59
    -4 2 18 117.27 8.35
    4 2 -18 113.36 8
    4 2 -18 115.15 8.19
    4 2 -18 114.47 6.85
    -4 2 16 603.25 29.2
    -4 -2 16 625.2 29.36
    4 -2 -16 644.65 29.23
    4 2 -16 645.85 29.14
    4 2 -16 642.98 29.16
    4 2 -16 674.49 27.65
    4 -2 -14 483.98 23
    -4 2 14 499.89 23.36
    4 -2 -14 518.78 23.42
    -4 -2 14 495.5 23.35
    4 2 -14 503.75 23.14
    4 2 -14 513.09 21.82
    4 2 -12 700.68 31.7
    -4 -2 12 722.1 31.95
    4 2 -12 774.7 30.38
    -4 2 12 694.97 29.28
    4 -2 -12 740.72 31.57
    -4 2 12 744.59 29.65
    4 -2 -12 838.95 32.32
    4 2 -12 747.82 31.62
    -4 2 12 710.06 31.77
    4 2 -10 554.36 22.54
    4 2 -10 490.53 23.4
    -4 2 10 559.03 24.15
    -4 2 10 556.04 22.01
    -4 -2 10 564.67 24.08
    -4 2 10 521.45 21.9
    4 -2 -10 554.64 23.49
    -4 2 8 681.72 26.86
    4 -2 -8 594.41 27.56
    -4 2 8 643.07 28.34
    -4 -2 8 676.56 28.26
    4 2 -8 689.15 27.81
    4 2 -6 1941.24 77.31
    4 2 -6 1940.97 77.9
    4 -2 -6 2044.16 77.05
    4 -2 -6 1860.56 77.18
    -4 -2 6 1933.92 77.95
    -4 2 6 1907.21 78.06
    4 -2 -6 1821.58 77.91
    4 2 -4 592.71 24.39
    4 2 -4 587.7 25
    -4 2 4 560.2 24.57
    4 -2 -4 619.26 24.66
    -4 -2 4 622.05 25.22
    4 -2 -4 619.19 24.37
    4 2 -2 983.04 38.34
    -4 2 2 958.8 38.25
    4 -2 -2 981.47 38.27
    -4 2 2 911.25 37.85
    -4 -2 2 998.08 38.52
    4 2 -2 905.15 37.87
    4 2 -2 1027.25 38.5
    -4 -2 2 871.75 37.82
    -4 -2 0 274.52 12.19
    4 2 0 268.44 12.46
    -4 2 0 307.01 12.45
    -4 2 0 279.29 12.13
    -4 2 0 278.82 12.5
    4 2 0 280.36 12.28
    4 -2 0 300.18 12.17
    -4 -2 0 295.04 12.3
    4 2 0 289.57 12.31
    4 -2 2 3603.03 131.44
    -4 -2 -2 3139.83 130.95
    4 2 2 3266.84 131.61
    -4 -2 -2 3192.53 131.62
    -4 2 -2 3310.42 131.63
    -4 -2 -2 3241.42 131.49
    -4 2 -2 3360.03 131.27
    -4 2 -2 3373.45 131.57
    -4 2 -4 252.91 11
    4 -2 4 225.43 9.78
    -4 -2 -4 239.75 11.27
    4 -2 4 262.21 11.3
    -4 2 -4 258.2 11.39
    4 -2 4 252.29 11.09
    -4 -2 -4 228.1 11.17
    -4 2 -4 269.32 11.21
    -4 -2 -6 112.75 6.64
    -4 2 -6 110.81 6.19
    4 -2 6 113.99 6.65
    -4 -2 -6 112.42 6.39
    -4 2 -6 114.95 6.52
    4 -2 6 113.32 6.07
    -4 2 -8 13.7 2.2
    -4 -2 -8 13.68 2.29
    -4 -2 -8 11.24 1.97
    -4 2 -10 490.18 21.93
    -4 -2 -10 451.16 21.72
    -4 2 -10 480.53 19.6
    -4 2 -12 227.07 12.31
    -4 -2 -12 244.95 12.46
    -4 2 -12 228.85 10.21
    -4 2 -12 232.12 12.31
    4 2 14 12.21 2.58
    -4 2 -14 10.79 2.49
    -4 -2 -14 7.38 2.37
    -4 2 -14 16 2.96
    -4 2 -14 11.15 1.49
    -4 -2 -16 221.01 13.43
    -4 2 -16 244.57 13.09
    4 2 16 237.56 12.3
    -4 -2 -16 225.08 13.34
    -4 2 -16 258.78 13.06
    -4 2 -16 233.68 10.3
    -4 -2 -16 244.72 12.79
    -4 -2 -18 94.3 7.55
    -4 2 -18 107.23 5.76
    4 -2 18 96.49 6.1
    4 2 18 99.43 7.26
    -4 -2 -18 91.35 8.25
    4 2 18 81.36 7.12
    4 2 18 92.81 6.27
    -4 -2 -18 86.93 8.16
    -4 2 -18 103.85 8.01
    -4 2 -18 104.84 7.86
    -4 -2 -20 10.04 3.54
    4 2 20 8.96 3.18
    4 2 20 5.45 2.24
    4 2 20 10.74 3.52
    4 -2 20 6.76 3.27
    4 -2 20 5.67 1.97
    -4 2 -20 13.97 3.66
    -4 -2 -22 141.9 9.77
    4 -2 22 122.49 9.53
    -4 2 -22 139.88 9.81
    4 2 22 133.15 9.07
    4 2 22 121.55 7.5
    4 -2 22 123.43 7.38
    4 2 22 118.23 9.37
    4 -2 24 152.41 7.99
    4 -2 24 122.5 10.06
    4 2 24 136.34 8.01
    -4 -2 -24 136.73 8.31
    4 2 24 133.33 10.23
    4 3 -29 112.41 9.45
    4 3 -27 81.2 7.82
    -4 3 25 52.7 6.66
    -4 -3 25 56.01 6.86
    4 3 -25 45.54 5.96
    -4 3 23 265.01 16.18
    -4 -3 23 262 16.21
    4 3 -23 296.03 15.69
    -4 -3 21 467.3 24.02
    4 -3 -21 446 24.46
    4 -3 -21 489.48 23.95
    4 3 -21 472.92 23.16
    -4 3 21 488.18 24.13
    4 3 -21 483.47 23.7
    4 3 -19 117.17 7.21
    -4 -3 19 108.29 8.38
    -4 3 19 130.88 8.91
    4 -3 -19 110.66 8.45
    4 3 -19 114.18 8.05
    4 3 -19 117.91 8.39
    4 3 -17 141.36 7.99
    4 -3 -17 146.26 9.26
    -4 3 17 146.45 9.42
    -4 -3 17 150.34 9.57
    4 3 -17 131.79 8.81
    4 3 -17 144.71 9.07
    4 3 -15 223.15 10.68
    -4 3 15 209.85 9.13
    4 -3 -15 221.52 11.88
    -4 3 15 214.69 9.79
    -4 3 15 219.73 12.04
    -4 -3 15 217.16 12.02
    4 3 -15 209.14 11.58
    4 3 -13 130.93 7.22
    4 -3 -13 151 8.36
    4 -3 -13 137.49 8.45
    -4 3 13 146.94 6.68
    -4 -3 13 130.43 8.32
    -4 3 13 137.45 6.34
    4 3 -13 141.7 8.21
    -4 3 13 142.8 8.48
    4 3 -11 33.92 1.93
    -4 -3 11 38.95 3.64
    4 3 -11 38.2 3.54
    -4 3 11 48.4 2.56
    -4 3 11 44.51 2.49
    -4 3 11 39.84 3.64
    4 -3 -11 45.68 3.57
    4 3 -11 42.29 3.54
    4 3 -9 65.07 4.31
    4 -3 -9 61.06 4.18
    -4 -3 9 62.6 4.51
    4 3 -9 69.99 4.59
    -4 3 9 66.83 3.63
    4 3 -9 67.41 3.28
    -4 3 9 65.07 3.29
    -4 3 9 64.3 4.71
    4 3 -7 241.63 10.89
    4 -3 -7 227.93 11.34
    4 3 -7 258.96 11.45
    -4 -3 7 228.3 11.33
    -4 3 7 262.4 11.64
    4 -3 -7 220.28 10.9
    4 3 -5 560.1 23.8
    -4 3 5 518.13 23.92
    4 -3 -5 541.73 23.97
    -4 -3 5 600.54 24.2
    4 -3 -5 591.88 23.5
    4 3 -5 570.04 23.39
    -4 -3 5 552.77 23.98
    4 -3 -5 566.67 23.36
    4 -3 -3 448.67 19.4
    -4 -3 3 433.29 19.11
    4 -3 -3 426.22 18.72
    -4 -3 3 498.06 19.48
    4 3 -3 439.05 18.69
    4 3 -3 441.68 18.97
    -4 3 3 454.69 19.12
    4 3 -3 449.94 19.02
    4 -3 -3 501.86 19.2
    4 3 -1 330.26 14.27
    -4 -3 1 334.02 14.39
    -4 3 1 296.41 14.19
    -4 -3 1 356.58 14.62
    -4 3 1 355.82 14.71
    4 -3 -1 338.69 14.39
    4 -3 -1 325.95 14.51
    4 3 -1 350.12 14.52
    4 3 -1 354.1 14.6
    -4 3 -1 6027.08 238.94
    -4 3 -1 6148.11 238.79
    4 3 1 6249.51 239.13
    -4 -3 -1 5827.89 238.86
    -4 3 -1 6297.35 239.12
    4 -3 1 5850.55 238.79
    -4 -3 -1 5885.91 238.71
    4 -3 3 2389.91 94.19
    -4 3 -3 2379.85 94.2
    -4 3 -3 2275.05 94.26
    4 3 3 2324.56 94.49
    -4 -3 -3 2246.35 94.24
    -4 3 -3 2450.43 94.08
    4 -3 5 597.61 25.38
    -4 3 -5 617.89 25.49
    -4 -3 -5 569.95 25.16
    -4 3 -5 611.66 25.1
    -4 3 -5 585.21 25.01
    4 -3 5 591.39 25.04
    4 -3 5 584.43 23.84
    -4 -3 -5 564.99 25.35
    -4 -3 -7 206.59 10.42
    -4 3 -7 217.05 10.09
    4 -3 7 190 9.86
    4 -3 7 214.1 10.8
    4 -3 7 205.83 8.81
    -4 3 -7 211.28 10.57
    -4 -3 -7 204.28 10.71
    -4 3 -9 158.51 8.81
    -4 -3 -9 148.76 8.95
    4 -3 9 163.56 9.35
    -4 -3 -9 146.64 8.54
    -4 3 -11 9.28 2.16
    -4 3 -11 11.39 2.34
    -4 -3 -11 13.2 2.6
    -4 -3 -11 11.7 2.32
    -4 3 -11 12.05 1.26
    4 3 13 36.13 3.91
    -4 3 -13 38.39 2.59
    -4 -3 -13 35.46 4.38
    -4 3 -13 38.83 4.16
    -4 -3 -13 31.79 3.81
    -4 3 -13 36.01 3.9
    -4 3 -15 5.84 2.45
    -4 3 -15 4.32 1.24
    -4 -3 -15 2.87 2.19
    -4 -3 -15 2.06 2.34
    4 3 15 3.06 2.08
    -4 3 -15 2.81 2
    -4 3 -17 106.86 8.29
    4 3 17 117.69 8.3
    -4 -3 -17 128.09 9.45
    4 -3 17 113.27 6.91
    -4 -3 -17 119.49 8.43
    -4 3 -17 127.55 6.52
    4 3 17 117.36 8.11
    -4 3 -17 138.37 8.94
    -4 3 -19 0.42 2.46
    4 3 19 -0.39 2.47
    -4 -3 -19 -0.52 3.06
    4 3 19 -0.35 2.57
    -4 3 -19 -0.44 2.82
    4 3 19 1.42 1.94
    4 -3 19 0.21 1.98
    -4 -3 -19 0.76 2.47
    -4 -3 -19 1.65 3.31
    -4 3 -21 19.12 4.25
    4 3 21 15.31 2.78
    4 3 21 23.02 4.32
    4 3 21 12.1 3.45
    4 -3 21 17.94 3.77
    -4 -3 -21 15.68 3.71
    4 -3 21 20.33 2.73
    -4 3 -23 1.43 3.23
    4 -3 23 3.41 2.01
    4 3 23 2.63 2.07
    4 3 23 3.81 3.3
    4 -3 23 1.48 2.81
    4 3 25 53.73 6.93
    4 4 -28 10.72 4.26
    4 4 -26 5.33 3.32
    -4 4 24 23.15 4.8
    -4 -4 24 29.61 5.28
    4 4 -24 25.73 4.5
    -4 -4 22 254.62 15.57
    -4 4 22 275.54 15.86
    4 4 -22 266.56 14.92
    4 4 -20 263.67 14.97
    4 4 -20 295.29 15.05
    -4 -4 20 269.19 15.39
    4 -4 -20 243.15 14.75
    -4 4 20 277.54 15.52
    4 4 -18 87.35 5.9
    4 4 -18 82.76 6.76
    -4 4 18 76.91 4.01
    -4 4 18 89.56 5.02
    -4 -4 18 87.48 7.05
    4 -4 -18 79.07 6.62
    -4 4 18 87.5 7.03
    4 4 -18 102.23 7.05
    -4 4 16 21.78 3.31
    4 4 -16 16.36 2.52
    -4 4 16 19.91 2.11
    4 4 -16 28.07 3.56
    -4 -4 16 15.47 3.11
    4 -4 -16 20.38 3.24
    -4 4 16 18.53 1.7
    4 4 -16 22.38 3.33
    4 4 -14 2.45 1.78
    4 4 -14 1.64 1.44
    4 -4 -14 3.9 1.83
    -4 4 14 5.26 2.18
    -4 4 14 1.53 1.02
    -4 4 14 2.3 1.01
    -4 -4 14 1.79 1.7
    -4 4 12 262.63 10.94
    4 -4 -12 252.3 12.26
    -4 4 12 257.61 12.7
    4 4 -12 219.88 10.22
    -4 -4 12 234.73 12.52
    4 4 -12 267.78 12.4
    -4 4 12 247.96 10.82
    -4 4 10 274.44 11.58
    4 -4 -10 253.55 12.31
    -4 4 10 253.8 12.86
    4 4 -10 260.64 12.36
    -4 4 10 257.46 11.23
    4 4 -10 247.32 11.08
    -4 4 8 395.27 18.43
    4 4 -8 404.54 17.95
    4 -4 -8 402.69 18.02
    -4 4 8 419.25 17.69
    4 4 -8 420.62 18.33
    -4 4 6 452.63 20.34
    4 -4 -6 445.12 20.25
    4 4 -6 462.94 20.07
    -4 -4 6 497.77 20.57
    4 -4 -6 450.66 19.82
    4 4 -6 484.27 19.89
    4 4 -4 342.14 15.04
    -4 4 4 365.59 15.17
    4 -4 -4 328.63 14.91
    4 -4 -4 361.78 15.17
    -4 -4 4 381.91 15.62
    4 4 -4 343.56 15.22
    4 4 -4 320.39 14.84
    4 -4 -4 329.95 15.27
    4 4 -2 59 3.54
    -4 -4 2 61.71 3.92
    -4 4 2 80.89 4.29
    4 -4 -2 77.26 4.19
    -4 -4 2 75.18 4.18
    4 4 -2 62.98 3.99
    -4 -4 0 6.98 1.29
    -4 4 0 9.99 1.53
    4 -4 0 7.77 1.3
    4 4 0 6.25 1.25
    -4 -4 0 9.89 1.36
    -4 -4 -2 72.39 4.5
    -4 4 -2 74.81 4.37
    -4 4 -2 77.2 4.59
    4 4 2 66.7 4.56
    4 -4 2 74.85 4.44
    -4 -4 -2 77.19 4.18
    4 -4 4 1107.61 44.79
    -4 4 -4 1080.51 44.8
    -4 -4 -4 1062.45 44.75
    4 -4 4 1095.49 44.49
    4 4 4 1081.56 45.08
    -4 4 -4 1065.73 44.51
    -4 4 -4 1072.7 44.48
    4 -4 6 632.27 27.06
    -4 -4 -6 612.79 27.66
    -4 4 -6 646.66 27.16
    4 -4 6 679.61 27.75
    -4 4 -6 632.05 27.58
    4 -4 6 627.75 26.03
    -4 -4 -8 199.53 10.56
    -4 4 -8 195.63 9.83
    4 -4 8 200.82 10.76
    4 -4 8 201.4 8.83
    -4 4 -8 185.81 10.37
    -4 -4 -10 915.13 40.35
    4 -4 10 964.9 41.38
    -4 4 -10 925.4 40.63
    -4 4 -10 981.86 39.79
    -4 -4 -10 947.09 41
    -4 -4 -12 131.76 9.01
    -4 4 -12 154.81 9.06
    -4 -4 -12 141.2 8.58
    -4 4 -12 143.48 8.73
    4 4 14 19.59 3.1
    -4 -4 -14 12.35 3.05
    -4 4 -14 15.13 3.03
    -4 4 -14 15.07 3.08
    -4 -4 -14 18.47 3.01
    -4 4 -14 19.44 1.89
    4 4 16 7.28 2.74
    -4 4 -16 6.26 1.45
    4 4 16 3.59 2.27
    -4 -4 -16 4.36 2.8
    -4 4 -16 8.35 2.78
    -4 4 -16 3.77 2.53
    -4 -4 -16 3.02 2.08
    4 -4 16 5.18 1.74
    -4 4 -18 23.2 4.05
    4 4 18 26.18 4.16
    4 4 18 19.14 3.69
    -4 -4 -18 18.5 4.17
    -4 4 -18 19.94 3.91
    -4 -4 -18 21.73 3.8
    4 -4 18 21.09 2.83
    -4 4 -18 22.66 2.38
    4 -4 20 6.55 3.13
    4 4 20 8.29 3.28
    4 4 20 9.08 3.35
    4 -4 20 10.32 2.31
    -4 4 -20 7.08 3.23
    4 -4 22 3.52 1.98
    4 4 22 2.41 2.96
    -4 4 -22 0.48 2.93
    4 -4 22 3.35 2.95
    4 4 22 -0.45 2.87
    4 4 22 2.08 2.13
    4 4 24 102.87 8.73
    4 -4 24 95.32 8.54
    4 4 24 84.94 6.28
    4 5 -27 56.99 6.49
    4 5 -25 55.38 6.03
    -4 5 25 33.79 5.94
    -4 5 23 61.88 6.87
    4 5 -23 71.69 6.56
    4 -5 -21 134.45 9.39
    -4 5 21 144.55 9.74
    -4 5 21 110.48 5.29
    4 5 -21 140.56 9.03
    4 5 -21 130.82 9.25
    4 5 -19 190.83 10.26
    -4 5 19 195.9 11.65
    4 5 -19 183.63 11.04
    -4 5 19 176.37 8.95
    -4 5 19 170.42 8.13
    4 -5 -19 185.2 11.25
    4 5 -19 178.55 11.06
    -4 5 17 82.72 6.57
    4 5 -17 66.6 5.39
    4 5 -17 78.68 6.24
    4 5 -17 75.49 6.17
    -4 5 17 75.59 4.82
    -4 5 17 87 4.51
    4 -5 -17 75.74 6.27
    -4 5 15 10.48 1.73
    4 -5 -15 10.16 2.61
    4 5 -15 5.44 0.81
    4 5 -15 6.27 1.92
    4 -5 -15 8.87 2.56
    -4 5 15 12.5 2.59
    -4 5 15 10.44 1.51
    4 5 -15 11.66 2.51
    4 5 -15 11.66 2.61
    -4 5 13 5.35 1.93
    -4 5 13 10.14 1.55
    4 -5 -13 4.19 1.96
    4 5 -13 8.17 1.15
    4 -5 -13 7.69 2.21
    4 5 -13 8.85 2.08
    -4 5 13 10.67 1.55
    4 5 -11 25.92 2.85
    4 -5 -11 16.72 2.52
    -4 5 11 24.64 2.08
    4 5 -11 15.54 1.76
    -4 -5 11 22.15 3.02
    -4 5 11 20.38 2.74
    4 5 -11 20.04 2.77
    -4 5 11 23.91 2.19
    -4 5 9 3.4 1.55
    -4 5 9 4.63 1.24
    4 -5 -9 2.91 1.35
    4 5 -9 2.6 1.36
    4 5 -7 104.57 5.9
    -4 5 7 109.16 6.25
    4 -5 -7 95.17 5.79
    -4 -5 7 111.91 6.45
    4 5 -7 107.87 5.94
    4 5 -5 19.84 2.07
    4 -5 -5 24.82 2.32
    4 5 -5 26.94 2.32
    4 5 -5 22.12 2.35
    -4 -5 5 28.18 2.58
    -4 5 3 225.08 10.67
    4 -5 -3 243.7 10.81
    4 5 -3 210.11 10.68
    4 5 -3 226.58 10.14
    -4 -5 3 247.86 11
    4 -5 -3 216.47 10.55
    4 5 -1 152.92 7.7
    -4 5 1 122.63 7.16
    -4 5 1 162.29 7.66
    4 -5 -1 157.07 7.63
    -4 -5 1 156.93 7.58
    4 5 -1 140.62 6.62
    -4 -5 1 152.5 7.52
    -4 5 -1 217.6 10.12
    4 5 1 192.08 10.17
    -4 -5 -1 202.58 10.06
    -4 5 -1 218.89 10.18
    4 -5 1 203.31 10.01
    -4 -5 -1 216.96 9.87
    -4 5 -3 2186.73 92.24
    -4 5 -3 2349.83 92.25
    -4 -5 -3 2435.32 92.57
    4 -5 3 2160.23 92.23
    4 5 3 2342.56 92.79
    4 -5 5 49.61 3.34
    4 -5 5 68.92 4.57
    -4 -5 -5 46.3 4.02
    -4 5 -5 70.02 4.46
    -4 5 -7 60.25 4.71
    -4 5 -7 67.62 4.49
    -4 -5 -7 54.47 4.57
    4 -5 7 70.07 5
    4 -5 7 57.68 3.57
    -4 5 -9 107.14 6.33
    4 -5 9 109.68 7.24
    4 5 9 91.77 6.49
    4 -5 9 99.22 5.41
    -4 5 -9 117.94 7.2
    -4 -5 -9 119.65 7.3
    -4 5 -11 24.26 3.05
    4 -5 11 20.81 3.52
    -4 5 -11 24.46 3.23
    -4 -5 -11 26.57 3.54
    -4 5 -11 26.69 2.9
    4 5 13 1.2 1.97
    -4 5 -13 4.39 2.26
    -4 -5 -13 5.02 2.53
    -4 5 -13 3.78 2.18
    4 -5 13 3.28 1.35
    4 -5 13 5.91 2.77
    -4 5 -15 1.78 2.03
    4 -5 15 5.34 1.9
    -4 -5 -15 5.69 2.48
    4 5 15 8.15 2.46
    4 5 15 1.51 1.9
    -4 5 -15 2.26 2.48
    -4 5 -17 24.82 4.33
    -4 -5 -17 18.3 4.05
    -4 5 -17 31.25 4.12
    4 -5 17 24.62 3.08
    4 5 17 19.07 3.5
    4 5 17 25.37 3.88
    -4 5 -19 2.65 2.72
    4 5 19 3.81 3.3
    4 5 19 7.4 3.05
    4 -5 19 2.73 1.91
    -4 5 -21 8.08 3.4
    4 5 21 6.41 2.97
    4 5 21 5.17 2.99
    4 -5 21 6.07 2.97
    4 -5 21 9.73 2.23
    -4 5 -23 2.04 3.69
    4 5 23 2.38 3.29
    4 5 23 1.64 2.2
    4 -5 23 -1.54 3.24
    4 -5 23 2.21 1.99
    4 5 25 4.18 3.93
    4 6 -28 24.24 5.08
    4 6 -26 4.07 3.28
    -4 -6 24 20.66 4.9
    -4 6 24 20.28 4.96
    -4 6 22 40.46 5.54
    -4 -6 22 48.14 5.92
    -4 6 22 36.9 2.46
    4 6 -22 32.76 4.77
    -4 6 20 38.08 2.75
    -4 6 20 46.81 5.43
    4 6 -20 23.37 4.16
    4 -6 -20 31.56 4.71
    -4 -6 20 36.55 5.14
    4 6 -20 25.49 4.54
    4 6 -18 58.06 5.01
    4 6 -18 52.3 5.44
    4 -6 -18 66.38 5.8
    -4 -6 18 63.69 6.03
    -4 6 18 65.55 4.04
    -4 6 18 60.77 5.98
    4 6 -18 47.15 5.14
    -4 6 16 0.69 2.24
    4 6 -16 0.25 1.75
    4 6 -16 3.19 1.92
    -4 -6 16 4.57 2.45
    -4 6 16 0.14 1.32
    4 -6 -16 3.15 2.22
    -4 6 16 -1.16 1.41
    4 6 -16 2.26 2.09
    4 6 -14 40.31 4.03
    -4 -6 14 40.47 4.27
    -4 6 14 31.54 3.9
    4 6 -14 40.75 2.75
    -4 6 14 42.85 3.19
    -4 -6 14 31.3 4.27
    4 -6 -14 40.49 4.08
    -4 6 14 36.55 3.12
    4 -6 -14 44.02 4.45
    4 6 -12 81.68 4.82
    -4 6 12 91.61 6.27
    -4 6 12 78.46 4.98
    -4 6 12 87.52 5.19
    -4 -6 12 86.99 6.56
    4 6 -12 103.41 6.34
    4 -6 -12 101.3 6.27
    4 -6 -12 78.63 6.03
    -4 -6 12 93.33 6.31
    -4 -6 10 307.32 15.91
    -4 6 10 336.7 15.13
    4 -6 -10 341.04 15.84
    -4 6 10 328.77 16.1
    -4 -6 10 346.87 16.25
    4 6 -10 329.33 14.81
    4 6 -10 331.15 15.73
    -4 -6 10 337.01 15.9
    4 6 -10 366.98 16.37
    4 6 -8 2.03 1.34
    -4 6 8 3.04 1.27
    -4 6 8 1.09 1.1
    -4 -6 8 1.84 1.21
    4 6 -8 4.47 1.65
    -4 -6 8 2.23 1.39
    4 -6 -8 5.45 1.62
    4 6 -6 91.89 5.48
    -4 -6 6 96.66 5.42
    4 -6 -6 87.81 5.57
    4 6 -6 94.03 5.8
    -4 -6 6 98.41 5.9
    4 6 -6 91.85 5.2
    -4 -6 4 38.87 2.83
    4 -6 -4 32.43 3.01
    4 6 -4 44.52 3.56
    -4 6 4 39.18 3.24
    4 6 -4 47.05 2.89
    -4 -6 4 46.91 3.53
    4 6 -2 42.85 3.35
    -4 6 2 37.14 3.13
    4 6 -2 39.89 2.38
    -4 -6 2 29.65 2.93
    -4 -6 2 42.22 3.15
    4 6 0 40.67 3.36
    -4 6 0 43.5 3.32
    -4 -6 0 34.4 3.19
    -4 6 0 49.4 3.58
    4 6 0 35.77 2.13
    4 -6 0 41.18 3.31
    -4 -6 0 41.23 3.11
    -4 -6 -2 67.41 4.56
    4 6 2 62.05 4.64
    -4 6 -2 63.41 4.46
    -4 -6 -2 67.9 4.25
    4 -6 2 58.38 4.31
    -4 -6 -4 8.69 2.05
    -4 6 -4 8.73 1.84
    4 -6 4 11.26 2.04
    4 -6 6 387.85 17.91
    -4 -6 -6 416.09 17.97
    -4 6 -6 391.94 17.55
    4 -6 6 347.68 16.39
    4 -6 8 652.59 28.68
    -4 6 -8 632.01 27.95
    4 6 8 657.63 28.49
    4 -6 8 596.99 26.75
    -4 6 -8 708.1 28.87
    -4 -6 -8 650.69 28.55
    -4 6 -10 23.65 2.77
    -4 6 -10 15.46 2.7
    -4 -6 -10 20.14 3.12
    4 -6 10 14.87 1.9
    4 -6 10 19.2 3.04
    -4 6 -10 15.8 2.59
    4 6 12 1.19 1.63
    -4 6 -12 11.6 2.48
    -4 6 -12 9.16 2.6
    -4 6 -12 6.52 2.14
    4 6 12 4.9 2.25
    4 -6 12 7.11 2.01
    4 -6 12 6.4 2.74
    -4 -6 -12 2.4 2.26
    -4 6 -14 16.53 3.45
    -4 -6 -14 13.5 3.22
    -4 6 -14 8.93 2.34
    -4 6 -14 12.99 2.88
    4 6 14 9.22 2.56
    4 6 14 9.29 2.85
    4 -6 14 5.13 3.09
    4 -6 14 15.21 2.44
    -4 6 -16 66.7 6.08
    -4 -6 -16 65.16 6.43
    4 6 16 70.4 5.8
    4 -6 16 65.09 4.94
    -4 6 -16 69.96 6.6
    4 6 16 61.24 5.94
    4 6 18 185.59 11.44
    -4 6 -18 188.89 12.07
    -4 6 -18 184.12 11.68
    4 6 18 186.94 11.28
    4 -6 18 188.84 10.05
    4 6 20 51.26 5.88
    4 6 20 54.69 5.9
    4 -6 20 63.59 4.85
    -4 6 -22 26.44 5.09
    4 6 22 25.35 4.84
    4 -6 22 35.14 3.65
    4 6 24 2.99 3.76
    4 6 24 9.52 2.98
    -4 7 25 0.57 3.66
    4 7 -25 -2.71 3.73
    -4 -7 23 3.15 3.31
    -4 7 23 4.67 3.69
    4 7 -23 -0.43 3.08
    -4 -7 21 5.7 3.19
    -4 7 21 7.01 3.37
    -4 7 21 6.62 1.73
    4 7 -21 6.82 3.11
    4 7 -19 9.8 3.38
    4 -7 -19 17.41 3.85
    -4 -7 19 12.77 3.46
    4 7 -19 13.04 3.18
    -4 7 19 18.85 3.92
    -4 7 19 20.37 2.46
    4 7 -19 9.71 3.12
    -4 7 17 93.69 7.58
    4 -7 -17 83.71 7.13
    4 7 -17 103.96 7.05
    4 7 -17 96.9 7.3
    -4 -7 17 99.66 7.58
    4 7 -17 114.06 7.69
    -4 7 17 99.4 5.81
    -4 -7 15 94.84 7.85
    -4 7 15 105.58 7.54
    4 -7 -15 99.67 7.08
    -4 7 15 105.18 6.04
    -4 -7 15 115.39 7.82
    4 7 -15 101.28 7.25
    4 7 -15 105.69 7.42
    -4 -7 13 115.37 7.63
    4 7 -13 104.75 6.21
    4 -7 -13 114.51 7.48
    4 -7 -13 130.48 7.85
    -4 -7 13 121.17 8.24
    -4 7 13 123.63 6.65
    -4 7 13 115.57 6.58
    4 7 -13 119.32 7.58
    -4 7 13 120.22 7.73
    -4 -7 11 99.69 6.4
    -4 7 11 106.61 7.09
    -4 7 11 95.4 6.43
    4 -7 -11 103.58 6.5
    -4 7 11 88.04 5.46
    -4 7 11 97.34 5.77
    4 -7 -11 92.46 6.29
    -4 -7 11 97.43 6.78
    -4 -7 11 95.1 6.64
    4 7 -11 95.53 6.36
    4 7 -11 90.67 5.45
    4 7 -9 6.52 1.95
    4 -7 -9 2.89 1.84
    -4 7 9 4.65 1.88
    -4 -7 9 4.95 1.72
    -4 -7 9 4.16 1.73
    -4 7 9 5.44 1.62
    4 7 -9 0.3 1.16
    4 7 -9 4.61 1.75
    -4 -7 9 6.02 2.14
    -4 7 7 890.27 37.24
    4 -7 -7 875.11 37.25
    -4 -7 7 929.91 37.83
    -4 -7 7 922.56 37.13
    4 -7 -7 897.84 37.57
    4 7 -7 850.55 37.72
    4 7 -7 837.63 37.3
    4 7 -5 333.74 15.51
    4 -7 -5 333.98 14.84
    4 -7 -5 290.32 14.98
    -4 -7 5 314.32 14.4
    -4 -7 5 358.48 15.45
    -4 -7 3 704.57 28.29
    4 -7 -3 692.08 28.95
    4 7 -3 694.01 28.11
    4 7 -3 641.41 29.53
    4 -7 -3 644.39 29.3
    -4 7 3 707.65 29.53
    -4 -7 3 689.24 29.39
    4 7 -1 51.78 4.13
    4 7 -1 47.38 2.55
    -4 7 1 53.5 3.98
    -4 -7 1 42.92 3.79
    4 -7 -1 51.25 4.03
    -4 -7 1 59.76 3.97
    4 -7 1 80.83 5.33
    -4 7 -1 90.15 5.56
    4 7 1 74.48 3.63
    4 7 1 89.34 5.75
    -4 -7 -1 96.74 5.75
    -4 -7 -1 107.45 5.53
    4 -7 3 27.52 2.98
    -4 7 -3 26.82 2.96
    -4 -7 -3 21.48 2.71
    -4 -7 -5 1.67 1.47
    -4 7 -5 1.33 1.22
    4 -7 5 1.05 1.09
    4 -7 5 1.21 1.42
    -4 -7 -7 120.69 7.43
    -4 7 -7 106.52 6.96
    4 7 7 96.39 6.84
    -4 7 -7 118.42 7.07
    4 -7 7 108.88 6.13
    4 -7 7 126.97 7.55
    4 -7 9 270.56 13.78
    -4 -7 -9 323.07 15.61
    4 -7 9 301.86 15.65
    4 7 9 311.29 16.34
    -4 7 -9 297.66 14.87
    -4 7 -9 319.02 15.26
    4 7 9 321.33 14.21
    -4 7 -9 324.67 15.85
    4 7 11 368.33 17.54
    -4 7 -11 389.97 18.12
    -4 7 -11 413.56 18.78
    -4 7 -11 375.64 18.99
    4 -7 11 412.7 17.92
    4 -7 11 347.32 16.91
    4 -7 11 403.28 19.51
    -4 -7 -11 379.1 18.93
    -4 7 -13 170.59 10.49
    4 7 13 146.03 8.85
    -4 7 -13 147.64 8.94
    -4 7 -13 164.38 9.86
    4 -7 13 164.05 10.77
    4 -7 13 174.07 8.99
    -4 -7 -13 156.06 10.11
    4 7 13 126.46 9.2
    4 7 15 13.09 3.48
    -4 -7 -15 27.49 4.35
    4 7 15 10.68 3.3
    4 -7 15 24.95 3.15
    4 -7 15 15.39 4.21
    -4 7 -15 15.47 3.79
    -4 7 -15 17.48 3.1
    -4 7 -15 28.43 4.03
    4 -7 17 43.29 4.17
    4 7 17 52.78 5.17
    -4 7 -17 41.26 5.04
    -4 -7 -17 63.45 6.52
    -4 7 -17 50.49 5.86
    4 7 17 53.75 5.63
    4 7 19 70.12 6.71
    -4 7 -19 69.66 7.08
    4 -7 19 65.86 5.2
    4 7 19 69.31 6.25
    -4 7 -21 2.08 3.56
    4 7 21 0.43 2.9
    4 -7 21 4.02 2.2
    -4 7 -23 -1.63 4.16
    4 8 -24 8.03 3.81
    -4 8 24 16.26 4.84
    -4 -8 24 12.68 4.34
    -4 8 22 83.74 7.68
    -4 -8 22 70.16 7.34
    4 8 -22 69.37 6.72
    -4 8 20 43.52 4.41
    -4 8 20 80.75 7.03
    -4 -8 20 64.56 6.65
    -4 8 20 85.22 4.94
    4 -8 -20 94.36 7.36
    4 8 -20 67.66 6.31
    4 8 -18 21.25 3.78
    4 -8 -18 17.79 3.83
    -4 8 18 29.48 4.25
    -4 -8 18 24.79 3.97
    4 8 -18 17.8 3.33
    -4 8 18 18.88 2.73
    4 8 -18 13.85 3.61
    -4 8 16 13.7 2.52
    -4 -8 16 7.2 2.93
    4 8 -16 22.52 3.49
    -4 -8 16 7.87 3.18
    -4 8 16 19.52 3.53
    4 8 -16 16.37 3.41
    4 -8 -16 11.24 3.29
    4 8 -14 18.46 3.1
    4 -8 -14 14.49 2.98
    4 8 -14 10.97 2.06
    4 -8 -14 10.25 2.95
    4 8 -14 12.13 2.98
    -4 8 14 12.84 2.35
    -4 -8 14 18.27 3.68
    -4 -8 14 15.1 3.12
    -4 8 14 18.61 3.41
    -4 -8 12 18.06 3.22
    4 8 -12 15.95 2.85
    -4 -8 12 18.73 2.93
    -4 8 12 25.2 3.64
    -4 -8 12 19.95 3.29
    4 -8 -12 22.24 3.17
    4 8 -12 18.48 2.55
    -4 8 12 23.39 3.29
    -4 8 12 14.17 2.41
    4 -8 -12 20.35 3.15
    -4 -8 10 87.64 5.99
    -4 8 10 109.4 7.09
    4 8 -10 87.08 6.47
    4 8 -10 81.44 5.43
    -4 -8 10 91.03 6.45
    4 -8 -10 98.59 6.4
    -4 -8 10 94.55 6.56
    -4 8 10 108.1 6.06
    4 8 -10 84.72 6.14
    -4 8 10 80.79 5.96
    -4 8 8 55.22 4.75
    4 -8 -8 61.51 4.86
    -4 -8 8 70.29 5.17
    4 8 -8 58.51 4.94
    -4 8 8 70.51 4.72
    -4 -8 8 60.24 4.84
    -4 -8 8 60.23 4.37
    4 8 -8 63.59 4.9
    4 8 -8 59.95 4.83
    4 8 -6 28.2 3.47
    4 8 -6 46.66 3.98
    4 8 -6 47.57 3.87
    -4 -8 6 36.1 3.03
    4 -8 -6 44.39 3.51
    -4 -8 6 38.03 3.71
    4 -8 -6 48.47 3.99
    -4 -8 4 39.91 2.78
    4 -8 -4 35.34 3.09
    4 8 -4 44.58 3.99
    -4 8 4 43.48 3.75
    -4 -8 4 43.38 3.73
    4 -8 -4 31.31 3.5
    -4 -8 2 47.08 3.74
    4 8 -2 44.38 4.04
    4 -8 -2 39.24 3.76
    -4 8 2 48.62 3.92
    -4 8 0 0.66 1.29
    -4 -8 0 0.2 1.19
    4 -8 0 2.1 1.4
    4 8 0 1.52 1.37
    -4 -8 0 -0.23 1.36
    -4 -8 -2 61.19 4.32
    -4 -8 -2 58.4 4.62
    4 8 2 58.16 4.82
    -4 8 -2 46.84 4.18
    4 -8 2 56.61 4.49
    -4 -8 -4 214.4 11.03
    4 8 4 191.46 8.65
    4 -8 4 196.05 10.81
    -4 8 -4 209.02 10.81
    4 -8 4 213.25 10.58
    -4 8 -4 222.37 10.91
    4 8 4 212.03 11.47
    4 8 6 38.65 2.65
    -4 -8 -6 40.38 4.08
    4 8 6 29.72 3.71
    -4 8 -6 46.74 4.23
    -4 8 -6 61.08 4.52
    4 8 6 38.31 4.26
    4 -8 6 47.7 3.98
    4 -8 6 52.27 4.49
    4 -8 6 44.66 3.55
    4 -8 8 28.71 3.64
    4 -8 8 28.57 2.94
    -4 8 -8 25.92 3.33
    -4 -8 -8 38.3 4.02
    4 8 8 35.01 4.29
    4 8 8 35.57 2.78
    4 8 8 32.62 3.78
    -4 8 -8 26.44 3.42
    -4 8 -10 120.39 7.97
    4 8 10 138.42 9.45
    4 -8 10 118.4 8.65
    4 8 10 148.24 7.44
    4 -8 10 108.96 7.01
    -4 -8 -10 142.14 8.75
    -4 8 -10 124.44 8.59
    -4 8 -10 152.61 8.68
    4 -8 10 128.77 7.66
    -4 8 -12 196.96 11.04
    -4 8 -12 213.67 12.25
    4 8 12 201.57 11.64
    -4 8 -12 203.25 11.5
    -4 -8 -12 209.62 11.96
    4 -8 12 160.78 9.77
    4 -8 12 224.27 10.89
    4 8 12 206.82 10.53
    4 -8 12 197.89 12.22
    -4 -8 -14 15.27 3.55
    -4 8 -14 10.39 3.04
    -4 8 -14 5.67 2.58
    -4 8 -14 6.83 3.17
    4 -8 14 12.49 2.6
    4 8 14 9.86 2.51
    4 -8 14 5.89 3.31
    4 8 14 9.99 3.16
    4 8 16 5.55 2.97
    4 -8 16 6.76 3.58
    -4 -8 -16 11.97 3.62
    4 -8 16 7.21 2.28
    -4 8 -16 6.17 2.86
    4 8 16 9.65 2.81
    -4 8 -16 7.86 3.49
    4 8 18 82.9 6.76
    4 -8 18 79.06 5.88
    -4 8 -18 90.64 8.18
    4 8 18 74.64 6.88
    4 -8 20 99.34 8.54
    -4 8 -20 111.03 9.32
    4 -8 20 105.91 7.02
    -4 8 -22 2.81 3.81
    4 -8 22 -1.58 3.53
    4 9 -25 -1.88 3.63
    4 9 -23 7.19 3.53
    -4 -9 23 8.49 3.93
    4 9 -21 0.43 2.91
    -4 9 21 0.94 3.46
    -4 9 21 3.19 2
    -4 -9 21 -0.48 3.21
    4 9 -19 -1.21 2.69
    -4 9 19 -1.19 1.99
    4 -9 -19 -1.64 2.98
    -4 9 19 -1.27 2.77
    4 9 -19 0.36 2.61
    -4 -9 19 2.61 2.78
    -4 9 19 -0.21 1.71
    -4 -9 17 60.32 6.04
    -4 -9 17 57.18 6.75
    -4 9 17 70.32 5.05
    4 -9 -17 64.05 6.17
    -4 9 17 79.54 5.44
    -4 9 17 69.93 6.39
    4 9 -17 52.86 5.7
    4 9 -17 59.73 6.03
    4 9 -15 2.13 2.37
    -4 9 15 1.7 2.28
    -4 9 15 0.65 1.93
    -4 9 15 0.68 1.16
    -4 -9 15 6.29 3.17
    -4 -9 15 3.41 2.54
    4 -9 -15 0.34 2.21
    4 9 -15 2.42 2.05
    4 9 -13 -0.33 2.02
    -4 9 13 3.01 2.18
    4 -9 -13 1.55 1.86
    -4 -9 13 0.89 1.83
    -4 9 13 -1.16 2.43
    4 -9 -13 -0.28 2.1
    4 9 -13 -0.6 1.77
    -4 9 13 1.31 1.69
    4 9 -13 -0.31 2.19
    -4 -9 13 -2.72 2.68
    -4 -9 13 0.38 2.36
    4 -9 -11 3.24 2.19
    -4 -9 11 1 2.06
    -4 9 11 4.34 1.93
    -4 9 11 1.04 2.2
    -4 -9 11 1.52 1.82
    4 9 -11 0.39 1.67
    -4 -9 11 2.51 2.33
    4 9 -11 0.58 1.87
    4 -9 -11 1.73 1.85
    4 -9 -9 3.85 1.92
    4 9 -9 2.63 2.06
    -4 9 9 5.23 2.15
    -4 9 9 2.63 1.76
    -4 -9 9 3.93 2.22
    -4 -9 9 3.97 1.57
    4 9 -9 -0.31 1.9
    4 9 -9 0.59 1.67
    4 9 -9 4.83 2.04
    -4 -9 9 2.82 1.97
    -4 -9 7 0.83 1.21
    4 9 -7 0.59 1.68
    4 9 -7 -1 1.69
    -4 9 7 1.12 1.76
    -4 9 7 -0.22 1.67
    -4 -9 7 -0.53 1.7
    4 -9 -7 1.29 1.78
    -4 -9 7 -0.26 1.75
    4 9 -5 36.4 3.97
    4 -9 -5 40.93 3.38
    4 -9 -5 40.23 4
    -4 -9 5 33.85 2.76
    -4 -9 5 43.04 3.87
    -4 9 3 19.77 2.73
    4 9 -3 18.51 2.93
    4 -9 -3 17.16 2.19
    -4 -9 3 17.56 2.58
    -4 -9 1 1.12 1.32
    4 9 -1 3.94 1.78
    4 -9 -1 2.63 1.73
    -4 9 1 0.72 1.66
    -4 -9 1 1.03 1.48
    -4 -9 -1 15.06 2.51
    4 9 1 17.57 2.85
    -4 9 -1 19.8 2.96
    -4 9 -1 22.88 2.88
    4 -9 1 16.53 2.63
    -4 -9 -1 21.37 2.63
    4 -9 3 13.21 2.47
    -4 9 -3 12.97 2.42
    -4 9 -3 10.71 2.23
    4 9 3 8.69 2.38
    -4 -9 -3 13.21 2.38
    4 -9 5 22.58 2.64
    4 9 5 18.57 1.38
    4 -9 5 24.35 2.98
    4 9 5 17.39 2.98
    -4 9 -5 21.56 2.9
    -4 9 -5 17.31 2.82
    4 -9 5 21.72 3.04
    -4 -9 -5 23.33 3.19
    -4 -9 -7 88.68 6.36
    4 -9 7 88.11 5.53
    4 9 7 69.33 4.26
    4 9 7 82.52 6.86
    4 9 7 77.23 6.13
    4 -9 7 80.17 6.37
    -4 9 -7 95.85 6.4
    -4 9 -7 95.38 6.45
    -4 -9 -9 7.21 2.74
    4 -9 9 9.92 2.32
    4 -9 9 18.96 3.45
    4 9 9 5.57 2.8
    -4 9 -9 5.84 2.56
    -4 9 -9 18.64 2.94
    4 -9 9 11.41 2.22
    4 9 9 9.76 1.72
    -4 9 -11 9.5 3.21
    4 9 11 4.43 2.02
    -4 -9 -11 12.55 3.5
    4 -9 11 15.2 3.71
    -4 9 -11 14.49 3.03
    -4 9 -11 7.17 2.95
    4 -9 11 12.5 2.68
    4 9 11 2.5 2.61
    4 -9 11 4.96 2.11
    4 9 13 5.45 2.15
    -4 9 -13 3.66 2.56
    -4 -9 -13 8.65 3.06
    4 9 13 1.13 2.59
    -4 9 -13 0.43 2.71
    -4 9 -13 2.22 2.47
    4 -9 13 3.2 1.95
    4 -9 13 2.22 1.99
    4 -9 13 -0.93 2.92
    4 9 15 51.6 4.65
    -4 9 -15 37.75 4.8
    -4 -9 -15 47.69 5.4
    -4 9 -15 40.05 4.46
    4 -9 15 34.11 5.6
    -4 9 -15 47.87 5.83
    4 -9 15 48.36 4.43
    4 9 15 50.36 5.46
    4 9 17 8.14 3.27
    -4 9 -17 16.26 4.17
    4 -9 17 13.56 4.25
    4 -9 17 18.01 2.92
    -4 9 -19 3.26 3.56
    4 -9 19 -0.48 2.94
    4 -9 21 5.68 3.79
    -4 9 -21 11.57 4.85
    -4 9 -23 37.47 6.26
    4 10 -24 -0.48 3.45
    4 10 -22 1.36 3.39
    -4 -10 22 4.59 3.49
    4 10 -20 11.67 3.56
    -4 10 20 6.76 2.37
    -4 10 20 4.67 2.28
    -4 -10 20 10.17 3.93
    4 10 -18 7.36 3.02
    -4 10 18 2.43 2.69
    4 -10 -18 2.44 2.82
    -4 -10 18 4.56 3.24
    -4 10 18 5.05 2.21
    -4 -10 18 2.07 2.98
    -4 10 18 4.44 2.29
    -4 -10 16 95.21 7.78
    -4 10 16 122.02 8.18
    4 10 -16 94.39 7.73
    -4 10 16 123.48 7.16
    -4 10 16 107.15 6.99
    -4 -10 16 88.2 8.45
    4 -10 -16 114.22 8.19
    4 10 -16 104.9 8.06
    4 10 -14 176.7 11.03
    -4 10 14 204.41 10.98
    4 -10 -14 176.27 10.84
    -4 10 14 204.69 10.22
    -4 -10 14 165.03 11.37
    -4 -10 14 162.92 10.93
    4 10 -14 177.17 10.89
    -4 -10 14 161.4 10.47
    -4 10 14 199.75 10.18
    4 -10 -12 140.56 8.85
    -4 -10 12 125.43 8.05
    -4 10 12 135.57 9.16
    4 -10 -12 127.76 7.98
    4 10 -12 125.75 8.44
    -4 -10 12 115.72 8.48
    4 10 -12 115.55 7.43
    -4 10 12 150.56 8.05
    -4 -10 12 130.05 9
    -4 -10 10 75.93 6.3
    4 10 -10 79.93 6.4
    -4 10 10 72.82 6.35
    -4 -10 10 69.11 5.22
    4 -10 -10 85.01 6.32
    -4 10 10 86.36 5.73
    4 10 -10 66.99 5.16
    -4 -10 10 70.24 5.9
    4 10 -10 82.65 6.17
    -4 -10 8 76.98 5.98
    4 -10 -8 70.69 5.7
    -4 -10 8 72.26 4.97
    -4 10 8 79.36 6.28
    -4 10 8 91.95 5.87
    4 10 -8 81 6.34
    4 10 -8 70.59 5.19
    4 10 -8 82.4 5.93
    -4 -10 8 74.66 5.93
    -4 -10 6 25.86 2.46
    4 10 -6 20.49 3.35
    4 -10 -6 30.54 3.06
    -4 -10 6 30.93 3.53
    -4 10 6 32.98 3.99
    -4 -10 6 25.89 3.4
    4 -10 -6 28.8 3.55
    4 -10 -4 26.2 3.4
    -4 -10 4 26.17 2.08
    4 -10 -4 29.63 2.83
    4 10 -4 27.33 3.81
    -4 10 4 29.74 3.41
    -4 -10 4 25.88 3.43
    -4 -10 2 0.25 1.43
    4 -10 -2 -0.16 1.23
    -4 10 2 1.3 1.74
    4 -10 -2 2.34 1.66
    4 10 -2 0.62 1.54
    -4 -10 0 12.24 2.43
    4 10 0 13.17 2.61
    -4 -10 0 8.32 2.34
    -4 10 0 8.49 2.31
    4 -10 0 14.27 2.69
    -4 -10 -2 20.52 2.91
    -4 -10 -2 19.25 3.02
    4 10 2 23.05 3.4
    -4 10 -2 18.38 2.91
    -4 10 -2 17.88 2.9
    4 -10 2 19.56 2.97
    4 10 4 21.84 3.56
    -4 10 -4 35.7 3.94
    4 -10 4 29.02 3.65
    -4 10 -4 27.69 3.53
    -4 -10 -4 25.88 3.52
    4 -10 6 4.29 1.88
    -4 10 -6 3.67 2.05
    4 10 6 1.73 0.49
    4 10 6 4.65 2.33
    -4 -10 -6 3.57 2.35
    -4 10 -6 0.3 2.02
    4 -10 6 6.68 2.56
    4 -10 8 132.63 8.88
    4 10 8 115.67 6.24
    4 -10 8 127.17 7.69
    -4 -10 -8 152.13 9.04
    4 10 8 132.62 9.44
    -4 10 -8 132.9 8.49
    -4 10 -8 139.45 8.65
    -4 -10 -10 42.66 4.75
    4 10 10 35.03 3.17
    4 10 10 37.2 5.44
    -4 10 -10 47.76 4.89
    4 -10 10 40.36 3.92
    4 10 10 39.43 4.86
    -4 10 -10 47.6 4.76
    4 -10 10 43.54 5.1
    -4 10 -12 38.76 4.67
    -4 10 -12 37.34 4.39
    4 10 12 27.42 3.12
    4 -10 12 39.01 5.27
    4 10 12 28.54 4.5
    4 -10 12 39.67 3.82
    -4 10 -12 31.84 4.73
    -4 -10 -12 33.73 4.48
    -4 10 -14 7.71 3.54
    -4 -10 -14 24.37 4.3
    -4 10 -14 18.67 3.65
    -4 10 -14 12.51 3.43
    4 10 14 20.43 4
    4 -10 14 11.4 3.7
    -4 10 -16 71.42 7.65
    4 -10 16 65.64 7.67
    -4 10 -18 220.05 13.88
    4 -10 18 178.38 13.97
    -4 10 -20 23.03 5.2
    4 -10 20 15.24 4.6
    -4 10 -22 18.68 5.3
    -4 -11 23 2.68 3.99
    4 11 -21 6.5 3.85
    -4 -11 21 8.75 3.91
    -4 -11 19 -1.32 3.3
    -4 -11 19 1.26 3.72
    -4 11 19 1.86 2.3
    -4 11 19 2 2.31
    4 11 -17 56.93 6.05
    -4 -11 17 50.48 5.86
    -4 -11 17 60.6 6.97
    -4 11 17 70.53 5.49
    -4 11 17 59.36 5.19
    4 -11 -17 77 6.93
    -4 -11 15 100.91 7.3
    4 11 -15 86.4 7.33
    4 -11 -15 81.3 7.22
    -4 11 15 87.83 6.51
    4 11 -15 83.28 7.2
    -4 11 15 111.53 6.9
    -4 -11 15 89.38 8.19
    -4 -11 13 34.45 4.84
    -4 -11 13 35.1 4.06
    -4 11 13 46.43 4.29
    -4 11 13 41.89 4.16
    4 11 -13 38.97 4.86
    -4 -11 13 29.76 4.48
    4 -11 -13 54.2 5.34
    4 11 -13 37.58 4.71
    -4 11 13 45.55 5.43
    4 11 -11 15.04 2.77
    4 -11 -11 18.89 3.57
    -4 -11 11 16.57 2.69
    4 11 -11 15.54 3.12
    -4 -11 11 18.48 3.78
    4 -11 -11 14.76 2.72
    4 11 -11 23.02 3.84
    -4 11 11 14.6 3.57
    -4 11 11 14.34 2.81
    -4 -11 11 19.3 3.31
    -4 -11 9 82.84 5.52
    4 -11 -9 82.88 6.45
    -4 -11 9 101.72 7.21
    -4 11 9 77.3 6.64
    -4 11 9 87.8 6.17
    4 11 -9 72.85 5.63
    -4 -11 9 87.58 6.62
    4 11 -9 75.52 6.68
    4 11 -7 143.74 9.23
    -4 11 7 140.94 8.45
    -4 11 7 131.36 8.9
    -4 -11 7 127.57 8.58
    4 -11 -7 149.22 9.13
    -4 -11 7 133.68 7.28
    -4 -11 7 131.48 8.49
    -4 -11 5 302.37 13.94
    4 -11 -5 334.34 16.41
    4 -11 -5 316.27 14.77
    4 11 -5 322.27 16.75
    -4 -11 5 342.07 16.3
    -4 -11 5 331.43 16.04
    4 -11 -3 351.74 17.01
    4 11 -3 304.7 16.81
    -4 11 3 365.88 16.72
    4 -11 -3 317.49 15.17
    -4 -11 3 331.54 16.37
    -4 -11 1 13.8 2.7
    4 11 -1 8.11 2.49
    4 -11 -1 16.73 3.18
    -4 11 1 13.38 2.84
    -4 -11 -1 10.41 2.53
    4 11 1 14.14 3.06
    4 -11 1 11.26 2.76
    -4 11 -1 11.68 2.69
    -4 -11 -1 6.41 2.51
    -4 -11 -3 39.25 4.09
    4 -11 3 25.57 3.68
    -4 11 -3 29.65 3.76
    -4 -11 -3 32.19 3.83
    -4 11 -3 23.83 3.57
    4 11 3 25.42 3.9
    4 -11 5 9.78 2.66
    -4 11 -5 6.33 2.4
    4 -11 5 7.3 2.07
    -4 -11 -5 9.21 2.47
    4 11 5 6.12 2.83
    -4 11 -5 7.13 2.45
    4 11 7 18.66 1.24
    -4 -11 -7 40.57 4.63
    4 11 7 24.94 4.18
    -4 11 -7 24.43 3.7
    4 -11 7 22.48 3.64
    -4 11 -7 34.38 4.09
    4 -11 7 29.28 3.4
    4 -11 9 366.3 20.01
    4 11 9 382.67 20.93
    -4 11 -9 427.97 20.06
    -4 -11 -9 449 20.48
    -4 11 -9 396.41 19.71
    4 -11 9 369.74 18.62
    -4 11 -11 350.81 18.12
    -4 11 -11 375.83 18.46
    4 11 11 357.32 18.54
    -4 -11 -11 371.77 18.56
    4 11 11 379.64 19.93
    4 -11 11 307.93 16.77
    4 -11 11 359.87 19.03
    4 -11 13 43.3 5.6
    -4 -11 -13 45.72 5.27
    -4 11 -13 39.17 4.72
    -4 11 -13 35.34 5.37
    -4 11 -13 41.98 5.09
    4 11 13 36.13 5.26
    -4 11 -15 6.34 3.43
    4 11 15 8.43 3.35
    4 -11 15 7.48 3.61
    4 -11 17 6.58 3.62
    -4 11 -17 3.98 3.69
    -4 11 -19 -1.82 3.83
    4 -11 19 -0.73 4.73
    4 -11 19 -2.49 3.62
    4 -11 21 3.82 3.96
    -4 11 -21 2.55 4.41
    -4 -12 22 26.46 5.3
    -4 -12 20 30 5.09
    -4 -12 18 99.74 9.72
    -4 12 18 98.37 7.11
    -4 -12 18 97.09 7.83
    -4 12 18 95.67 7.08
    4 12 -16 207.5 12.64
    -4 -12 16 175.06 11.12
    -4 -12 16 151.62 12.18
    -4 12 16 210.26 10.97
    -4 12 16 180.4 10.61
    4 12 -14 151.73 10.22
    4 12 -14 154.6 10.58
    -4 12 14 169.14 9.57
    4 -12 -14 176.39 10.76
    -4 12 14 180.37 11.49
    -4 -12 14 154.63 11.05
    -4 -12 14 131.94 9.16
    -4 -12 14 117.31 9.74
    -4 12 14 170.88 9.57
    4 -12 -12 3.26 2.08
    -4 12 12 10.49 3.31
    -4 -12 12 3.47 2.94
    4 12 -12 3.84 2.63
    4 -12 -12 9.43 3.31
    4 12 -12 3.53 2.39
    -4 12 12 3.5 2.34
    -4 -12 12 3.78 2.09
    -4 -12 12 1.55 2.65
    4 12 -12 10.11 3.07
    -4 -12 10 4.94 1.91
    4 12 -10 0.81 2.22
    -4 12 10 1.67 2.47
    4 -12 -10 1.07 2.47
    -4 -12 10 1.6 2.5
    -4 12 10 2.9 2.36
    4 12 -10 -0.79 2.33
    -4 -12 10 0.36 2.11
    -4 -12 8 27.15 2.78
    -4 -12 8 26 4
    -4 12 8 26.81 4.16
    4 -12 -8 28.58 4.08
    -4 -12 8 27.43 3.81
    4 12 -8 25.55 4.01
    -4 12 8 22.01 3.3
    4 12 -8 20.15 3.23
    -4 -12 6 108.62 6.05
    4 -12 -6 115.19 8.14
    4 -12 -6 128.51 6.82
    4 12 -6 113.85 8.58
    -4 12 6 128.9 8.76
    -4 -12 6 106.33 7.73
    -4 -12 6 124.35 8.3
    -4 12 4 95.94 7.04
    4 12 -4 105.86 7.92
    4 -12 -4 101.17 5.98
    4 -12 -4 97.74 7.49
    -4 -12 4 95.8 7
    -4 -12 4 99.8 7.29
    4 -12 -2 137.27 7.71
    -4 -12 2 137.53 8.98
    4 12 -2 147.39 9.87
    -4 12 2 150.2 9.18
    4 -12 -2 160.18 9.88
    -4 -12 2 159.18 9.28
    -4 -12 0 210.71 11.7
    4 12 0 179.06 11.55
    -4 12 0 183.48 10.95
    4 -12 0 201.91 11.55
    -4 -12 0 192.13 11.05
    -4 -12 -2 46.65 4.81
    -4 12 -2 47.84 4.71
    -4 -12 -2 47.69 4.97
    4 -12 2 55.89 5.34
    4 12 2 47.84 5.33
    4 -12 4 72.08 5.78
    -4 12 -4 78.96 6.49
    4 12 4 94.42 7.37
    -4 12 -4 70.05 6.14
    4 -12 4 77.24 6.6
    -4 -12 -4 77.62 6.4
    4 12 6 24.92 4.15
    4 -12 6 24.89 3.43
    -4 12 -6 27.89 3.93
    -4 -12 -6 22.43 3.91
    4 -12 6 23.68 3.92
    -4 12 -6 30.01 4.12
    4 -12 8 64.83 6.47
    -4 12 -8 78.88 6.7
    -4 12 -8 62.56 5.97
    -4 12 -8 70.57 6.1
    4 -12 8 48.96 4.93
    4 12 8 61.08 6.79
    -4 -12 -8 75.3 6.52
    -4 12 -10 7.16 2.67
    -4 -12 -10 5.72 2.83
    4 12 10 3.79 3.3
    4 -12 10 4.56 2.82
    -4 12 -10 4.84 2.97
    4 -12 10 6.67 2.62
    4 12 10 7.83 2.94
    -4 12 -12 7.27 3.27
    4 12 12 12.73 3.84
    4 12 12 4.67 3.12
    4 -12 12 13.77 3.78
    4 -12 14 4.5 3.48
    -4 12 -14 8.06 4.05
    4 12 14 6.42 3.4
    4 -12 16 54.15 7.34
    -4 12 -16 65.85 7.41
    4 -12 18 29.56 5.36
    -4 12 -18 30.76 5.99
    4 -12 18 24.56 6.07
    4 -12 20 49.4 6.75
    -4 -13 21 44.57 6.41
    4 13 -19 6.13 4.04
    -4 -13 19 1.3 3.05
    -4 -13 19 -1.38 4.76
    4 13 -17 7.34 3.73
    -4 -13 17 5.01 2.82
    -4 13 17 3.57 2.66
    -4 13 17 3.64 2.62
    -4 -13 17 -5.49 4.66
    -4 -13 15 10.27 4.25
    4 13 -15 3.45 3.31
    -4 -13 15 7.38 2.79
    -4 13 15 5.43 3.4
    -4 13 15 9.8 2.9
    -4 13 15 9.4 2.98
    4 13 -13 12.3 3.47
    4 13 -13 12.61 3.75
    -4 -13 13 12.73 2.86
    -4 -13 13 8.83 3.63
    4 -13 -13 14.83 3.8
    -4 13 13 17.87 4.39
    -4 13 13 11.83 3.07
    4 13 -11 4.43 2.96
    4 -13 -11 8.97 3.19
    -4 -13 11 9.4 2.33
    -4 -13 11 7.99 3.41
    -4 13 11 14.58 3.93
    -4 13 11 12.36 3.09
    4 -13 -11 9.86 2.15
    4 13 -11 6.12 2.75
    -4 -13 11 11.36 3.48
    -4 -13 9 41.2 3.7
    -4 13 9 54.27 5.13
    -4 13 9 47.7 5.46
    -4 -13 9 56.6 5.71
    -4 -13 9 45.13 5.12
    4 13 -9 45.1 4.59
    4 -13 -9 54.04 5.51
    4 13 -9 43.23 5.38
    4 -13 -7 5.26 2.65
    -4 13 7 0.83 2.29
    -4 -13 7 2.01 1.33
    -4 13 7 1.89 2.29
    4 13 -7 4.7 2.73
    4 13 -7 2.07 2.39
    -4 -13 7 -1.04 2.48
    -4 -13 7 3.36 2.61
    -4 13 5 11.3 3.07
    -4 -13 5 26.16 3.72
    -4 -13 5 20.67 3.54
    4 -13 -5 19.67 3.72
    4 13 -5 16.42 3.72
    4 -13 -5 20.23 2.56
    -4 -13 3 32.61 4.2
    -4 -13 3 35.35 4.34
    -4 13 3 33.5 4.23
    4 13 -3 37.4 4.83
    4 -13 -3 28.18 2.96
    4 -13 -3 31.21 4.52
    4 -13 -1 80.14 5.33
    4 13 -1 107.83 8.27
    4 -13 -1 91.8 7.37
    -4 13 1 80.41 6.54
    -4 -13 1 109.57 7.53
    -4 -13 1 87.94 6.91
    4 -13 1 155.97 10.24
    4 13 1 157.24 10.67
    -4 13 -1 144 9.61
    -4 -13 -1 173.29 10.72
    -4 -13 -1 165.13 10.01
    -4 -13 -3 242.66 13.75
    -4 13 -3 250.91 14.25
    4 -13 3 230.55 13.91
    -4 13 -3 249.36 13.74
    -4 -13 -3 276.31 14.48
    4 13 3 247.35 14.65
    -4 13 -5 286.93 16.29
    4 -13 5 339.89 17.36
    -4 -13 -5 358.23 17.38
    4 13 5 328.18 17.9
    -4 13 -5 298.49 16.88
    4 -13 5 304.69 15.99
    4 -13 7 389.17 19.63
    4 13 7 353.5 19.93
    -4 13 -7 345.67 18.64
    -4 -13 -7 410.02 19.65
    -4 13 -7 410.63 19.9
    4 -13 7 332.6 17.87
    4 13 9 64.09 6.4
    4 -13 9 82.34 7.25
    4 13 9 41.94 6.16
    -4 13 -9 58.41 6.05
    -4 13 -9 62.05 6.09
    -4 -13 -9 67.55 6.56
    4 -13 9 54.75 5.38
    -4 13 -9 74.33 7.05
    -4 13 -11 17.69 4.01
    4 13 11 19.08 4.83
    4 13 11 17.48 4.16
    4 -13 11 15.13 3.98
    -4 13 -13 16.74 4.47
    4 13 13 19.74 5.11
    -4 13 -13 13.95 4.32
    4 -13 13 16.36 4.33
    -4 13 -15 28.05 5.65
    4 -13 15 14.3 4.58
    -4 13 -17 39.97 6.56
    4 -13 17 40.71 5.64
    4 -13 17 37.33 6.95
    4 -13 19 84.65 8.33
    -4 -14 20 28.49 5.23
    -4 -14 18 114.85 10.88
    4 14 -18 127.67 10.55
    -4 -14 18 107.8 8.49
    -4 -14 16 41.96 4.96
    -4 14 16 62.33 5.92
    4 14 -16 48.89 6.35
    -4 -14 16 48.57 6.85
    -4 -14 14 14.1 3.08
    4 14 -14 17.33 4.39
    -4 14 14 10.11 4.11
    -4 14 14 9.14 2.99
    -4 -14 14 19.63 4.84
    4 14 -12 78.51 7.42
    -4 14 12 76.03 6.45
    -4 -14 12 66.53 5.44
    -4 -14 12 74.42 7.48
    -4 14 12 81.19 7.77
    -4 -14 10 104.69 8.36
    -4 14 10 95.43 8.35
    -4 -14 10 84.55 5.96
    -4 14 10 99.92 7.43
    4 14 -10 106.19 7.32
    4 -14 -10 105.78 8.25
    4 14 -10 109.07 8.59
    -4 -14 8 105.13 8.09
    -4 14 8 115.31 8.79
    4 14 -8 104.79 8.51
    4 -14 -8 128.78 8.82
    -4 -14 8 81.97 5.43
    4 14 -8 106.07 7.38
    -4 -14 8 92.16 7.58
    -4 14 8 105.32 7.52
    -4 -14 6 2.37 2.44
    4 14 -6 3.78 2.99
    4 -14 -6 2.14 2.65
    4 -14 -6 6.55 1.79
    -4 14 6 0.45 2.73
    4 14 -6 8.76 2.83
    -4 -14 6 4.83 2.75
    4 -14 -4 101.58 7.92
    4 14 -4 98.77 8.14
    -4 -14 4 83.28 7.04
    4 -14 -4 93.22 5.55
    -4 -14 4 98.24 7.63
    -4 14 4 113.84 8.39
    4 -14 -2 46.88 3.63
    -4 -14 2 48.88 5.26
    4 14 -2 48.38 5.83
    -4 14 2 39.74 4.75
    4 -14 -2 53.9 5.7
    -4 -14 2 47.71 5.25
    -4 14 0 58.48 5.69
    4 -14 0 56.78 4.15
    4 -14 0 68.3 6.29
    4 14 0 60.16 6.43
    -4 -14 0 63.23 5.9
    -4 -14 0 51.69 5.71
    -4 -14 -2 16.22 3.85
    4 14 2 11.59 3.79
    -4 -14 -2 10.67 3.2
    -4 14 -2 17.19 3.56
    -4 -14 -2 16.82 3.6
    4 -14 2 13.79 3.5
    4 -14 4 1.68 2.62
    4 -14 4 0.44 2.7
    -4 14 -4 3.93 2.79
    -4 -14 -4 3.79 2.94
    4 14 4 4.01 3.24
    -4 14 -4 4.48 2.76
    4 -14 6 -2.31 2.76
    -4 -14 -6 0.42 2.98
    4 14 6 -0.53 3.04
    -4 14 -6 -0.39 2.9
    -4 14 -6 0.45 2.77
    4 -14 6 1.34 2.69
    4 14 8 20.26 4.77
    4 -14 8 19.66 4.32
    -4 14 -8 16.89 3.91
    -4 14 -8 21.83 4.2
    4 -14 8 13.66 3.52
    4 -14 10 27.47 5.1
    4 14 10 27.94 5.39
    -4 14 -10 34.17 5
    -4 14 -12 11.22 3.83
    4 -14 12 10.64 3.93
    4 14 12 12.97 4.41
    4 -14 14 73.5 8
    -4 14 -14 75.76 8.09
    4 -14 16 5.35 3.33
    -4 14 -16 1.26 4.38
    4 -14 16 -1.36 4.62
    4 -14 18 -1.48 3.33
    -4 -15 19 43.42 5.65
    -4 -15 17 4.6 4.72
    4 15 -17 5.8 4.05
    -4 -15 17 1.84 2.77
    -4 -15 15 3.58 3.77
    4 15 -15 2.2 3.52
    -4 15 15 1.53 3.01
    -4 15 15 -1.84 3.78
    -4 -15 15 -0.32 2.37
    -4 15 13 1.17 3.69
    -4 -15 13 7.39 2.52
    -4 -15 13 8.61 3.8
    4 15 -13 7.37 3.72
    -4 -15 11 38.87 3.97
    -4 -15 11 47.11 6.3
    -4 15 11 51.32 6.62
    -4 -15 9 3.29 1.69
    4 15 -9 6.06 3.7
    -4 15 9 7.78 3.66
    -4 -15 9 5.46 3.24
    4 15 -9 3.74 2.81
    -4 15 7 17.21 4.68
    4 15 -7 25.08 4.6
    4 -15 -7 21.83 4.26
    4 -15 -7 17.61 2.24
    4 15 -7 17.86 3.76
    -4 -15 7 12.43 3.76
    4 -15 -5 69.13 4.36
    -4 15 5 65.89 6.98
    4 -15 -5 79.21 7.25
    4 15 -5 75 6.55
    -4 -15 5 79.56 6.89
    4 15 -5 72.54 7.17
    -4 -15 3 47.62 5.48
    -4 15 3 39.25 5.42
    4 -15 -3 36.87 5.15
    4 -15 -3 31.61 2.96
    4 15 -3 47.46 5.91
    4 -15 -1 192.6 12.21
    4 -15 -1 171.66 9.11
    4 15 -1 211.62 13.08
    -4 -15 1 207.43 12.06
    4 -15 1 223.4 13.51
    4 15 1 247.93 14.54
    -4 -15 -1 256.37 13.77
    4 -15 3 201.22 12.68
    4 15 3 209.62 14
    4 -15 3 219.61 13.64
    -4 15 -5 177.68 11.57
    4 15 5 150.15 11.55
    4 -15 5 185.24 11.6
    4 -15 5 144.74 10.09
    4 -15 7 30.54 4.43
    -4 15 -7 27.39 4.81
    4 15 7 31.9 5.51
    4 -15 7 33.57 5.04
    4 15 9 9.37 4.17
    -4 15 -9 16.59 4.16
    4 -15 9 15.51 4.09
    4 15 11 16.11 4.98
    -4 15 -11 20.13 4.54
    4 15 13 128.24 11.8
    4 -15 13 132.35 11.29
    4 -15 15 72.28 6.91
    4 -15 17 99.95 8.81
    4 -15 19 5.14 4.04
    -4 16 16 6.03 4.77
    4 16 -14 84.35 8.76
    -4 16 14 93.24 9.44
    -4 -16 14 93.05 9.29
    -4 -16 12 46.07 4.42
    -4 -16 12 58.79 7.23
    -4 16 12 73.81 8.17
    4 16 -12 66.82 7.49
    -4 -16 10 218.04 13.38
    -4 16 10 202.45 13.51
    -4 16 8 218.4 14.04
    4 -16 -8 189.36 12.96
    4 16 -8 224.58 14.39
    -4 -16 8 196.64 12.99
    -4 -16 6 4.96 3.29
    4 16 -6 10.58 4.53
    4 -16 -6 11.91 3.87
    -4 16 6 13.16 4.36
    4 -16 -6 7.45 1.51
    4 16 -4 1.59 3.09
    4 -16 -4 -0.49 1.01
    -4 -16 4 -1.74 2.97
    4 -16 -4 -0.98 3.15
    -4 16 4 -0.51 3.26
    -4 -16 2 17.58 3.84
    4 16 -2 10.25 4.09
    -4 16 2 13.49 4.27
    4 -16 -2 10.14 3.47
    4 16 0 -2.2 3.43
    -4 -16 0 0.87 2.61
    4 -16 0 -1.95 1.31
    4 -16 0 -0.96 2.89
    4 -16 2 -1.94 2.88
    -4 -16 -2 0.45 2.61
    4 16 2 -2.26 3.29
    4 16 4 15.22 4.28
    4 -16 4 12.04 3.67
    -4 -16 -4 12.74 3.63
    4 16 6 35.85 5.87
    -4 16 -6 32.13 5.19
    4 -16 6 22.51 4.66
    4 16 8 0.64 3.29
    4 -16 8 6.48 3.45
    -4 16 -8 1.6 2.83
    4 -16 10 -3.49 3.77
    -4 16 -10 -0.56 3.37
    4 16 10 -4.79 4.58
    -4 16 -12 4.13 4.21
    4 -16 12 7.38 4.12
    4 16 12 5.07 4.8
    4 -16 12 3.82 2.97
    4 -16 14 27.53 4.8
    4 -16 16 55.02 6.65
    -4 -17 13 10.61 4.4
    -4 17 13 5.32 4.65
    -4 17 11 20.72 5.25
    -4 -17 11 15.56 4.76
    4 17 -11 26.69 5.64
    4 17 -9 7.08 4.2
    -4 17 9 3.59 3.55
    4 -17 -9 2.69 3.49
    -4 -17 9 1.53 3.31
    -4 17 7 32.15 5.7
    4 -17 -7 19.68 4.66
    4 17 -7 33.45 5.74
    -4 -17 7 23.79 4.78
    -4 17 5 31.73 5.58
    4 17 -5 25.97 5.28
    4 -17 -5 29.68 5.16
    -4 -17 5 25.31 4.82
    4 17 -3 9.19 4.14
    -4 17 3 4.89 3.92
    -4 -17 3 6.45 3.2
    4 -17 -3 11.94 4.01
    -4 -17 1 25.36 4.61
    4 -17 -1 14.91 4.36
    -4 17 1 13.91 4.6
    4 17 -1 17.54 4.88
    4 -17 1 5.47 1.53
    4 17 1 1.79 3.69
    4 -17 1 9.29 3.72
    4 -17 3 10.12 3.69
    -4 -17 -3 5.31 3.31
    4 17 3 2.44 3.52
    4 17 5 21.85 5.43
    -4 -17 -5 21.65 4.67
    4 -17 5 15.06 4.31
    -4 17 -7 44.53 6.49
    4 -17 7 27.34 5.26
    4 17 7 36.46 6.62
    4 -17 9 33.63 4.19
    4 -17 9 31.18 5.83
    4 17 9 37.43 6.84
    4 -17 11 64.5 5.84
    -4 -18 10 2.83 3.62
    -4 18 10 6.51 4.41
    -4 18 8 8.87 4.79
    4 18 -8 18.14 5.16
    -4 -18 8 13.23 4.31
    -4 -18 6 33.54 5.5
    -4 18 6 26.49 5.78
    4 18 -6 21.67 5.59
    4 -18 -6 34.5 5.89
    4 18 -4 40.27 6.55
    -4 18 4 25.26 5.82
    -4 -18 4 21.96 5.07
    4 -18 -4 28.84 5.37
    -4 18 2 24.17 5.38
    4 18 -2 26.03 5.72
    4 -18 -2 18.68 4.91
    -4 -18 2 29.1 5.13
    -4 18 0 6.27 3.99
    4 18 0 5.68 3.9
    -4 -18 0 8.4 3.73
    4 -18 0 11.56 4.26
    -4 -18 -2 7.59 3.88
    4 18 2 9.04 4.74
    4 -18 2 8.93 3.95
    4 -18 4 -2.84 3.68
    4 18 4 2.02 3.82
    -4 -18 -4 -1.04 3.24
    4 18 6 4.83 4.82
    -4 -18 -6 3.71 3.74
    4 -18 6 4.65 3.68
    -4 -19 5 3.76 3.75
    -4 19 3 0.62 4.15
    -4 -19 3 2.11 3.61
    -4 19 1 3.05 4.13
    -4 -19 1 3.68 3.71
    -4 -19 -1 -4.25 3.99
    5 0 -27 13.7 4.62
    -5 0 25 0.57 3.5
    5 0 -25 0.48 3.18
    -5 0 23 2.05 2.91
    5 0 -23 1.35 2.98
    -5 0 21 5.03 2.9
    5 0 -21 2.21 3.06
    -5 0 19 2.03 2.48
    5 0 -19 3.65 2.94
    5 0 -17 11.32 1.68
    5 0 -17 12.07 3.2
    -5 0 17 8.6 2.84
    -5 0 15 3.15 2.11
    5 0 -15 0.93 1.66
    5 0 -15 3.39 0.99
    5 0 -15 3.55 2.43
    -5 0 13 3.59 1.86
    5 0 -13 4.37 0.85
    5 0 -13 8.34 2.38
    5 0 -11 6.22 1.91
    -5 0 11 3.13 1.62
    5 0 -11 4.84 0.64
    5 0 -9 5.56 0.59
    -5 0 9 6.16 1.67
    5 0 -7 1.22 0.56
    -5 0 7 1.47 1.04
    -5 0 5 2.75 1.11
    5 0 -5 5.79 0.86
    5 0 -5 4.17 0.5
    5 0 -3 2.66 0.8
    5 0 -3 1.12 0.55
    5 0 -1 0.63 0.68
    5 0 -1 0.87 0.71
    -5 0 1 0.35 0.61
    5 0 1 0.95 0.91
    5 0 1 0.19 0.47
    -5 0 -1 1.07 0.81
    5 0 3 0.87 0.34
    -5 0 -3 0.91 1.08
    -5 0 -5 0.92 1.11
    5 0 7 17.93 2.23
    -5 0 -7 15.35 2.28
    -5 0 -7 21.29 2.6
    -5 0 -9 0.25 1.15
    5 0 11 -0.25 1.8
    -5 0 -11 2.46 2.08
    -5 0 -11 4.23 1.93
    -5 0 -13 9.26 1.22
    -5 0 -13 6.36 2.41
    -5 0 -13 7.51 2.55
    5 0 15 4.6 1.8
    5 0 15 2.76 2.33
    -5 0 -15 1.19 2.21
    -5 0 -15 2.78 1.09
    -5 0 -15 -0.35 2.09
    -5 0 -17 6.45 1.52
    5 0 17 5.73 2.12
    -5 0 -17 7.47 3.11
    5 0 17 9.94 2.86
    -5 0 -17 8.71 3.07
    5 0 19 22.12 3.88
    5 0 19 23.44 3.14
    -5 0 -19 21.75 2.46
    -5 0 -19 22.4 4.19
    -5 0 -19 30.42 4.92
    5 0 21 2.2 2.2
    -5 0 -21 4.07 3.15
    5 0 21 0.88 2.96
    5 0 23 3.4 2.92
    5 0 23 4.41 2.37
    -5 0 -23 1.94 3.18
    5 -1 -28 34.45 5.61
    5 1 -28 25.2 5.3
    5 -1 -26 4.01 3.57
    5 1 -26 2.9 3.24
    -5 1 24 2.17 3.21
    5 -1 -24 4.25 3.26
    5 1 -24 5.06 3.49
    -5 -1 24 -1.08 3.1
    5 1 -22 22.99 4.51
    5 -1 -22 18.49 4.54
    5 1 -22 24.35 4.14
    -5 -1 22 23.69 4.25
    -5 1 22 20.49 4.07
    5 1 -20 39.84 4.98
    5 -1 -20 31.24 4.52
    -5 -1 20 30.77 4.58
    5 1 -20 34.04 4.61
    5 -1 -20 29.82 4.72
    -5 1 20 27.34 4.44
    -5 1 18 8.45 2.87
    -5 -1 18 3.85 2.32
    5 -1 -18 6.19 3.11
    5 -1 -18 4.52 2.36
    5 1 -18 4.36 2.62
    5 1 -18 6.71 1.7
    5 1 -18 6.9 2.69
    -5 -1 16 411.87 21
    5 -1 -16 436.05 21.48
    5 -1 -16 436.77 20.97
    5 1 -16 425.03 20.88
    5 1 -16 453.86 18.89
    -5 1 16 434.64 21.27
    -5 -1 14 178.08 10.51
    5 -1 -14 192.79 10.75
    5 1 -14 188.74 10.53
    5 1 -14 191.84 8.74
    5 1 -14 183.19 10.61
    -5 1 14 190.1 10.73
    -5 -1 12 2.58 1.51
    -5 1 12 1.56 1.43
    5 1 -12 3.24 1.76
    5 1 -12 3.4 0.92
    5 1 -10 103.67 5.14
    -5 1 10 101.42 6.81
    5 -1 -10 120.46 6.25
    -5 -1 10 120.96 6.95
    5 1 -10 116.91 6.51
    -5 1 8 113.89 6.8
    5 -1 -8 117.63 5.88
    5 1 -8 115.63 6.2
    5 -1 -8 125.22 5.35
    5 1 -8 111.79 5.17
    -5 -1 8 114.92 6.73
    -5 1 6 984.4 38.65
    -5 -1 6 984.18 38.51
    5 -1 -6 921.77 37.03
    5 1 -6 863.76 37.32
    5 -1 -6 915.34 37.15
    5 1 -4 84.46 4.02
    5 1 -4 85.22 3.78
    5 1 -4 77.98 4.69
    5 -1 -4 85.15 4.33
    5 1 -4 81 3.73
    -5 1 2 234.42 10.6
    5 -1 -2 233.99 9.87
    5 1 -2 241.14 9.9
    5 -1 -2 234.37 10.62
    5 -1 -2 237.71 10.28
    5 1 -2 243.15 10.43
    5 1 -2 240.91 10.74
    -5 -1 0 50.92 2.95
    5 -1 0 43.26 2.82
    5 1 0 44.99 2.97
    5 1 0 47.45 2.72
    5 -1 0 38.73 2.29
    -5 1 0 43.85 2.87
    5 -1 2 30.31 2.49
    5 -1 2 30.44 2.23
    -5 1 -2 27.58 2.36
    -5 -1 -2 31 2.5
    -5 -1 -2 27.64 2.32
    5 1 2 30.09 2.52
    5 1 2 30.52 1.85
    -5 -1 -4 0.33 0.73
    -5 1 -4 0.83 0.95
    5 -1 6 106.81 5.93
    -5 1 -6 99.08 5.86
    -5 -1 -6 128.9 6.59
    -5 1 -6 96.7 6.11
    -5 -1 -6 98.77 4.6
    -5 -1 -8 98.76 6.24
    -5 1 -8 97.74 6.32
    5 -1 10 606.18 27.01
    5 1 10 633 27.19
    -5 1 -10 555.3 26.96
    -5 -1 -10 666.22 27.56
    -5 1 -10 602.44 27.26
    5 -1 12 60.33 4.94
    -5 1 -12 55.28 4.95
    -5 -1 -12 63.05 5.22
    -5 1 -12 58.45 3.03
    -5 1 -12 55.48 5
    -5 -1 -12 64.45 5.55
    -5 -1 -14 12.78 2.88
    5 -1 14 4.24 1.51
    5 1 14 16.35 2.34
    -5 -1 -14 15.92 3.32
    -5 1 -14 14.18 1.41
    -5 1 -14 13.94 2.91
    -5 1 -14 19.87 3.44
    -5 1 -16 7.24 2.79
    5 -1 16 7.77 2.03
    5 -1 16 6.01 2.46
    5 1 16 7.65 2.04
    -5 1 -16 6.71 2.74
    -5 -1 -16 1.77 2.45
    -5 -1 -16 6.53 2.52
    -5 1 -16 9.07 1.39
    5 1 16 6.85 2.65
    -5 1 -18 5.82 2.94
    5 1 18 5.25 2.23
    -5 -1 -18 3.79 1.67
    5 1 18 6.99 2.68
    -5 -1 -18 6 3.02
    5 -1 18 5.84 2.02
    -5 -1 -18 3.42 3.05
    -5 1 -18 6.45 2.77
    -5 1 -18 8.28 1.53
    5 1 20 12.99 2.75
    -5 1 -20 19.48 2.18
    5 -1 20 18.04 2.96
    5 1 20 13.35 3.79
    5 1 20 19.46 3.81
    -5 -1 -20 13.88 3.91
    -5 1 -20 20.04 4.04
    -5 -1 -22 16.73 4
    5 -1 22 11.87 2.58
    5 1 22 15.94 2.89
    5 1 22 9.67 3.58
    -5 1 -22 12.19 3.76
    5 -1 22 5.59 3.28
    5 1 24 11.64 2.68
    5 -1 24 8.73 3.72
    5 1 24 18.69 4.4
    5 -1 24 10.12 2.42
    -5 1 -24 13.62 4.34
    5 -2 -27 2.1 3.71
    -5 -2 25 34.36 5.65
    -5 2 25 40.45 6.06
    5 2 -25 34.06 5.05
    5 2 -23 54.85 5.85
    -5 2 23 44.77 6
    -5 -2 23 47.95 6.02
    5 -2 -21 65.75 6.59
    5 -2 -21 64.21 6.98
    -5 -2 21 81.76 7.32
    5 2 -21 72.2 6.46
    -5 2 21 70.16 6.83
    5 2 -21 77.77 6.75
    5 -2 -19 2.93 2.55
    5 -2 -19 -0.45 2.9
    -5 -2 19 0.41 2.41
    5 2 -19 1.12 2.4
    5 2 -19 1.88 2.29
    -5 2 19 1.23 2.42
    -5 -2 17 132.8 9.3
    5 -2 -17 138.95 9.08
    5 2 -17 149.62 9.49
    5 2 -17 150.89 9.3
    -5 2 17 133.63 9.32
    5 2 -17 156 7.75
    5 2 -15 36.01 2.98
    -5 2 15 38.29 4.27
    5 -2 -15 41.8 4.3
    5 2 -15 33.64 3.91
    5 -2 -15 40.17 4.26
    -5 -2 15 33.5 4.04
    5 2 -13 38.34 3.81
    5 -2 -13 40.18 3.56
    -5 2 13 30.31 1.68
    5 -2 -13 38.62 3.86
    5 2 -13 34.07 3.59
    5 2 -13 35.69 3.53
    -5 -2 13 37.67 3.74
    5 2 -13 40.43 2.69
    -5 2 13 34.54 3.69
    5 -2 -11 7.9 1.78
    5 2 -11 10.4 2.14
    -5 -2 11 14.94 2.42
    -5 2 11 9.2 2.19
    5 2 -11 10.51 1.33
    5 2 -11 17.04 2.31
    5 2 -11 15.61 2.42
    -5 2 11 12.12 1.07
    -5 -2 9 69.94 5.09
    -5 2 9 85.26 4.02
    5 -2 -9 78.84 4.63
    -5 2 9 78.78 5.4
    5 2 -9 80.13 4.83
    5 2 -7 1210.67 52.29
    -5 2 7 1302.59 53.42
    -5 2 7 1289.51 52
    -5 -2 7 1309.22 53.32
    5 2 -7 1265.84 53.12
    5 -2 -7 1404.69 52.11
    5 -2 -7 1261.41 52.13
    -5 -2 5 266 12.9
    5 2 -5 297.3 12.79
    5 2 -5 261.74 11.78
    5 -2 -5 289.92 12.17
    5 -2 -5 285.02 11.74
    5 2 -3 242.25 10.18
    -5 2 3 224.24 9.86
    5 2 -3 190.74 9.01
    5 -2 -3 221.74 9.85
    5 2 -3 236.51 9.42
    5 2 -3 237.74 10.26
    -5 2 1 210.1 9.83
    5 2 -1 237.01 9.74
    -5 2 1 208.81 10.04
    5 -2 -1 212.87 10.11
    5 2 -1 228.01 10.16
    -5 -2 1 226.94 10.13
    5 2 -1 242.54 10.12
    5 -2 -1 208.28 9.51
    -5 -2 -1 7.94 1.33
    5 -2 1 8.96 1.24
    5 -2 1 9.71 1.38
    5 2 1 10.96 1.45
    -5 2 -1 10.47 1.56
    -5 2 -1 9.27 1.44
    5 2 1 12.44 1.6
    5 2 1 13.24 1.32
    -5 -2 -3 250.19 11.07
    -5 2 -3 247.65 11.06
    -5 -2 -3 239.12 11.09
    5 -2 3 226.07 11.02
    5 -2 3 233.82 10.84
    -5 2 -3 212.94 11.07
    -5 2 -5 114.96 6.61
    -5 -2 -5 137.71 7.2
    -5 -2 -5 131.07 7.13
    -5 2 -5 123.62 7.1
    5 -2 5 125.1 7.01
    -5 -2 -5 128.95 5.83
    5 -2 5 124.36 6.73
    -5 2 -7 341.5 15.78
    -5 -2 -7 312.84 15.77
    -5 -2 -7 343.97 15.79
    -5 -2 -9 520.21 24.05
    -5 -2 -9 530.58 23.79
    -5 2 -9 526.91 23.83
    5 2 11 529.09 24.38
    5 -2 11 551.29 24.37
    -5 2 -11 526.81 24.42
    -5 -2 -11 517.74 24.49
    -5 2 -11 563.35 24.86
    -5 -2 -13 28.71 3.96
    -5 -2 -13 31.31 3.7
    -5 2 -13 33.19 3.78
    -5 2 -13 28.7 3.65
    -5 2 -13 28.91 1.91
    5 2 15 112.09 7.48
    -5 -2 -15 93.23 7.86
    5 -2 15 110.24 6.59
    -5 -2 -15 99.59 8.18
    -5 -2 -15 105.34 7.7
    -5 2 -15 95.48 7.46
    -5 2 -15 104.83 7.67
    -5 2 -15 106.33 5.2
    -5 2 -17 196.07 9.08
    5 -2 17 201.22 10.49
    -5 -2 -17 198.6 12.8
    5 2 17 204.6 10.66
    -5 -2 -17 201.81 12.04
    -5 -2 -17 191.55 12.74
    5 2 17 209.54 11.72
    -5 2 -17 164.73 11.53
    -5 2 -17 200.37 12.09
    5 2 19 208.73 11.78
    5 2 19 199.97 10.48
    5 2 19 181.67 11.59
    5 -2 19 182.85 10.11
    -5 -2 -19 192.92 12.02
    -5 2 -19 181.33 11.88
    -5 2 -19 171.72 11.83
    -5 2 -19 190.09 8.93
    -5 -2 -19 183.34 12.76
    -5 2 -21 17.62 2.1
    5 2 21 17.44 3.83
    5 2 21 18.14 2.95
    5 2 21 29.39 4.3
    5 -2 21 14.92 3.96
    -5 -2 -21 22.07 4.4
    -5 2 -21 20.33 4.22
    5 -2 21 20.33 3.06
    -5 2 -23 9.6 1.76
    5 2 23 7.93 2.49
    5 -2 23 8.42 3.48
    5 -2 23 14.76 2.81
    5 2 23 6.27 3.49
    -5 -2 -23 9.89 3.91
    -5 -2 -23 11.05 2.36
    -5 2 -23 4.4 3.56
    5 3 -26 60.16 6.6
    -5 -3 24 28.94 5.28
    5 3 -24 24.47 4.59
    -5 3 24 24.09 5.25
    -5 -3 22 16.62 4.16
    -5 3 22 16.18 4.23
    5 3 -22 12.81 3.86
    5 3 -22 14.87 3.69
    5 -3 -20 23.25 4.22
    -5 3 20 29.6 4.61
    5 3 -20 20.38 3.8
    5 3 -20 21.84 3.87
    -5 -3 20 30.29 4.46
    5 3 -18 2.73 1.75
    5 3 -18 2.73 2.24
    -5 -3 18 3.51 2.47
    -5 3 18 5.4 2.47
    5 3 -18 3.89 2.29
    5 -3 -18 1.01 2.27
    5 3 -16 89.83 5.4
    5 3 -16 88.68 6.46
    5 -3 -16 72.76 6.06
    -5 3 16 80.23 6.53
    -5 -3 16 90.11 6.88
    5 -3 -14 371.42 18.39
    -5 3 14 379.06 15.51
    5 3 -14 372.37 17.74
    5 3 -14 373.35 16.57
    -5 3 14 373.48 18.31
    5 -3 -14 368.88 17.65
    -5 -3 14 356.27 18.15
    5 3 -12 35.02 3.29
    5 -3 -12 32.82 3.14
    -5 -3 12 34.88 3.5
    -5 3 12 29.33 1.81
    5 3 -12 34.85 3.54
    5 3 -12 32.73 3.47
    5 -3 -12 37.82 3.68
    -5 3 12 32.54 2.13
    -5 3 12 39.85 3.79
    5 3 -10 156.98 8.23
    -5 3 10 156.05 8.93
    5 -3 -10 166.87 8.22
    5 3 -10 160.16 8.77
    -5 3 10 154.23 6.75
    -5 -3 10 144.7 8.67
    -5 3 10 176.14 7.44
    -5 -3 8 196.18 9.34
    5 -3 -8 172.55 8.28
    5 3 -8 182.72 8.41
    -5 3 8 184.14 8.07
    -5 -3 8 176.38 8.78
    -5 3 8 153.36 7.19
    -5 3 8 189.59 9.39
    5 3 -8 201.21 9.22
    -5 3 6 1552.16 62.09
    -5 -3 6 1560.76 61.96
    5 -3 -6 1612.18 62.11
    5 3 -6 1471.6 60.97
    5 3 -6 1588.73 61.81
    5 -3 -6 1512.81 61.1
    5 -3 -6 1530.4 60.9
    -5 3 6 1408.13 60.94
    -5 -3 4 909.68 34.75
    5 -3 -4 789.97 34.67
    5 3 -4 872.96 34.49
    -5 -3 4 921.08 34.9
    5 -3 -4 744.33 33.69
    5 3 -4 814.52 33.99
    5 -3 -4 899.06 34.32
    5 3 -4 814.74 33.71
    5 3 -2 6.89 1.26
    5 3 -2 7.43 1.38
    -5 3 2 26.59 2.16
    5 -3 -2 17.1 1.73
    -5 -3 2 19.26 1.92
    5 3 -2 19.95 1.94
    5 -3 -2 11.5 1.47
    -5 3 0 975.13 39.77
    5 3 0 910.72 39.53
    -5 3 0 973.76 39.56
    5 3 0 930.54 39.75
    5 -3 0 1015.2 39.37
    -5 -3 0 972 39.47
    5 3 0 970.83 39.47
    -5 -3 -2 504.7 22.36
    -5 3 -2 524.68 22.61
    -5 3 -2 528.72 22.56
    5 -3 2 557.38 22.39
    5 3 2 519.38 22.68
    -5 3 -4 241.76 11.45
    -5 -3 -4 255.02 11.94
    -5 -3 -4 256.45 11.95
    -5 3 -4 243.64 11.74
    -5 3 -4 245.28 11.98
    5 -3 4 260.18 11.83
    -5 3 -6 1050.92 40.37
    -5 3 -6 994.65 40.18
    5 -3 6 1055.22 40.83
    -5 -3 -6 1029.83 40.66
    5 -3 6 887.72 38.46
    -5 3 -6 1034.77 40.81
    -5 -3 -6 1064.43 40.87
    -5 -3 -8 1105.85 46.48
    5 -3 8 1107.9 46.67
    -5 3 -8 1080.66 46.29
    -5 -3 -8 1098.5 46.26
    -5 3 -10 71.39 5.15
    -5 3 -10 65.59 5.37
    -5 -3 -10 71.85 5.38
    -5 -3 -10 64.21 5.45
    5 3 10 66.47 5.17
    -5 3 -12 33.2 3.83
    -5 -3 -12 30.6 3.98
    -5 -3 -12 37.87 3.94
    -5 3 -12 29.05 3.47
    5 3 14 35.01 3.93
    -5 -3 -14 29.65 4.25
    -5 3 -14 34 3.95
    5 -3 14 29.26 3.1
    -5 -3 -14 27.45 3.72
    -5 3 -14 30.63 3.92
    -5 3 -16 3.3 1.03
    -5 3 -16 5.39 2.52
    -5 3 -16 1.9 2.26
    5 3 16 0.68 2.14
    -5 -3 -16 1.35 2.52
    -5 -3 -16 5.4 2.56
    5 -3 16 2.75 1.68
    -5 -3 -18 262.12 15.14
    5 3 18 234.51 12.31
    5 3 18 232.05 13.35
    -5 -3 -18 251.22 15.16
    -5 -3 -18 244.84 13.8
    5 3 18 230.55 13.36
    5 -3 18 234.89 12.03
    -5 3 -18 235.47 13.91
    -5 3 -18 245.32 13.98
    -5 3 -18 229.39 10.68
    -5 -3 -20 64.32 6.2
    5 3 20 54.04 5.72
    5 3 20 60.3 5.95
    5 3 20 57.08 5
    5 -3 20 58.6 4.7
    -5 3 -20 58.47 6.24
    -5 3 -20 55.08 3.61
    -5 -3 -22 45.8 5.83
    5 3 22 41.83 4.23
    5 3 22 32.07 5.03
    5 -3 22 39.91 3.99
    5 -3 22 44.23 5.64
    -5 3 -22 42.54 5.85
    5 3 24 13 3.02
    5 -3 24 16.11 3
    5 3 24 15.01 4.57
    -5 3 -24 20.15 4.93
    5 4 -27 90.43 8.24
    -5 4 25 -2.33 3.94
    5 4 -25 0.46 3.11
    -5 4 23 45.05 6.07
    5 4 -23 35.55 5.05
    -5 4 21 49.26 5.76
    5 4 -21 35.9 5.12
    5 4 -21 37.18 4.9
    -5 4 19 106.07 8.07
    -5 -4 19 94.65 7.81
    5 4 -19 86.99 7.25
    5 4 -19 100.51 7.48
    5 -4 -19 96.87 7.43
    5 4 -17 37.38 3.39
    5 -4 -17 35.13 3.94
    -5 4 17 33.76 2.09
    5 4 -17 35.72 4.29
    5 4 -17 33.87 4.03
    -5 4 17 28.99 4.11
    5 4 -15 112.38 6.59
    -5 4 15 117.25 5.73
    5 -4 -15 116.09 7.59
    -5 4 15 121.72 5.72
    5 4 -15 112.33 7.52
    -5 4 15 117.45 7.97
    -5 4 13 41.27 2.46
    -5 4 13 35.04 3.82
    5 4 -13 42.48 3.86
    5 -4 -13 40.91 3.72
    -5 4 13 44.9 2.67
    5 4 -13 31.43 1.88
    5 -4 -11 179.9 8.95
    5 4 -11 168.17 8.88
    5 4 -11 162.2 9.2
    5 4 -11 162.15 7.52
    -5 4 11 167.7 9.57
    -5 4 11 174.76 7.96
    5 4 -11 174.5 9.57
    -5 4 11 168.19 7.54
    -5 4 9 140.97 8.35
    -5 -4 9 141.72 7.85
    5 4 -9 145.21 7.94
    5 4 -9 138.96 7.49
    5 -4 -9 151.25 7.58
    -5 4 9 145.74 7.03
    -5 4 9 143.47 6.49
    -5 4 7 36.29 3.29
    5 -4 -7 36.27 2.71
    5 4 -7 32.71 2.99
    -5 4 7 34.91 2.82
    -5 -4 7 34.57 2.81
    5 4 -7 35.92 2.72
    -5 4 7 36.75 2.69
    5 4 -5 313.28 13.7
    5 4 -5 297.94 13.65
    5 -4 -5 306.84 14.1
    5 4 -5 273.36 13.24
    -5 -4 5 324.04 14.25
    5 -4 -5 327.77 13.74
    5 -4 -5 306.96 13.42
    5 4 -3 776.2 33.29
    5 4 -3 794.14 33.17
    5 -4 -3 823.07 33.46
    -5 4 3 792.56 33.45
    -5 -4 3 847.13 33.72
    5 4 -1 657.62 29.44
    5 -4 -1 749.61 29.86
    5 4 -1 686.11 29.84
    -5 4 1 792.48 30.26
    5 4 -1 721.51 29.99
    -5 -4 1 730.75 29.98
    5 4 1 2739.72 103.7
    -5 4 -1 2626.04 103.61
    -5 4 -1 2610.9 103.43
    5 -4 1 2477.42 103.18
    -5 -4 -1 2668.84 103.17
    -5 -4 -1 2391.24 103.17
    -5 4 -3 2079.69 90.89
    5 -4 3 2393.55 91.34
    -5 4 -3 2349.83 91.37
    -5 4 -3 2290.13 91.42
    5 4 3 2295.47 91.67
    -5 -4 -3 2225.36 91.29
    -5 4 -5 631.61 27.58
    -5 4 -5 621.42 27.18
    -5 4 -5 653.77 27.18
    5 -4 5 636.6 27.4
    -5 -4 -5 629.97 27.52
    -5 -4 -7 115.37 6.97
    -5 4 -7 113.3 6.57
    -5 4 -7 102.68 6.8
    5 -4 7 125.19 7.21
    5 -4 7 108.76 5.16
    -5 4 -9 58.89 4.48
    -5 -4 -9 63.42 5.18
    -5 -4 -9 58.64 4.79
    5 -4 9 62.7 5.2
    -5 4 -9 56.39 4.87
    5 4 9 62.1 4.84
    -5 4 -9 63.39 4.71
    -5 4 -11 37.5 3.79
    -5 -4 -11 40.71 4.14
    -5 -4 -11 43.61 4.49
    5 -4 11 40.68 4.59
    -5 4 -11 40.28 4.28
    -5 -4 -13 9.01 2.69
    -5 4 -13 6.77 2.4
    -5 4 -13 7.63 2.41
    5 -4 13 7.66 1.92
    -5 -4 -13 6.84 2.25
    5 4 15 72.8 6.14
    -5 -4 -15 82.05 6.36
    -5 4 -15 75.29 6.27
    5 -4 15 70.01 5.15
    -5 -4 -15 75.06 6.7
    -5 4 -15 67.23 6.25
    5 4 17 317.33 15.95
    -5 4 -17 283.9 15.91
    -5 -4 -17 286.64 16.67
    5 4 17 279.35 15.35
    -5 -4 -17 283.11 15.67
    5 -4 17 296.13 14.27
    -5 4 -17 284.15 15.97
    -5 4 -19 14.41 3.68
    5 4 19 14.78 3.6
    -5 -4 -19 14.33 3.43
    5 -4 19 11.96 2.48
    5 4 19 15.63 3.38
    5 4 21 25.12 4.39
    5 4 21 27.46 4.44
    5 -4 21 25.88 4.57
    5 -4 21 33.64 3.59
    5 4 21 24.91 3.54
    -5 4 -21 32.26 5
    5 4 23 46.29 4.64
    5 4 23 47.65 6.04
    5 -4 23 37.71 5.8
    5 -4 23 40.08 4.28
    -5 4 -23 41.77 5.94
    5 5 -26 124.34 9.76
    -5 5 24 198.23 13.4
    5 5 -24 190.85 12.32
    -5 5 22 179.49 11.69
    5 5 -22 145.66 10.38
    -5 5 20 165.95 7.55
    -5 5 20 215.24 12.42
    5 -5 -20 215.51 11.69
    5 5 -20 155.86 10.66
    5 5 -20 223.32 11.88
    -5 5 18 88.35 7.11
    5 -5 -18 83.99 6.6
    -5 5 18 90.15 4.78
    -5 5 18 80.22 4.3
    5 5 -18 80.52 6.61
    5 5 -18 81.98 5.8
    5 5 -18 62.75 6.03
    5 -5 -16 5.83 2.22
    -5 5 16 7.63 1.38
    5 5 -16 4.65 1.78
    -5 5 16 6.02 2.56
    5 5 -16 5.14 2.23
    5 -5 -16 5.55 2.55
    -5 5 16 8.94 1.44
    5 5 -16 5.98 2.31
    -5 5 14 16.69 2.99
    5 -5 -14 13.81 2.57
    5 5 -14 12.68 1.2
    5 -5 -14 13.82 2.9
    -5 5 14 17.02 1.87
    5 5 -14 21.52 2.88
    -5 5 14 14.55 1.64
    -5 5 12 60.29 5.01
    5 5 -12 55.69 3.35
    -5 -5 12 57.32 5.05
    5 -5 -12 57.51 4.51
    5 5 -12 54.78 4.48
    -5 5 12 58.06 3.43
    -5 5 12 62.52 3.83
    5 5 -12 67.83 5.15
    5 -5 -10 187.64 9.49
    -5 5 10 196.57 10.3
    -5 -5 10 177.96 9.94
    5 5 -10 164.15 9.7
    -5 5 10 197.74 9.02
    5 5 -10 184.32 9.54
    -5 5 10 184 8.44
    5 5 -10 183.12 10.05
    -5 5 8 150.1 8.67
    5 -5 -8 155.29 8.11
    5 5 -8 158.28 8.44
    -5 -5 8 173.06 8.53
    -5 5 8 167.71 8.03
    -5 5 8 166.82 8.51
    -5 -5 8 160.39 8.82
    5 5 -8 145.52 8.07
    -5 -5 6 48.69 3.33
    -5 5 6 46.88 3.38
    5 5 -6 45.93 3.35
    5 5 -6 40.6 3.14
    5 -5 -6 47.71 3.32
    -5 -5 6 43.02 3.68
    5 5 -6 41.65 3.41
    5 -5 -4 33.55 2.84
    5 5 -4 43.71 2.94
    5 -5 -4 42.51 3.19
    5 5 -4 46.33 3.44
    -5 -5 4 54.71 3.68
    5 5 -2 28.19 2.3
    5 5 -2 28.24 2.76
    -5 5 2 41.28 3.08
    5 -5 -2 42.25 3.13
    5 -5 -2 33.94 2.87
    -5 -5 2 38.99 2.96
    5 -5 0 578.57 25.68
    5 5 0 551.28 25.8
    -5 5 0 640.15 26.02
    -5 -5 0 653.09 25.81
    -5 5 -2 1337.66 55.2
    5 5 2 1400.19 55.77
    -5 5 -2 1286.49 55.33
    -5 -5 -2 1375.58 55.4
    5 -5 2 1352.04 55.26
    5 -5 4 464.68 21.23
    -5 5 -4 498.35 21.41
    -5 5 -4 482.82 21.46
    5 5 4 471.18 21.74
    -5 -5 -4 487.77 21.46
    5 -5 6 11.17 2.14
    5 5 6 12.83 2.47
    -5 5 -6 10.36 2.04
    -5 5 -6 11.08 1.95
    -5 -5 -6 9.64 1.92
    5 -5 6 13.32 1.45
    5 -5 8 90.82 4.8
    -5 -5 -8 94.03 6.49
    -5 5 -8 99.01 6.21
    -5 5 -8 97 6.56
    5 -5 8 103.12 6.72
    5 5 8 94.58 6.39
    -5 5 -8 97.49 6.09
    -5 5 -10 79.36 5.95
    -5 -5 -10 74.91 5.94
    -5 5 -10 74.4 5.48
    -5 5 -10 74.91 5.35
    5 -5 10 69.48 5.05
    5 5 10 80.05 5.85
    5 -5 10 74.91 6.14
    -5 5 -12 192.88 11.21
    5 -5 12 193.33 10.06
    -5 -5 -12 197.99 11.37
    -5 5 -12 187.52 10.71
    5 -5 12 173.73 11.47
    -5 5 -14 230.43 12.94
    -5 5 -14 208.35 12.18
    -5 -5 -14 228.47 13.14
    5 -5 14 210.1 11.25
    5 5 14 222.5 12.35
    5 5 16 419.34 20.6
    -5 5 -16 409.57 21.1
    -5 5 -16 418.22 20.68
    5 -5 16 403.91 19.07
    -5 -5 -16 410.93 21.39
    5 5 16 407.34 20.05
    5 5 18 176.14 10.91
    -5 5 -18 159 10.82
    -5 5 -18 164.68 11.04
    5 5 18 166.96 10.46
    5 -5 18 165.13 9.35
    5 5 20 187.09 11.56
    5 -5 20 189.28 10.15
    5 5 20 172.61 11.45
    -5 5 -20 170.6 11.85
    -5 5 -22 28.55 5.23
    5 5 22 26.62 3.9
    5 5 22 33.02 5
    5 -5 22 24.02 4.75
    5 -5 22 25.15 3.37
    5 5 24 40.44 4.57
    5 5 24 38.74 5.77
    -5 5 -24 42.81 6.36
    5 6 -27 1.94 3.29
    -5 6 25 37.8 6.08
    5 6 -25 35.75 5.44
    -5 6 23 49.14 6.62
    -5 -6 23 44.82 6.03
    5 6 -23 54.37 6.02
    -5 -6 21 7.56 3.19
    -5 6 21 12.37 3.92
    -5 6 21 10.52 1.4
    5 6 -21 8.61 3.26
    5 6 -19 55.8 5.57
    -5 6 19 55.15 3.84
    -5 6 19 55.36 5.92
    -5 6 19 61.03 3.63
    5 6 -19 51.92 5.54
    5 -6 -19 48.47 5.31
    -5 -6 19 63.65 6.12
    -5 6 17 159.06 7.92
    -5 -6 17 173.39 10.45
    5 6 -17 156.69 8.96
    5 6 -17 156.56 9.74
    -5 6 17 157.87 7.88
    -5 6 17 159.48 10.25
    5 -6 -17 150.41 9.69
    5 6 -17 157.06 9.94
    5 -6 -15 66.54 5.53
    -5 -6 15 68.1 5.82
    5 -6 -15 75.84 6.14
    5 6 -15 58.09 5.24
    -5 6 15 71.21 4.36
    -5 6 15 77.42 6.16
    -5 6 15 67.76 4.18
    5 6 -13 184.07 10.3
    5 6 -13 177.4 8.74
    5 -6 -13 214.84 11.17
    5 -6 -13 190.21 10.3
    -5 6 13 190.44 8.92
    -5 -6 13 175.47 10.82
    -5 6 13 194.51 9.29
    -5 6 13 192.08 10.86
    -5 -6 13 184.26 10.58
    -5 6 11 412.05 18.2
    5 -6 -11 371.78 17.83
    -5 -6 11 400.97 18.03
    5 6 -11 336.1 16.09
    -5 -6 11 387.83 18.1
    5 -6 -11 373.25 17.4
    -5 6 11 370.24 16.22
    -5 6 11 393.56 16.77
    5 6 -11 358.89 17.3
    5 6 -11 382.31 18.05
    -5 -6 9 717.3 29.97
    -5 6 9 621.76 29.93
    5 6 -9 657.42 29.52
    5 -6 -9 694 29.6
    -5 -6 9 677.83 29.8
    5 6 -9 736.12 29.88
    -5 6 9 725.15 29.36
    -5 -6 9 692.06 30.28
    5 6 -9 685.29 30.25
    -5 -6 7 448.39 18.5
    5 6 -7 349.83 18.24
    -5 6 7 380.57 18.22
    -5 -6 7 407.84 18.35
    -5 -6 7 412.76 18.81
    5 6 -7 427.17 18.27
    5 6 -7 398.65 18.11
    5 -6 -7 418.66 18.28
    -5 6 7 435.64 18.26
    5 6 -5 408.13 17.87
    -5 -6 5 409.33 17.9
    5 -6 -5 375.69 17.81
    -5 -6 5 428.05 18.03
    -5 -6 5 421.67 18.55
    5 6 -5 407.55 17.65
    -5 6 5 384.18 17.96
    5 6 -5 408.97 18.39
    5 6 -3 262.42 12.05
    -5 6 3 294.71 13
    5 -6 -3 284.27 12.89
    5 6 -3 259.23 12.88
    -5 -6 3 268.02 12.87
    5 6 -1 1510.34 65.19
    -5 6 1 1695.61 65.39
    5 -6 -1 1610.54 65.19
    5 6 -1 1535.02 63.91
    -5 -6 1 1708.39 65.19
    -5 -6 -1 1485.7 66.95
    5 6 1 1609.73 67.29
    -5 6 -1 1759.31 67.36
    -5 -6 -1 1694.86 66.8
    5 -6 1 1674.06 67.17
    5 6 3 1606.65 65.96
    5 -6 3 1578.22 65.45
    -5 6 -3 1623.42 65.57
    -5 -6 -3 1583.54 65.64
    5 -6 5 621.93 27.64
    -5 -6 -5 631.15 27.55
    -5 6 -5 608.98 27.3
    5 6 5 650.87 28.24
    -5 6 -7 425.22 19.83
    -5 -6 -7 438.01 20.4
    -5 6 -7 446.12 20.6
    5 6 7 449.9 21.08
    -5 6 -7 451.82 20.02
    5 -6 7 484.72 20.76
    5 -6 7 406.13 18.63
    5 -6 9 16.47 2.85
    -5 -6 -9 18.11 2.9
    -5 6 -9 14.03 2.87
    -5 6 -9 19.82 2.76
    5 -6 9 13.94 1.69
    5 6 9 16.4 2.68
    -5 6 -9 23.47 2.91
    -5 6 -11 34.38 4.39
    -5 6 -11 46.34 4.24
    5 -6 11 35.92 3.55
    -5 6 -11 34.1 3.73
    -5 -6 -11 31.57 4.03
    5 -6 11 32.83 4.52
    -5 6 -13 3.3 1.9
    -5 -6 -13 1.13 2.17
    -5 6 -13 2.79 2.03
    5 -6 13 -0.24 1.66
    5 -6 13 4.51 2.95
    -5 6 -13 -0.38 2.27
    5 6 13 -0.34 2.22
    -5 6 -15 61.98 6.33
    -5 -6 -15 80.99 6.88
    -5 6 -15 63.47 5.84
    5 6 15 73.43 5.75
    5 -6 15 67.7 5.26
    5 6 15 71.29 6.26
    -5 6 -17 69.77 6.68
    -5 -6 -17 61.41 6.49
    -5 6 -17 71.33 6.4
    5 -6 17 68.3 5.25
    5 6 17 61.15 5.67
    5 6 17 58.28 6.01
    5 6 19 28.28 4.19
    5 6 19 23.19 4.53
    5 -6 19 37.52 3.84
    -5 6 -19 32.27 5.09
    5 6 21 71.08 6.66
    5 -6 21 57.76 6.62
    5 -6 21 73.25 5.46
    -5 6 -21 62.67 7.12
    5 -6 23 67.13 7.45
    5 6 23 60.49 6.73
    5 -6 23 56.8 5.02
    -5 6 -23 65.6 7.53
    5 7 -26 -0.48 3.61
    -5 -7 24 78.93 7.85
    -5 7 24 69.27 7.87
    5 7 -24 57.25 6.63
    5 7 -22 157 10.54
    -5 -7 22 139.76 10.65
    -5 7 22 167.67 11.42
    -5 7 20 255.33 11.41
    -5 -7 20 259.12 14.74
    -5 7 20 264.64 14.93
    5 7 -20 246.46 14.12
    -5 7 18 344.04 14.92
    -5 -7 18 306.6 17.21
    -5 7 18 333.6 14.76
    5 7 -18 309.08 16.02
    5 7 -18 298.73 16.69
    5 -7 -18 324.15 16.82
    5 7 -18 320.22 17.05
    -5 7 18 329.62 17.43
    -5 -7 16 208.04 12.28
    5 -7 -16 196.27 11.7
    -5 7 16 205.37 12.28
    -5 7 16 216.96 10.44
    5 7 -16 194.11 11.68
    -5 7 16 233.09 10.47
    5 -7 -16 238.04 12.67
    5 7 -16 198.06 12.06
    -5 7 14 43.3 4.5
    -5 -7 14 34.75 4.07
    -5 -7 14 39.8 4.66
    5 7 -14 32.73 2.85
    -5 7 14 43.79 3.42
    5 -7 -14 41.36 4.38
    -5 7 14 43.81 3.18
    5 7 -14 32.24 3.81
    5 -7 -14 36.65 3.95
    -5 7 12 10.55 2.51
    -5 7 12 11.45 1.8
    -5 -7 12 11.73 2.53
    5 -7 -12 9.01 2.33
    -5 -7 12 13.19 3.04
    -5 7 12 12.48 2.14
    5 7 -12 9.86 1.71
    5 -7 -12 12.53 2.56
    5 7 -12 9.67 2.36
    -5 7 10 173.83 9.31
    5 -7 -10 153.76 8.71
    5 7 -10 147.52 9.13
    -5 7 10 175.63 8.6
    5 7 -10 131.44 8.48
    -5 -7 10 155.75 9.26
    -5 -7 10 159.12 8.94
    -5 -7 10 161.35 9.18
    5 -7 -10 169.61 9.31
    5 7 -8 15.56 2.47
    -5 -7 8 15.97 2.24
    5 -7 -8 17.17 2.46
    5 7 -8 14.11 2.27
    -5 -7 8 18.65 2.48
    -5 7 8 16.59 2.32
    -5 -7 8 12.5 2.46
    5 7 -8 14.78 2.43
    5 -7 -6 2.67 1.49
    -5 -7 6 2.25 1.49
    5 7 -6 1.32 1.33
    5 7 -6 0.59 1.18
    -5 -7 6 1.16 1.11
    5 7 -6 -0.45 1.21
    -5 -7 6 2.73 1.43
    -5 -7 4 84.55 4.91
    5 -7 -4 83.93 5.34
    5 7 -4 87.45 4.72
    5 -7 -4 86.04 5.46
    -5 -7 4 85.71 5.35
    5 7 -4 90.43 5.81
    -5 -7 4 87.23 5.59
    5 7 -2 13.42 1.39
    5 7 -2 13.36 2.16
    5 -7 -2 13.31 2.09
    -5 7 2 12.78 2.24
    -5 -7 2 19.87 2.34
    -5 7 0 391.92 16.44
    5 7 0 322.35 14.29
    5 7 0 336.35 16.22
    5 -7 0 342.72 15.99
    -5 -7 0 372.71 15.93
    5 7 2 24.13 3.01
    -5 7 -2 29.79 3.12
    -5 -7 -2 26.8 2.97
    5 -7 2 22.02 2.73
    5 7 4 7.55 2.13
    -5 -7 -4 11.05 2.08
    -5 7 -4 10.42 2.07
    5 -7 4 7.13 1.81
    5 -7 6 20.96 2.6
    -5 -7 -6 23.54 3.05
    -5 7 -6 25.23 2.99
    -5 7 -6 18.83 2.86
    5 7 6 24.88 3.38
    5 -7 6 18.02 2.84
    5 -7 6 18.76 2.17
    -5 -7 -8 504.99 22.32
    5 7 8 445.56 22.65
    -5 7 -8 489.9 22.47
    5 7 8 496.91 22.35
    -5 7 -8 489.58 21.81
    5 -7 8 479.68 22.26
    5 -7 8 420.97 20.3
    -5 7 -8 504.93 21.93
    -5 7 -10 238.36 12.41
    -5 -7 -10 250.08 12.96
    -5 7 -10 219.78 12.65
    -5 7 -10 231.89 12.08
    5 -7 10 246.73 11.94
    5 -7 10 229.43 12.97
    5 -7 10 208.75 10.65
    -5 7 -12 518.66 23.09
    -5 7 -12 507.89 22.43
    5 7 12 542.96 22.2
    -5 7 -12 516.61 23.74
    5 -7 12 504.52 22.08
    5 -7 12 485.7 23.87
    -5 -7 -12 510.94 23.6
    -5 7 -14 558.25 25.16
    -5 -7 -14 567.7 26.64
    5 -7 14 505.37 27
    5 7 14 553.9 25.12
    -5 7 -14 526.83 25.8
    -5 7 -14 588.73 26.97
    5 -7 14 551.02 24.81
    5 7 14 551.38 26.21
    -5 -7 -16 418.27 21.7
    -5 7 -16 409.7 20.97
    5 -7 16 406.96 19.53
    5 7 16 412.14 21.02
    -5 7 -16 410.45 21.73
    5 7 16 447.64 20.48
    -5 7 -18 110.97 9.04
    5 7 18 95.82 7.61
    5 -7 18 112.72 7.16
    5 7 18 105.04 8.3
    -5 7 -20 54.21 6.46
    5 7 20 50.39 5.54
    5 -7 20 45.92 4.46
    -5 7 -22 34.46 5.79
    5 -7 22 26.2 3.74
    -5 7 -24 4.69 3.75
    5 8 -25 2.39 3.3
    5 8 -23 -2.28 3.49
    -5 8 23 3.7 3.42
    -5 -8 23 -0.53 3.49
    5 8 -21 -1.3 3.11
    -5 -8 21 3.36 3.32
    -5 8 21 -0.16 1.58
    -5 8 21 4.81 3.25
    5 8 -19 8.97 3.29
    -5 8 19 13.46 3.56
    -5 -8 19 11.25 3.41
    5 8 -19 10.26 3.04
    -5 8 19 8.33 2.15
    5 -8 -17 93.66 7.39
    -5 -8 17 129.38 8.59
    -5 8 17 114.8 8.4
    -5 8 17 111.62 6.41
    5 8 -17 91.08 7.48
    5 8 -17 104.67 8.03
    -5 8 15 368.4 17.27
    5 -8 -15 323.28 16.63
    -5 -8 15 339.1 16.9
    -5 -8 15 304.89 17.25
    -5 8 15 339.6 15.22
    5 -8 -15 305.88 16.27
    5 8 -15 317.63 16.81
    5 8 -15 290.87 16.09
    -5 8 13 254.48 12.49
    5 8 -13 203.09 11.47
    -5 -8 13 209.02 11.67
    5 -8 -13 202.68 11.51
    5 -8 -13 250.26 12.3
    5 8 -13 184.07 10.19
    -5 -8 13 201.84 12.12
    -5 8 13 230.43 10.97
    5 -8 -11 480.56 21.22
    5 -8 -11 432.77 20.82
    -5 -8 11 490.62 21.09
    5 8 -11 451.05 20.9
    -5 8 11 439.6 21.33
    -5 8 11 457.49 20.36
    5 8 -11 421.69 19.75
    -5 -8 11 479.35 21.65
    -5 -8 11 454.84 21.37
    5 8 -11 421.6 21.22
    5 8 -9 909.18 40.54
    5 -8 -9 972.69 40.32
    -5 8 9 1017.39 40.06
    -5 8 9 952.48 40.55
    -5 -8 9 910.84 39.84
    -5 -8 9 922.1 40.58
    5 8 -9 917.1 40.14
    5 8 -9 874.92 40.52
    -5 -8 9 1017.61 40.67
    -5 -8 7 738.59 28.83
    5 -8 -7 580.98 28.07
    -5 8 7 668.08 28.34
    -5 -8 7 659.19 28.72
    5 8 -7 681.93 28.48
    5 8 -7 627.56 28.69
    -5 -8 7 623.11 27.75
    5 8 -7 638.43 28.8
    -5 -8 5 301.11 13.19
    -5 -8 5 305.47 13.96
    5 8 -5 249.72 13.97
    -5 -8 5 288.67 14.07
    5 -8 -5 280.55 13.89
    5 -8 -3 665.17 30.3
    5 8 -3 677.06 31.12
    -5 -8 3 720.53 30.65
    -5 8 3 687.41 30.87
    5 8 -3 755.78 29.41
    -5 -8 3 712.44 30.92
    5 -8 -3 750.64 31.22
    5 8 -1 79.38 5.72
    5 8 -1 82.26 4.04
    -5 8 1 82.2 5.63
    5 -8 -1 99.35 6.05
    -5 -8 1 80.71 5.48
    -5 -8 -1 8.16 1.83
    5 8 1 9.89 2.25
    5 8 1 5.86 0.7
    -5 8 -1 3.8 1.61
    5 -8 1 6.49 1.82
    5 8 3 398.99 18.76
    -5 8 -3 370.55 18.13
    -5 -8 -3 372.86 18.21
    5 -8 3 378.11 18.14
    -5 8 -3 404.8 18.21
    -5 8 -5 68.15 5.02
    -5 -8 -5 58.1 4.88
    5 -8 5 57.12 4.9
    5 8 5 54.64 5.13
    -5 8 -5 60.71 4.93
    5 8 5 60.13 5.05
    5 -8 5 58.01 4.57
    5 -8 7 120.99 8.14
    5 8 7 130.92 8.85
    -5 8 -7 122.49 7.77
    -5 8 -7 117.44 7.75
    5 8 7 146.59 8.49
    -5 -8 -7 134.13 8.25
    5 -8 7 115.31 6.79
    -5 8 -9 679.78 30.76
    5 8 9 742.65 29.45
    5 8 9 654.29 31.9
    -5 -8 -9 743.28 31.4
    -5 8 -9 676.56 30.6
    -5 8 -9 691.37 31.5
    5 -8 9 707.78 31.59
    5 -8 9 637.19 29.27
    -5 8 -11 246.96 14.56
    5 8 11 283.71 13.15
    -5 8 -11 284.45 14.19
    5 -8 11 281.62 13.62
    5 -8 11 265.8 14.93
    -5 -8 -11 279.15 14.79
    5 -8 11 237.14 12.41
    -5 8 -11 273.62 14.23
    5 8 13 55.2 4.49
    -5 8 -13 47.85 5.46
    -5 8 -13 43.76 4.58
    5 -8 13 48.75 4.35
    5 8 13 40.12 4.9
    -5 8 -13 38.43 4.55
    -5 -8 -13 46.38 5.24
    5 -8 13 35.26 5.24
    -5 8 -15 162.84 9.85
    -5 8 -15 163.31 11.26
    5 8 15 172.57 9.88
    5 -8 15 156.33 11.73
    5 -8 15 167.74 9.62
    -5 8 -15 171.47 10.71
    5 8 15 160.55 10.8
    -5 -8 -15 178.13 11.36
    5 -8 17 123.13 8.24
    5 8 17 153.73 9.28
    -5 8 -17 164.04 11.09
    5 8 17 137.12 9.79
    -5 8 -19 132.05 10.56
    5 -8 19 131.39 8.32
    5 -8 21 49.28 4.8
    5 -8 21 45.73 6.21
    -5 8 -23 20.87 5.43
    5 9 -24 -1.44 3.35
    5 9 -22 25.11 4.58
    -5 9 22 20.87 4.94
    -5 -9 22 25.83 4.78
    -5 -9 20 15.16 3.6
    5 9 -20 15.11 3.86
    -5 9 20 12.52 3.93
    -5 9 20 7.07 2.29
    -5 9 18 185.99 11.36
    5 -9 -18 159.27 10.5
    -5 -9 18 161 10.72
    -5 9 18 174.9 9.08
    5 9 -18 163.16 10.8
    5 9 -18 147.87 10.31
    5 -9 -16 408.3 20.6
    -5 9 16 471.3 21.56
    5 9 -16 387.38 20.59
    -5 -9 16 436.53 21.03
    -5 -9 16 357.43 21.27
    -5 9 16 476.57 19.67
    5 9 -16 401.13 20.93
    -5 9 14 361.8 17.1
    -5 -9 14 293.31 17.03
    5 -9 -14 359.69 16.99
    -5 -9 14 299.39 16.35
    -5 9 14 357.1 15.76
    5 -9 -14 341.1 16.67
    5 9 -14 289.96 16.2
    5 9 -14 305.33 16.81
    5 -9 -12 215.25 11.88
    5 -9 -12 232.57 11.92
    -5 9 12 220.9 12.49
    -5 -9 12 224.7 11.78
    5 9 -12 215.41 11.83
    -5 -9 12 222.46 12.45
    5 9 -12 188.29 10.53
    -5 9 12 238.06 11.42
    -5 -9 12 201.94 12.04
    -5 -9 10 33.12 3.58
    5 -9 -10 35.1 3.96
    -5 9 10 44.17 4.43
    5 -9 -10 38.82 3.96
    -5 9 10 45.44 3.91
    5 9 -10 43.98 4.61
    5 9 -10 35.26 3.41
    -5 -9 10 41.84 4.33
    5 9 -10 43.56 4.31
    -5 -9 10 43.1 4.41
    5 9 -10 39.38 4.24
    -5 -9 8 75.57 5.11
    -5 -9 8 77.2 5.74
    5 -9 -8 72.24 5.51
    5 9 -8 83.66 6.1
    5 9 -8 79.27 6.01
    -5 9 8 75.69 5.47
    -5 9 8 76.48 5.91
    -5 -9 8 75.45 5.78
    5 9 -8 73.06 5.6
    -5 -9 6 178.36 9.32
    -5 9 6 168.1 9.3
    5 9 -6 153.6 9.29
    -5 -9 6 161.08 8.17
    -5 -9 6 141.54 8.87
    5 -9 -6 141.84 8.76
    5 9 -4 70.71 5.64
    -5 9 4 68.81 5.32
    -5 -9 4 69.81 5.32
    -5 -9 4 79.45 5.36
    -5 -9 2 3.79 1.65
    5 9 -2 2.26 1.74
    -5 9 2 1.75 1.65
    5 -9 -2 0.27 1.54
    -5 -9 2 3.29 1.52
    -5 -9 0 5.02 1.71
    5 9 0 4.7 1.95
    5 -9 0 6.38 1.77
    -5 9 0 3.32 1.88
    -5 -9 -2 11.29 2.27
    5 9 2 15.2 2.67
    -5 -9 -2 13.32 2.46
    -5 9 -2 10.06 2.31
    5 -9 2 14.92 2.4
    5 -9 2 17.25 2.65
    -5 -9 -4 65.84 5.43
    -5 9 -4 69.14 5.37
    5 9 4 69.09 5.77
    5 9 4 59.54 3.05
    -5 9 -4 57.04 4.97
    5 -9 4 65.75 4.96
    5 -9 4 65.74 5.24
    5 -9 6 332.8 16.32
    5 -9 6 366.12 17.83
    -5 9 -6 402.95 17.82
    -5 -9 -6 388.34 17.89
    5 9 6 363.31 18.5
    5 9 6 337.76 15.18
    -5 9 -6 384.68 17.8
    5 9 6 331.77 17.6
    5 -9 6 374.92 17.25
    5 -9 8 75.85 6.47
    -5 9 -8 77.86 6.19
    -5 9 -8 89.51 6.43
    5 9 8 80.54 6.45
    5 9 8 83.65 4.77
    -5 -9 -8 89.15 6.65
    5 9 8 89 7.29
    5 -9 8 73.5 5.29
    5 9 10 627.97 30.55
    -5 -9 -10 698.47 29.83
    -5 9 -10 604.93 29.69
    5 9 10 656.92 27.43
    -5 9 -10 619.27 28.86
    5 -9 10 656.07 28.56
    5 -9 10 649.02 30.02
    -5 9 -10 700.38 29.45
    5 -9 10 571.14 27.43
    -5 9 -12 291.86 14.61
    -5 -9 -12 280.92 14.85
    -5 9 -12 282.05 15.43
    5 9 12 251.47 12.88
    -5 9 -12 268.61 14.03
    5 -9 12 290.39 13.85
    5 -9 12 270.35 15.33
    5 9 12 230.69 14.2
    5 -9 12 225.91 12.49
    -5 -9 -14 146.72 10.02
    -5 9 -14 123.92 9.82
    5 9 14 138.66 8.37
    5 -9 14 129.74 10.21
    5 -9 14 125.54 8.34
    -5 9 -14 155.82 9.32
    5 9 14 133.98 9.6
    -5 9 -14 155.92 9.79
    5 -9 16 114.97 7.59
    -5 9 -16 109.38 9.19
    5 -9 16 103.63 9.68
    5 9 16 116.91 8.97
    5 -9 18 85.45 6.43
    -5 9 -18 78.56 8.01
    -5 9 -20 49.59 6.83
    5 -9 20 36.55 4.41
    -5 9 -22 57.56 7.72
    5 10 -23 21.79 4.66
    -5 -10 23 19.71 4.86
    5 10 -21 20.75 4.3
    -5 -10 21 20.27 4.59
    -5 10 19 169.08 10.82
    -5 -10 19 148.72 10.19
    -5 10 19 149.93 8.36
    -5 10 19 134.02 8.07
    -5 -10 17 124.71 8.87
    5 10 -17 118.93 8.77
    5 -10 -17 113.98 8.72
    5 10 -17 114.96 8.84
    -5 -10 17 122.05 9.87
    -5 10 17 131.61 7.71
    -5 10 17 122.03 7.46
    -5 10 15 151.73 9.41
    5 -10 -15 144.3 9.34
    5 -10 -15 139.86 9.2
    5 10 -15 129.52 9
    -5 -10 15 139.15 10.07
    -5 10 15 142.65 8.28
    -5 10 15 138.97 8.1
    -5 -10 15 141.39 9.1
    5 10 -15 122.47 9.2
    -5 -10 13 14.69 3.55
    -5 -10 13 9.93 2.65
    -5 10 13 5.95 2.93
    5 -10 -13 16.26 3.07
    5 -10 -13 9.5 2.77
    -5 10 13 7.25 2.12
    5 10 -13 11.61 3.07
    -5 10 13 11.88 2.75
    5 10 -13 9.61 2.77
    -5 -10 13 8.19 3.21
    -5 -10 11 11.83 2.46
    5 -10 -11 15.26 2.95
    -5 -10 11 18.16 3.44
    5 10 -11 18.14 3.24
    -5 10 11 14.88 3.33
    5 -10 -11 16.65 2.83
    -5 10 11 17.55 2.77
    5 10 -11 8.81 2.21
    -5 -10 11 13.07 3.09
    5 10 -11 17.87 3.09
    5 -10 -9 41.3 4.16
    -5 -10 9 37.95 4.31
    -5 10 9 37.58 4.25
    5 10 -9 31.13 3.81
    -5 -10 9 33.68 3.42
    -5 10 9 45.59 4.07
    -5 -10 9 38.22 4.24
    5 10 -9 37.88 4.27
    -5 -10 7 162.86 8.4
    5 10 -7 158.01 9.71
    5 -10 -7 140.84 9.06
    -5 10 7 140.89 9.28
    -5 -10 7 166.31 9.53
    -5 10 7 165.79 9.3
    -5 -10 7 172.33 9.58
    5 10 -5 533.46 24.59
    -5 10 5 544.7 24.2
    5 -10 -5 527.76 23.9
    -5 -10 5 521.06 23.76
    -5 -10 5 481.99 23.54
    -5 -10 3 569.1 25.61
    -5 10 3 560.91 25.75
    -5 10 3 566.03 26
    5 10 -3 556.58 26.21
    5 -10 -3 569.73 26.11
    -5 -10 3 606.72 25.9
    -5 -10 1 257.55 13.1
    -5 10 1 278.79 13.59
    5 10 -1 276.38 14.02
    -5 -10 1 232.54 12.86
    5 -10 -1 248.61 13.4
    5 10 1 27.69 3.69
    -5 10 -1 29.93 3.48
    -5 -10 -1 28.5 3.17
    5 -10 1 26.52 3.47
    -5 10 -3 4.68 2.1
    5 10 3 0.71 1.92
    -5 -10 -3 3.65 2.11
    5 -10 3 4.69 2.01
    5 10 5 1.06 0.34
    -5 10 -5 2.45 2.12
    5 -10 5 2.78 1.72
    5 -10 5 0.33 1.81
    -5 10 -5 -0.3 1.95
    5 10 5 1.15 2.14
    -5 -10 -5 1.31 2.02
    -5 10 -7 4.18 2.26
    5 -10 7 3.99 1.87
    -5 -10 -7 9.65 2.66
    5 10 7 6.4 2.71
    5 10 7 7.18 1.19
    -5 10 -7 8.34 2.58
    5 10 7 6.96 2.56
    5 -10 7 3.99 2.42
    -5 -10 -9 38.49 4.68
    5 10 9 29.7 2.81
    5 10 9 33.61 4.96
    -5 10 -9 39.6 4.69
    -5 10 -9 44.7 4.78
    5 -10 9 49.31 4.48
    5 -10 9 32 3.63
    5 -10 9 43.75 4.99
    -5 10 -11 42.42 4.65
    -5 10 -11 37.56 5.04
    5 10 11 39.93 3.48
    5 10 11 31.89 5.36
    -5 -10 -11 35.93 4.73
    5 -10 11 38.51 4.15
    5 10 11 39.65 4.95
    5 -10 11 43.96 5.48
    5 -10 11 30.44 3.56
    -5 10 -11 39.34 4.62
    -5 10 -13 32.44 4.36
    -5 -10 -13 32.78 4.69
    5 -10 13 35.02 3.97
    -5 10 -13 31.22 4.87
    -5 10 -13 31.17 4.37
    5 10 13 33.97 4.84
    5 -10 13 20.08 4.38
    -5 10 -15 31.19 4.51
    -5 10 -15 40.88 5.6
    5 -10 15 41.51 4.43
    5 -10 15 37.5 5.77
    5 10 15 35.25 5.41
    -5 10 -17 79.95 8.11
    5 -10 17 72.46 5.99
    5 -10 17 62.9 7.95
    -5 10 -19 73.75 8.05
    -5 10 -21 26.76 5.99
    5 -10 21 25.72 5.53
    5 11 -22 11.23 4.11
    -5 -11 22 9.72 4.51
    5 11 -20 62.93 6.92
    -5 -11 20 80.72 7.55
    5 11 -18 61.67 6.62
    -5 -11 18 66.47 6.57
    -5 -11 18 59.83 7.42
    -5 11 18 84.92 5.93
    -5 11 18 70.52 5.51
    5 11 -16 35.6 4.96
    5 -11 -16 40.37 5.04
    5 11 -16 28.95 4.55
    -5 -11 16 33.84 4.65
    -5 11 16 31.86 3.84
    -5 11 16 31.17 3.78
    -5 -11 16 35.44 5.5
    5 11 -14 10.49 3.28
    5 -11 -14 21.47 3.76
    -5 11 14 19.64 3.97
    -5 -11 14 12.94 3.15
    -5 -11 14 18.35 3.93
    5 -11 -14 22.01 3.62
    5 11 -14 11.89 3.46
    -5 11 14 21.34 3.26
    -5 11 14 21.53 3.37
    -5 -11 14 8.17 3.41
    5 11 -14 16.97 3.82
    -5 -11 12 29.96 4.38
    5 -11 -12 29.01 3.94
    -5 -11 12 31.32 3.76
    5 11 -12 29.13 4.27
    5 11 -12 34.29 4.28
    -5 11 12 34.53 4.62
    5 -11 -12 33.04 3.87
    5 11 -12 31.89 3.59
    -5 11 12 31.39 3.86
    -5 -11 12 21.91 3.88
    -5 -11 10 98.8 7.2
    -5 11 10 77.2 6.6
    5 -11 -10 83.25 5.9
    5 11 -10 77.09 6.18
    -5 -11 10 74.93 5.54
    -5 11 10 84.72 6.15
    5 11 -10 83.14 6.75
    5 11 -10 70.78 5.52
    5 -11 -10 71.67 6.06
    -5 -11 10 71.72 6.24
    5 11 -8 143.04 9.64
    -5 11 8 165.49 9.93
    -5 -11 8 178.45 9.91
    5 -11 -8 163.84 9.6
    -5 11 8 153.69 9.05
    -5 -11 8 133.86 9.14
    -5 -11 8 138.91 8.09
    -5 -11 6 -1.23 2.05
    -5 -11 6 0.61 1.32
    -5 11 6 1 2.1
    5 11 -6 -0.72 2.15
    5 -11 -6 -0.62 1.92
    -5 -11 6 0.9 2.03
    -5 11 4 2.59 2.19
    -5 -11 4 2.57 2.04
    5 -11 -4 1.66 2.08
    5 11 -4 4.58 2.41
    -5 -11 4 2.6 2.14
    -5 -11 2 40.33 4.16
    -5 11 2 29.9 3.84
    5 11 -2 45.3 4.73
    5 -11 -2 42.22 4.42
    -5 -11 2 36.6 4.04
    5 11 0 127.41 8.79
    5 -11 0 119.44 8.3
    -5 -11 0 134.37 8.26
    -5 11 0 137.89 8.51
    -5 -11 0 134.61 8.21
    -5 11 -2 469.54 22.95
    5 11 2 524.08 24.09
    5 -11 2 515.27 23.56
    -5 -11 -2 461.31 23.16
    -5 -11 -2 501.61 22.94
    5 11 4 115.1 8.56
    -5 -11 -4 117.6 8.07
    -5 11 -4 107.02 7.75
    5 -11 4 120.77 8.22
    5 -11 6 21.18 2.99
    5 11 6 19.43 3.83
    -5 11 -6 25.27 3.95
    -5 11 -6 27.19 3.92
    5 -11 6 30.91 4.15
    -5 -11 -6 18.37 3.52
    -5 11 -6 26.73 3.72
    5 -11 8 6.49 2.27
    -5 -11 -8 5.91 2.78
    5 11 8 1.44 2.68
    -5 11 -8 8.18 2.77
    -5 11 -8 6.68 2.8
    5 -11 8 3.69 2.75
    -5 -11 -10 66.02 6
    5 11 10 53.82 6.41
    -5 11 -10 54.91 5.76
    -5 11 -10 67.98 5.97
    5 -11 10 47.13 4.55
    5 -11 10 55.3 6
    -5 11 -12 88.1 7.85
    -5 -11 -12 96.31 7.73
    5 11 12 71.93 7.12
    -5 11 -12 78.08 6.89
    5 -11 12 81.64 7.81
    -5 11 -12 93.55 7.44
    -5 11 -14 45.61 6.19
    -5 11 -14 43.35 5.55
    5 11 14 35.35 5.38
    5 -11 14 45.07 6.07
    -5 11 -16 15.48 4.65
    5 -11 16 18.46 4.99
    5 -11 18 -3.56 4.77
    -5 11 -18 3.06 3.86
    -5 11 -20 64.17 8.33
    5 -11 20 59.76 7.44
    -5 -12 21 19.02 4.75
    -5 -12 19 16.63 5.13
    -5 12 19 18.37 3.4
    -5 -12 19 14.03 3.78
    -5 -12 17 90.1 7.44
    -5 -12 17 95.5 8.94
    -5 12 17 96.49 6.9
    -5 12 17 76.5 6.2
    5 12 -17 99.44 8.38
    5 12 -15 11.38 3.73
    5 -12 -15 13.72 3.61
    -5 12 15 10.97 2.85
    -5 -12 15 11.01 3.01
    -5 12 15 10.21 3.04
    -5 -12 15 9.54 3.8
    5 12 -15 9.36 3.51
    -5 -12 13 -1.82 2.94
    5 -12 -13 -1.89 2.87
    -5 -12 13 0.89 1.97
    -5 12 13 -1.39 2.96
    5 -12 -13 -1.74 2.32
    -5 12 13 1.21 2.29
    -5 -12 13 -0.41 2.83
    5 12 -13 -0.43 2.65
    5 12 -13 -1.9 2.95
    5 12 -11 -1.63 2.67
    -5 -12 11 1.27 1.85
    -5 -12 11 -2.02 2.96
    -5 12 11 0.85 2.37
    5 -12 -11 0.26 1.84
    -5 12 11 -0.6 2.31
    5 12 -11 -1.82 2.1
    -5 -12 11 1.52 2.63
    5 -12 -11 -0.36 2.42
    -5 -12 9 40.85 3.56
    5 12 -9 33.34 4.38
    5 12 -9 33.59 3.79
    -5 -12 9 43.05 4.7
    -5 12 9 50.42 5.16
    5 -12 -9 42.28 4.55
    -5 12 9 40.5 4.25
    -5 -12 9 32.76 4.34
    -5 12 7 10.15 3.1
    5 12 -7 7.86 2.81
    -5 12 7 13.04 2.99
    5 -12 -7 17.05 3.45
    -5 -12 7 10 2.85
    -5 -12 7 11.97 1.94
    -5 -12 7 18.75 3.32
    5 -12 -5 40.86 4.75
    -5 12 5 36.45 4.65
    -5 -12 5 38.85 4.34
    -5 -12 5 43.89 4.56
    5 12 -5 39.71 4.76
    -5 12 3 267.89 14.66
    5 -12 -3 281.22 14.85
    -5 -12 3 283.38 14.39
    5 12 -3 261.85 14.86
    -5 12 3 280.22 14.37
    -5 -12 3 250.74 13.96
    5 -12 -1 341.09 17.71
    -5 -12 1 384.61 17.62
    5 12 -1 354.99 18.27
    -5 12 1 317.56 17.11
    -5 -12 1 338.88 17.18
    5 -12 1 114.26 7.98
    5 12 1 88.06 7.73
    -5 12 -1 106.22 7.49
    -5 -12 -1 105.48 7.4
    -5 -12 -1 103.75 7.25
    -5 12 -3 5.05 2.66
    5 -12 3 0.37 2.17
    5 12 3 0.42 2.43
    -5 -12 -3 2.85 2.56
    5 -12 5 14.02 2.86
    -5 -12 -5 19.62 3.65
    -5 12 -5 18.99 3.51
    5 -12 5 19.8 3.74
    5 12 5 21.23 4.03
    -5 -12 -7 16.41 3.59
    5 -12 7 12.5 2.85
    -5 12 -7 11.08 3.48
    5 12 7 19.48 4.14
    -5 12 -7 12.64 3.33
    5 -12 7 11.58 3.31
    5 12 7 11.58 3.29
    5 -12 9 64.46 6.58
    5 12 9 71.49 7.24
    -5 12 -9 62.29 6.03
    -5 12 -9 57.32 5.92
    -5 -12 -9 79.93 6.72
    5 -12 9 54.18 5.05
    -5 12 -11 156.6 10.13
    5 12 11 136.76 10.93
    -5 12 -11 135.59 9.56
    -5 12 -11 128.65 9.91
    5 12 11 148.92 10.18
    5 -12 11 126.48 9.93
    5 -12 13 26.42 5.12
    -5 12 -13 23.35 4.45
    -5 12 -13 34.89 5.38
    -5 12 -15 13.4 4.58
    5 -12 15 5.53 4.04
    -5 12 -17 3.72 3.92
    5 -12 17 -0.7 4.42
    5 -12 19 -1.05 3.82
    -5 12 -19 0.66 4.07
    -5 -13 22 101 9.19
    5 13 -20 138.24 10.82
    -5 -13 20 129.06 9.69
    -5 -13 18 68.01 6.77
    5 13 -18 77.51 7.87
    -5 -13 18 78.8 8.58
    -5 13 18 76.64 6.45
    -5 13 16 0.65 2.53
    -5 -13 16 -2.17 2.37
    5 13 -16 2.98 3.29
    -5 13 16 1.24 2.13
    -5 -13 16 1.12 3.49
    -5 -13 14 12.62 4.01
    -5 13 14 13.24 3.92
    -5 13 14 9.84 2.91
    -5 13 14 14.07 3.4
    -5 -13 14 10.46 2.89
    5 -13 -14 16.99 3.8
    5 13 -14 6.59 3.57
    5 13 -12 2.23 2.93
    -5 -13 12 9.91 3.48
    -5 13 12 9.56 3.73
    5 -13 -12 5.55 2.51
    5 -13 -12 7.47 3.12
    -5 13 12 5.88 2.73
    -5 -13 12 6.76 2.53
    -5 -13 10 14.91 2.57
    5 13 -10 28.29 4.39
    -5 -13 10 19.38 4.13
    5 -13 -10 13.41 2.76
    -5 13 10 21.25 4.13
    -5 13 10 17.27 3.61
    5 13 -10 14.61 3
    5 -13 -10 13.04 3.3
    -5 -13 10 17.73 3.9
    -5 -13 8 46.95 3.8
    -5 13 8 46.07 5.44
    5 13 -8 48.12 5.46
    5 13 -8 52.88 4.93
    -5 13 8 49.88 5.14
    -5 -13 8 56.48 5.54
    -5 -13 8 49.91 5.28
    5 -13 -8 42.34 5.18
    -5 -13 6 11.2 3.09
    -5 13 6 10.93 3.37
    5 -13 -6 13.56 3.2
    -5 13 6 4.26 2.62
    5 13 -6 11.67 3.46
    -5 -13 6 13.19 3.09
    5 13 -4 18.8 3.61
    5 -13 -4 16.62 3.63
    -5 -13 4 24.18 3.61
    -5 13 4 20.55 3.85
    -5 -13 4 21.49 3.71
    -5 13 2 -0.77 2.22
    5 -13 -2 -2.34 2.69
    5 13 -2 0.86 2.46
    -5 -13 2 -1 2.42
    -5 13 2 -0.34 2.21
    -5 -13 2 -0.34 2.43
    5 -13 0 197.04 11.96
    5 13 0 199.74 12.46
    -5 13 0 191.42 11.47
    -5 -13 0 215.68 11.78
    -5 -13 0 185.64 11.36
    -5 13 -2 248.01 14.27
    5 -13 2 263.89 14.95
    5 13 2 242.87 15.03
    -5 -13 -2 270.62 14.49
    5 -13 4 0.82 2.64
    5 13 4 2.39 3.06
    -5 13 -4 2.19 2.73
    -5 -13 -4 9.74 3.38
    -5 -13 -6 52.16 5.35
    -5 -13 -6 50.08 5.54
    5 -13 6 51.09 5.58
    -5 13 -6 46.27 5.27
    5 13 6 35.7 5.37
    5 -13 6 34.26 4.38
    5 -13 8 -0.6 2.47
    -5 13 -8 -3.19 3.34
    -5 -13 -8 -0.85 2.92
    5 13 8 -2.18 3
    5 -13 8 -2.33 2.8
    -5 13 -8 -2.7 2.94
    5 13 10 27.3 5.12
    -5 13 -10 29.33 4.79
    5 -13 10 24.81 4.72
    5 -13 12 36.39 5.61
    -5 13 -12 40.44 5.62
    5 13 12 31.02 5.75
    -5 13 -12 31.75 5.08
    5 -13 14 28.44 5.54
    -5 13 -14 33.84 5.83
    -5 13 -16 49.08 7.45
    5 -13 16 43.94 7.2
    5 -13 18 2.05 3.85
    -5 -14 21 1.91 3.77
    -5 -14 19 3.43 3.47
    -5 -14 19 -4.2 5.22
    5 14 -19 -0.57 3.92
    -5 -14 17 4.19 2.89
    5 14 -17 -1.08 3.38
    -5 -14 17 -0.62 4.42
    -5 -14 15 3.34 3.77
    -5 14 15 0.56 3.72
    -5 14 15 4.35 2.73
    5 14 -15 -3.58 3.27
    -5 -14 15 1.68 2.36
    -5 14 13 22.83 5.03
    -5 -14 13 25.94 3.7
    -5 -14 13 21.72 4.58
    5 -14 -11 21.32 3.3
    -5 -14 11 28.38 3.39
    5 -14 -11 28.13 4.93
    5 14 -11 30.39 5.11
    -5 -14 11 26.4 4.76
    -5 14 11 30.25 4.43
    -5 14 11 24.73 4.99
    -5 -14 9 35.24 3.48
    5 14 -9 50.99 5.71
    -5 -14 9 54.77 5.67
    -5 14 9 43.03 5.68
    5 -14 -9 37.29 5.11
    -5 14 9 39.6 4.91
    5 14 -9 29.3 4.26
    -5 14 7 71.01 6.78
    5 -14 -7 42.13 5.7
    -5 14 7 58.27 5.67
    -5 -14 7 56.49 5.77
    5 14 -7 52.17 5.23
    5 14 -7 55.26 6.25
    -5 14 5 -0.44 3.02
    -5 -14 5 4.15 2.63
    5 -14 -5 3.44 2.82
    5 14 -5 -1.82 3.15
    -5 -14 5 2.24 2.66
    -5 -14 3 112.2 7.88
    5 14 -3 95.33 8.27
    -5 14 3 91.41 7.36
    5 -14 -3 95.77 8.03
    -5 -14 3 92.15 7.38
    -5 14 3 95.67 7.93
    -5 -14 1 12.24 3.23
    5 -14 -1 2.52 3.01
    -5 14 1 18.07 3.7
    -5 14 1 9.86 3.1
    5 14 -1 7.07 3.37
    -5 -14 1 8.03 3.01
    -5 -14 -1 -0.38 2.68
    5 14 1 -0.48 3.06
    -5 14 -1 5.59 2.87
    5 -14 1 1.69 2.77
    -5 -14 -1 -1.12 2.42
    5 -14 3 6.99 3.03
    -5 -14 -3 2.52 2.97
    5 14 3 3 3.2
    -5 14 -3 4.2 2.83
    -5 -14 -3 10.68 3.33
    5 -14 5 4.24 2.76
    5 14 5 7.93 3.58
    -5 -14 -5 4.24 3.11
    5 -14 5 2.24 2.7
    -5 14 -5 5.95 3.13
    5 -14 7 28.99 4.23
    -5 -14 -7 35.08 4.96
    5 14 7 20.59 4.67
    -5 14 -7 35.14 4.95
    5 -14 7 26.95 4.71
    5 14 9 -0.6 3.15
    -5 14 -9 0.49 2.87
    5 -14 9 3.62 2.98
    -5 14 -11 5.23 3.23
    5 -14 11 6.56 3.59
    5 14 11 1.94 3.56
    -5 14 -13 21.16 5.1
    5 -14 13 3.64 3.61
    -5 14 -15 -4.43 4.8
    5 -14 15 -1.99 4.1
    5 -14 17 7.88 4.05
    5 -14 19 11.76 4.59
    -5 -15 18 28.24 4.51
    -5 -15 16 14.59 3.4
    5 15 -16 14.32 4.51
    -5 -15 16 7.35 4.51
    -5 -15 14 25.84 5.14
    -5 -15 14 16.32 3.24
    5 15 -14 22.37 4.99
    -5 15 14 23.54 5.44
    -5 15 14 16.09 3.67
    5 15 -12 -3.11 3.31
    -5 15 12 0.55 3.5
    -5 -15 12 -1.96 2.29
    -5 -15 12 3.53 3.52
    -5 -15 10 -1.35 1.83
    5 15 -10 2.03 3.01
    -5 -15 10 -0.47 3.28
    5 -15 -10 0.21 1.18
    -5 15 10 -0.52 3.16
    5 15 -8 67.97 7.17
    -5 -15 8 66.88 6.58
    -5 15 8 72.98 7.13
    5 15 -8 54.92 5.91
    5 -15 -8 67.83 6.82
    -5 -15 6 14.57 3.73
    -5 15 6 25.04 4.44
    5 -15 -6 23.82 4.45
    5 15 -6 25.6 4.69
    5 15 -6 21.69 3.87
    5 15 -4 16.38 4.2
    -5 15 4 9.85 3.52
    -5 -15 4 21.42 3.91
    5 -15 -4 16.19 3.92
    5 15 -2 5.55 3.27
    5 -15 -2 4.08 2.83
    -5 15 2 1.84 2.76
    -5 -15 2 2.35 2.66
    -5 -15 0 1.99 2.72
    5 15 0 3.1 3.22
    -5 15 0 2.29 2.96
    5 -15 0 0.45 2.79
    -5 -15 -2 31.49 4.58
    5 -15 2 25.76 4.43
    5 15 2 15.46 4.5
    5 -15 4 12.6 3.66
    -5 -15 -4 18.81 3.94
    5 15 4 12.87 4.14
    5 -15 4 18.06 4.21
    5 -15 6 4.21 2.8
    5 15 6 8.11 3.88
    5 -15 6 6.38 3.3
    5 15 8 1.86 3.23
    5 -15 8 1.05 2.69
    -5 15 -10 -0.53 3.06
    5 -15 10 -0.56 3.21
    5 15 10 5.31 3.76
    5 15 12 68.75 8.61
    5 -15 12 78.05 8.36
    -5 15 -14 5.71 4.49
    -5 15 -14 11.43 4.38
    5 -15 16 -2.8 4.02
    5 -15 18 0.51 3.56
    -5 -16 15 3.67 4.32
    -5 16 15 3.83 4.18
    5 16 -15 5.78 3.95
    -5 -16 13 -2.78 3.63
    5 16 -13 1.69 3.64
    -5 16 13 5.5 4.18
    -5 -16 11 -0.39 1.99
    -5 -16 11 1.04 3.44
    5 16 -11 3.31 3.53
    -5 16 11 4.6 3.9
    5 16 -9 2.2 3.57
    -5 -16 9 -3.33 3.18
    5 -16 -9 -0.51 2.88
    -5 16 9 1.11 3.62
    -5 16 7 -2.63 3.74
    5 -16 -7 -3.02 3.41
    5 16 -7 -2.12 3.47
    -5 -16 7 2.71 3.15
    5 16 -5 -1.59 3.78
    -5 -16 5 0.44 2.87
    -5 16 5 1.03 3.28
    5 -16 -5 2.47 1.52
    5 -16 -5 -1 3.52
    5 16 -3 3.78 3.75
    -5 16 3 3.51 3.1
    5 -16 -3 10.07 1.94
    -5 -16 3 2.12 2.92
    5 -16 -3 10.27 3.84
    -5 16 1 12.27 4.22
    -5 -16 1 11.86 3.6
    5 16 -1 17.08 4.44
    5 -16 -1 8.73 3.55
    -5 16 -1 30.2 5.29
    5 -16 1 35.12 5.15
    -5 -16 -1 40.29 5.34
    5 16 1 38.44 5.89
    -5 -16 -3 12.92 3.65
    5 16 3 7.58 3.88
    5 -16 3 12.14 3.73
    5 16 5 3.66 3.52
    -5 -16 -5 5.92 3.43
    5 -16 5 5.65 3.29
    5 16 7 1.27 3.62
    5 -16 7 5.9 3.43
    5 16 9 8.88 4.33
    5 -16 9 11 4.06
    5 -16 11 29.06 5.59
    5 16 11 27.56 6.33
    -5 16 -11 41.19 6.25
    5 -16 15 46.32 6.08
    5 -16 17 0.48 3.74
    -5 17 14 -2.02 4.79
    -5 -17 12 -1.67 4.07
    -5 17 12 -1.28 4.32
    5 17 -12 -1.19 3.73
    -5 17 10 -0.6 3.99
    5 17 -10 -0.59 3.98
    -5 -17 10 -0.53 3.47
    5 -17 -10 -0.55 3.41
    -5 17 8 -3.51 3.96
    5 -17 -8 -1.62 3.2
    -5 -17 8 4.43 3.26
    5 17 -8 -1.13 3.4
    -5 -17 6 8.51 3.7
    5 17 -6 7.93 4.09
    -5 17 6 9.55 4.27
    5 -17 -6 12.33 4.01
    5 -17 -4 1.05 3.16
    5 17 -4 0.58 3.73
    -5 -17 4 2.75 2.94
    -5 17 4 -0.55 3.23
    5 17 -2 2.35 3.89
    5 -17 -2 2.08 3.16
    -5 17 2 -2.14 3.51
    -5 -17 2 4.09 3.14
    5 17 0 20.95 4.99
    -5 17 0 17.34 4.69
    -5 -17 0 15.13 4.11
    5 -17 0 18.76 4.54
    5 17 2 -1.84 3.58
    -5 -17 -2 -0.47 2.86
    5 -17 2 3.18 3.39
    5 -17 4 5.95 3.42
    -5 -17 -4 0.96 2.74
    5 17 4 1.94 3.6
    5 17 6 -1.99 3.71
    5 -17 6 0.56 3.12
    -5 -17 -6 -0.49 3.08
    5 17 8 4.91 4.21
    5 -17 8 -0.59 3.45
    5 -17 12 10.52 3.57
    -5 18 9 95.61 9.66
    -5 -18 9 77.33 8.35
    -5 18 7 24.45 5.58
    -5 -18 7 19.26 4.85
    5 18 -7 13.27 4.74
    -5 -18 5 0.5 3.27
    5 18 -5 1.84 4.1
    -5 18 5 0.59 3.88
    5 -18 -5 1.12 3.37
    5 18 -3 -2.49 4.38
    -5 18 3 1.16 3.57
    5 -18 -3 0.55 3.54
    -5 -18 3 0.49 3.26
    -5 18 1 6.83 4.32
    5 18 -1 -0.63 4.37
    5 -18 -1 8.89 3.99
    -5 -18 1 5.83 3.4
    -5 18 -1 -1.12 3.92
    5 18 1 -3.9 4.4
    5 -18 1 5.04 3.5
    -5 -18 -1 -1.48 3.34
    5 18 3 24.23 5.69
    -5 18 -3 15.52 4.74
    5 -18 3 21.2 4.76
    -5 -18 -3 20.3 4.76
    5 18 5 24.96 6.1
    -5 -18 -5 33.79 5.59
    5 -18 5 23.78 5.36
    -5 -18 -7 26.66 5.21
    -5 -19 4 10.04 3.86
    -5 19 2 -1.84 3.77
    -5 -19 2 0.52 3.42
    -5 -19 0 -0.52 3.73
    6 0 -26 325.72 18.68
    -6 0 24 114.35 9.6
    6 0 -24 124.79 9.65
    -6 0 22 82.47 7.4
    6 0 -22 64.84 6.61
    6 0 -22 70.41 7.04
    -6 0 20 88.52 7.59
    6 0 -20 87.4 7.41
    6 0 -20 105.66 7.8
    -6 0 18 58.87 5.72
    6 0 -18 55.43 5.47
    -6 0 16 16.68 3.22
    6 0 -16 17.28 3.18
    6 0 -16 19.45 3.39
    -6 0 14 68.19 5.56
    6 0 -14 60.55 5.21
    6 0 -14 74.44 5.67
    -6 0 12 521.78 23.89
    6 0 -12 516.5 23.38
    -6 0 10 269.04 13.59
    6 0 -10 276.61 11.28
    6 0 -10 255.41 12.89
    -6 0 8 812.89 35.47
    6 0 -8 835.11 33.59
    -6 0 6 2273.85 84.04
    6 0 -6 2074.06 81.86
    6 0 -6 2155.82 82.48
    6 0 -6 1979.23 81.76
    6 0 -4 2079.74 83.09
    6 0 -4 2067.75 82.53
    6 0 -2 131.73 6.73
    6 0 -2 134.16 6.41
    6 0 0 1638.7 65.53
    -6 0 0 1606.5 65.28
    6 0 0 1609.71 64.94
    6 0 0 1619.06 65.34
    6 0 2 60.27 4.02
    -6 0 -2 62.19 4.01
    6 0 2 59.95 3.12
    -6 0 -4 1273.33 52.56
    -6 0 -6 4166.41 167.02
    -6 0 -8 928.27 39.73
    6 0 10 765.94 32.85
    -6 0 -10 729.95 32.91
    6 0 12 47.25 4.46
    6 0 12 42.57 3.86
    -6 0 -12 38.17 4.12
    6 0 14 61.89 4.78
    -6 0 -14 54.69 5.38
    6 0 16 439.92 20.66
    6 0 16 414.89 19.42
    -6 0 -16 444.53 21.46
    -6 0 -16 406.73 17.51
    6 0 18 56.47 4.83
    6 0 18 51.66 5.45
    -6 0 -18 62.39 6.1
    -6 0 -18 48.49 3.15
    6 0 20 0.39 2.8
    6 0 20 0.27 2.01
    -6 0 -20 2.75 3.26
    -6 0 -20 1.5 1.06
    6 0 22 10.97 2.73
    -6 0 -22 13.34 4
    -6 0 -22 7.51 1.42
    6 0 24 15.85 3.13
    6 0 24 11.93 3.9
    -6 0 -24 12.03 4.45
    6 -1 -27 19.89 5.01
    6 1 -27 12.42 4.29
    -6 -1 25 18.85 4.56
    6 -1 -25 15.77 4.26
    6 1 -25 15.85 4.21
    -6 1 25 20.91 5.14
    -6 -1 23 37.23 5.57
    6 1 -23 32.6 5.03
    -6 1 23 32.92 5.07
    6 1 -21 342.43 18
    6 -1 -21 319.99 17.83
    6 1 -21 341.22 17.7
    -6 -1 21 317.92 17.92
    -6 1 21 311.34 17.88
    -6 1 19 675.48 32.4
    6 1 -19 741.4 32.19
    -6 -1 19 666.16 32.38
    6 -1 -19 664.82 32.28
    6 -1 -19 717.87 31.94
    6 1 -19 721.84 32.52
    -6 -1 17 879.05 38.95
    6 -1 -17 866.93 38.09
    6 -1 -17 890.99 39.02
    6 -1 -17 909.6 39.01
    6 1 -17 867.01 35.63
    6 1 -17 877.65 38.36
    -6 1 17 820.03 38.74
    -6 -1 15 527.73 24.98
    6 -1 -15 526.62 24.08
    6 -1 -15 559.13 25.05
    6 1 -15 556.21 25.09
    6 -1 -15 524.64 24.83
    6 1 -15 541.46 24.42
    6 1 -15 535.84 22.06
    -6 1 15 481.54 24.64
    6 -1 -13 863.62 34.58
    -6 -1 13 750.73 34.15
    6 -1 -13 777.53 33.26
    -6 1 13 783.68 34.4
    6 1 -13 830.97 34.43
    6 1 -13 772.51 33.59
    6 1 -13 755.96 31.54
    6 1 -11 667.99 28.29
    6 -1 -11 716.58 29.67
    6 1 -11 726.65 30.09
    -6 -1 11 732.39 30.98
    -6 1 11 781.08 31.23
    -6 -1 9 53.25 4.38
    6 -1 -9 58 3.54
    6 1 -9 55.73 2.94
    -6 1 9 56.59 4.54
    6 -1 -9 66.06 3.17
    6 1 -9 51.58 3.75
    6 1 -7 846.96 35.52
    -6 1 7 895.9 37.03
    -6 -1 7 948.04 37.07
    6 -1 -7 849.38 35.08
    6 1 -7 906.95 35.41
    6 -1 -7 868.52 35.35
    6 1 -7 854.94 34.92
    6 1 -5 543.68 22.45
    6 1 -5 571.77 22.34
    6 -1 -5 558.26 23.11
    -6 1 5 532.23 22.34
    6 1 -5 570.22 22.72
    6 1 -3 348.74 15.12
    6 -1 -3 333.77 14.17
    6 1 -3 330.88 13.66
    6 -1 -3 340.73 14.69
    6 1 -3 340.04 14.36
    6 1 -3 328.56 14.91
    6 -1 -1 276.34 10.86
    6 -1 -1 253.15 11.56
    6 -1 -1 263.01 11.87
    -6 -1 1 245.25 11.5
    6 1 -1 252.13 11.58
    6 1 -1 249.1 11.64
    6 -1 1 46.77 3.32
    6 -1 1 48.9 2.89
    -6 -1 -1 45.86 3.29
    6 1 1 47.12 2.83
    6 1 1 48.13 3.39
    -6 1 -1 52.74 3.44
    6 -1 3 41.55 3.11
    -6 -1 -3 35.54 2.97
    6 -1 3 29.33 1.82
    -6 1 -3 39.2 3.11
    6 1 3 37.41 2.12
    -6 1 -5 594.03 25.85
    -6 -1 -5 574.32 25.75
    -6 -1 -5 593.69 23.9
    -6 -1 -7 178.56 9.65
    -6 -1 -7 171.74 7.45
    -6 1 -7 204.03 9.97
    -6 -1 -9 54.23 4.74
    -6 1 -9 74.98 5.32
    -6 -1 -9 58.15 2.85
    6 1 11 659.84 29.6
    6 -1 11 668.64 29.59
    -6 -1 -11 677.48 29.96
    -6 1 -11 651.56 29.94
    6 1 13 802.03 34.6
    6 -1 13 824.68 34.61
    -6 -1 -13 771.5 35.63
    -6 1 -13 806.34 35.98
    6 1 15 657.72 25.19
    6 -1 15 664.73 25.06
    -6 -1 -15 625.41 26.53
    -6 1 -15 675.12 27.04
    6 1 17 161.47 9.32
    6 1 17 176.6 10.47
    6 -1 17 160.42 9.26
    6 -1 17 159.52 10.1
    -6 -1 -17 163.69 10.72
    -6 -1 -17 161.84 7.86
    -6 1 -17 159.46 10.66
    6 1 19 186.7 11.24
    6 1 19 169.67 10.03
    6 -1 19 181.84 10.06
    -6 -1 -19 190.64 11.86
    -6 1 -19 173.08 11.56
    -6 -1 -19 179.11 8.66
    6 1 21 135.34 8.48
    6 1 21 133.63 9.89
    6 -1 21 138.25 8.39
    -6 -1 -21 150.71 10.49
    -6 1 -21 149.32 10.36
    -6 -1 -21 132.76 7.01
    6 1 23 5.85 2.62
    -6 -1 -23 4.52 3.55
    6 1 23 10.28 3.66
    -6 1 -23 7.17 3.76
    6 -1 23 8.99 3.6
    6 -1 23 8.1 2.43
    6 2 -26 58.61 6.9
    -6 -2 24 148.58 10.71
    -6 2 24 125.81 10.32
    6 2 -24 122.16 9.79
    6 2 -22 11.75 3.34
    -6 2 22 18.47 4.05
    -6 -2 22 4.93 3.25
    6 -2 -22 7.5 3.65
    6 2 -22 9.75 3.52
    -6 -2 20 5.31 3.07
    6 2 -20 4.93 2.69
    6 -2 -20 5.08 3.3
    -6 2 20 8.47 2.83
    6 2 -20 8.7 3.1
    -6 2 18 68.58 6.13
    -6 -2 18 59.52 5.76
    6 -2 -18 63.04 5.52
    6 2 -18 56.74 5.69
    6 2 -18 56.42 5.36
    -6 2 16 119.91 8.13
    6 -2 -16 119.27 8.23
    6 2 -16 113.9 7.47
    -6 -2 16 114.19 8.03
    6 -2 -16 113.97 7.41
    6 2 -16 104.76 5.83
    -6 -2 14 123.98 8.35
    6 2 -14 131.56 6.58
    -6 2 14 142.93 8.8
    6 2 -14 147.5 8.75
    6 -2 -14 132.16 7.78
    6 -2 -14 131.53 8.5
    6 2 -14 134.85 8.61
    6 2 -14 139.42 8.09
    -6 2 12 89.38 6.52
    6 2 -12 99.42 4.81
    6 -2 -12 90.73 5.67
    6 -2 -12 104.22 6.72
    6 2 -12 83.36 6.12
    -6 -2 12 88.49 6.45
    6 2 -12 99.95 6.64
    6 2 -12 92.98 5.88
    -6 -2 10 29.5 3.17
    6 2 -10 25.7 2.85
    6 -2 -10 26.36 2.36
    -6 2 10 29.02 1.91
    6 2 -10 24.05 1.61
    -6 2 10 22.64 2.92
    6 2 -10 30.22 2.68
    6 2 -8 247.65 10.98
    -6 2 8 234.23 12.13
    6 2 -8 251.81 11.93
    -6 -2 8 243.13 12.11
    6 -2 -8 234.11 10.65
    -6 2 8 224.44 10.57
    6 -2 -8 259.98 10.75
    -6 -2 6 1277.07 48.25
    6 2 -6 1144.95 46.5
    6 -2 -6 1172.59 46.33
    6 2 -6 1185.37 47.77
    -6 2 6 1126.16 45.98
    6 -2 -6 1165.84 46.9
    6 2 -4 1232.77 47.24
    -6 2 4 1110.31 46.91
    6 -2 -4 1250.37 48
    -6 -2 4 1199.68 47.11
    6 2 -4 1291.8 47.79
    6 2 -4 1099.57 46.94
    6 2 -4 1297.67 48.53
    6 2 -2 822.29 34.67
    6 -2 -2 862.95 34.66
    6 2 -2 889.44 35.32
    6 2 -2 878.21 35.48
    6 -2 -2 854.69 35.41
    -6 2 2 853.97 35.41
    -6 2 0 1145.67 50.8
    6 -2 0 1311.63 50.27
    6 2 0 1234.32 50.51
    6 -2 0 1217.98 50.73
    -6 2 0 1295.29 51.07
    6 2 0 1260.1 51.01
    6 2 0 1252.65 50.6
    -6 2 -2 61.34 4.24
    6 -2 2 69.38 4.31
    -6 -2 -2 59.4 4.1
    6 2 2 64.56 4.31
    6 -2 2 65.97 3.9
    -6 2 -2 69.25 4.33
    6 2 2 67.3 3.65
    -6 2 -4 344.55 15.97
    6 -2 4 343.05 15.64
    -6 -2 -4 347.05 15.91
    -6 -2 -4 346.03 14.6
    -6 2 -6 183.75 9.43
    6 -2 6 165.12 9.13
    -6 -2 -6 167.71 9.15
    -6 -2 -6 160.9 9.14
    -6 -2 -6 169.25 7.56
    -6 -2 -8 582.13 24.15
    -6 -2 -8 577.92 26.46
    -6 -2 -8 609.19 26.56
    -6 2 -8 621.35 26.63
    6 2 10 277.8 14.11
    6 -2 10 291.56 14.07
    -6 -2 -10 257.97 14.36
    -6 -2 -10 277.55 14.28
    -6 2 -10 275.54 14.29
    6 2 12 204.63 11.91
    -6 -2 -12 219.79 12.6
    6 -2 12 225.57 11.92
    6 -2 12 211.88 11.13
    -6 -2 -12 226.68 12.24
    -6 2 -12 220.22 12.28
    -6 2 -14 30.2 4.09
    6 -2 14 29.35 3.31
    -6 -2 -14 39.98 4.83
    -6 -2 -14 34.36 4.33
    -6 -2 -16 -0.93 3.23
    6 2 16 0.26 1.78
    6 -2 16 -0.75 1.94
    6 2 16 -0.71 2.6
    -6 -2 -16 -0.78 2.54
    -6 2 -16 1.21 2.46
    6 -2 18 6.54 2.31
    -6 -2 -18 1.54 2.95
    6 2 18 4.69 2.25
    6 2 18 4.18 2.74
    -6 -2 -18 1.26 2.54
    -6 2 -18 6.15 2.91
    6 2 20 9.72 3.38
    6 2 20 3.81 2.84
    6 2 20 4.21 2.26
    6 -2 20 5.35 2.3
    -6 -2 -20 9.48 3.37
    -6 2 -20 10.78 3.53
    6 -2 22 40.51 4.17
    6 2 22 33.25 4.08
    6 2 22 35.69 5.23
    6 -2 22 34.56 5.24
    -6 -2 -22 31.84 5.06
    -6 2 -22 39.98 5.59
    6 2 24 15.32 4.18
    6 2 24 10.21 2.78
    6 -2 24 12.71 2.84
    -6 2 -24 11.17 4.29
    -6 3 25 208.06 14.42
    -6 -3 25 228.79 14.68
    6 3 -25 217.65 13.77
    -6 3 23 335.28 18.65
    6 3 -23 321 17.7
    -6 -3 23 308.32 18.2
    6 3 -21 180.93 11.38
    6 -3 -21 182.48 12.49
    6 3 -21 185.82 11.75
    -6 3 21 189.65 12.27
    -6 -3 21 186.23 12.19
    6 3 -19 70.54 6.05
    6 -3 -19 74.22 6.18
    -6 3 19 61.1 6.26
    -6 -3 19 61.68 6.21
    6 3 -19 75.22 6.42
    6 3 -17 44.71 3.36
    -6 -3 17 50.08 5.11
    6 -3 -17 44.07 4.49
    -6 3 17 33.69 4.47
    6 3 -17 39.53 4.26
    -6 3 15 80.97 6.3
    6 3 -15 66.15 4.18
    -6 -3 15 60.6 5.49
    6 -3 -15 68.85 5.85
    6 -3 -15 71.51 5.23
    -6 3 15 62.35 3.15
    6 3 -15 68.64 5.34
    6 3 -13 0.28 1.6
    6 -3 -13 2.04 1.8
    -6 -3 13 6.11 1.93
    6 -3 -13 5.62 1.71
    6 3 -13 2.48 1.56
    -6 3 13 4.38 0.85
    6 3 -13 2.77 1.05
    -6 3 13 2.42 1.87
    6 3 -13 6.85 2.14
    -6 -3 11 467.45 21.62
    6 3 -11 482.43 20.79
    6 -3 -11 455.91 20.4
    6 -3 -11 493.41 21.8
    6 3 -11 473.54 21.4
    -6 3 11 450.64 19.55
    -6 3 11 475.11 21.83
    6 3 -11 474.1 21.65
    -6 3 9 1564.07 62.2
    -6 -3 9 1391.97 61.67
    6 3 -9 1511.83 60.62
    6 3 -9 1554.94 61.64
    -6 3 9 1548.66 60.21
    6 -3 -9 1402.44 60.4
    -6 -3 7 2212.26 90.95
    -6 3 7 2163.28 88.84
    6 -3 -7 2283.8 89.87
    6 3 -7 2288.93 90.75
    -6 3 7 2318.7 89.85
    -6 -3 7 2159.84 89.96
    6 3 -7 2253.6 89.69
    6 -3 -7 2387.52 89.61
    -6 -3 5 1059.46 45.61
    6 -3 -5 1076.5 45.01
    6 -3 -5 1098.56 44.35
    6 3 -5 1081.97 44.65
    6 3 -5 1068.62 45.36
    -6 3 5 1139.62 44.29
    -6 3 5 1146.45 44.42
    6 3 -5 1053.63 44.35
    -6 -3 5 1133.69 44.45
    -6 3 3 81.05 3.97
    6 3 -3 76.87 4.16
    -6 -3 3 70.26 3.74
    -6 3 3 80.6 4.62
    6 -3 -3 79.74 4.58
    -6 -3 3 78.87 4.81
    6 3 -3 79.36 4.66
    6 3 -3 89.03 4.92
    6 -3 -1 108.9 5.57
    6 3 -1 113.55 5.78
    -6 3 1 110.28 6.06
    6 3 -1 121.88 6.2
    6 -3 -1 117.94 6.17
    -6 -3 1 107.04 5.96
    6 3 -1 110.48 5.93
    -6 3 -1 703.16 30.98
    6 3 1 737.14 30.96
    -6 3 -1 768.35 31.15
    6 3 1 733.22 31.2
    6 -3 1 778.6 30.66
    6 3 1 711.6 30.55
    -6 3 -3 657.32 28.55
    -6 3 -3 660.33 28.43
    6 -3 3 675.94 28.16
    -6 3 -5 903.28 37.41
    -6 -3 -5 792.29 36.89
    -6 3 -5 905.42 37.04
    -6 -3 -5 871.63 37.22
    6 -3 5 935.78 37.2
    -6 -3 -5 876.4 35.85
    -6 -3 -7 156.93 7.24
    -6 3 -7 161.27 9.01
    -6 -3 -7 147.55 8.64
    6 -3 7 156.06 8.91
    -6 -3 -7 144.3 8.62
    -6 3 -9 335.87 16.97
    -6 -3 -9 344.29 17.1
    -6 -3 -9 355.8 16.91
    6 3 9 347.54 16.77
    -6 -3 -11 369.71 18.84
    -6 -3 -11 378.1 19.38
    6 -3 11 397.38 18.18
    6 3 11 410.41 19.08
    -6 3 -11 397.97 19.27
    -6 -3 -13 89.23 7.4
    6 -3 13 106.36 6.59
    -6 -3 -13 98.28 7.26
    -6 3 -13 100.43 7.43
    6 3 15 70.05 6.1
    -6 -3 -15 63.44 6.09
    -6 -3 -15 62.43 6.31
    6 -3 15 67.1 5.13
    -6 3 -15 58.87 5.92
    -6 3 -17 1.28 2.53
    -6 -3 -17 3.44 3.07
    6 3 17 4.5 2.64
    -6 3 -17 6.18 2.99
    6 -3 17 2.07 1.95
    -6 -3 -17 3.21 2.77
    6 3 19 21.23 4.03
    6 -3 19 28.01 3.27
    -6 -3 -19 21.19 4.07
    6 3 19 22.55 3.28
    6 3 19 22.8 3.92
    -6 3 -19 26.28 4.64
    6 3 21 330.49 16.63
    6 3 21 346.76 18.14
    -6 -3 -21 315.4 18.22
    6 -3 21 326.55 16.28
    -6 3 -21 356.37 18.95
    6 3 23 318.2 18.08
    -6 -3 -23 323.38 18.33
    6 -3 23 313.47 15.83
    6 -3 23 305.73 18.12
    -6 3 -23 363.44 19.04
    6 3 23 314.5 16.15
    6 4 -26 5.46 3.64
    -6 4 24 1.12 3.41
    6 4 -24 1.4 3.12
    -6 4 22 12.6 3.97
    6 4 -22 9.63 3.49
    6 4 -22 13.11 3.89
    -6 4 20 44.79 5.69
    6 4 -20 59.45 5.97
    6 4 -20 51.05 5.43
    -6 4 18 4.05 2.3
    6 -4 -18 3.14 2.21
    6 4 -18 4.13 2.43
    6 4 -18 2.69 2.35
    6 -4 -16 -1.36 2.13
    -6 4 16 2.17 2.09
    6 4 -16 1.45 2.07
    6 4 -16 -0.17 1.27
    -6 4 16 -0.08 0.69
    6 4 -14 326.91 16.24
    6 -4 -14 321.03 16.08
    6 4 -14 335.94 15.26
    -6 4 14 343.75 17.27
    -6 4 14 354.15 14.66
    6 -4 -12 11.93 2.01
    6 4 -12 7.14 2.03
    -6 4 12 10.43 1.47
    -6 4 12 9.94 2.43
    6 4 -12 9.78 1.08
    6 4 -12 11.38 2.12
    6 4 -12 10.81 2.25
    6 -4 -10 0.94 1.13
    -6 4 10 1.85 1.63
    6 4 -10 0.23 1.41
    -6 4 10 2.78 1.07
    -6 4 10 0.7 0.41
    6 4 -10 2.54 1.33
    -6 4 8 16.54 2.45
    -6 4 8 19.83 2.12
    6 4 -8 21.67 2.44
    -6 4 8 18.16 1.95
    6 -4 -8 16.04 1.83
    6 -4 -8 18.95 2.01
    6 4 -8 16.05 1.91
    -6 -4 8 16.79 2.12
    6 -4 -6 125.88 6.42
    -6 4 6 132.03 6.53
    6 4 -6 124.66 6.39
    6 4 -6 133.89 7.1
    6 4 -6 127.97 6.69
    6 -4 -6 115.58 6.7
    -6 -4 6 132.77 7.45
    -6 -4 6 156.99 6.73
    6 4 -4 546.86 23.49
    6 -4 -4 548.61 24
    6 4 -4 482.74 23.11
    -6 -4 4 584.72 22.86
    -6 4 4 562.61 22.96
    6 -4 -4 546.89 23.51
    -6 -4 4 576.07 24.03
    6 -4 -2 2202.52 87.28
    6 4 -2 2118.54 87.34
    6 4 -2 2135.65 87.33
    -6 4 2 2211.81 87.75
    6 -4 -2 2192.79 87.68
    -6 -4 2 2197.22 87.73
    -6 -4 2 2191.88 86.76
    6 4 -2 2139.85 87.69
    6 4 0 1727.89 72.95
    -6 4 0 1800.54 73.18
    6 4 0 1824.93 73.29
    6 -4 0 1863 72.78
    6 4 0 1795.86 72.87
    6 -4 2 1652.29 67.73
    -6 4 -2 1653.98 68.05
    6 4 2 1689.19 68.25
    -6 4 -2 1688.18 68.09
    6 4 4 51.92 4.24
    -6 4 -4 43.44 3.69
    -6 4 -4 43.1 3.79
    6 -4 4 46.57 3.61
    -6 -4 -4 50.38 3.24
    -6 -4 -6 15.3 2.42
    -6 4 -6 19.4 2.66
    -6 4 -6 22.03 2.57
    6 -4 6 25 2.83
    6 -4 6 17 1.35
    -6 -4 -6 15.81 1.76
    -6 4 -8 4.32 1.71
    -6 4 -8 1.66 1.57
    -6 -4 -8 4.83 1.74
    -6 -4 -8 3.32 1.51
    6 -4 8 1.82 0.49
    6 -4 8 1.74 1.77
    6 4 10 2.32 1.75
    -6 4 -10 1.26 1.91
    -6 -4 -10 3.15 1.89
    -6 -4 -10 1.14 1.49
    6 -4 10 2.47 2
    -6 4 -12 221.57 13.01
    -6 -4 -12 239.19 13.41
    6 -4 12 244.18 12.17
    -6 -4 -12 238.79 12.96
    -6 -4 -14 577.42 27.88
    -6 -4 -14 606.05 28.71
    6 -4 14 603.08 26.81
    -6 4 -14 630.8 28.54
    6 4 16 659.24 29.96
    -6 -4 -16 623.96 29.84
    -6 -4 -16 636.2 30.77
    6 -4 16 640.76 28.43
    -6 4 -16 633.99 29.88
    -6 4 -16 653.33 30.37
    -6 4 -18 5.48 3.31
    6 4 18 4 2.8
    -6 4 -18 7.06 2.93
    6 4 18 1.88 2.5
    6 -4 18 3.97 2.03
    -6 -4 -18 3.75 2.61
    6 4 20 42.4 5.51
    6 4 20 47.71 4.67
    6 4 20 44.72 5.32
    6 -4 20 48.31 4.54
    -6 4 -20 48.52 6.26
    6 4 22 103.56 8.61
    6 4 22 104.44 7.43
    6 -4 22 101.88 7.01
    -6 4 -22 106.7 9.44
    6 4 24 80.99 8.27
    6 4 24 96.41 7.16
    6 -4 24 112.27 7.22
    -6 4 -24 90.03 9.02
    6 5 -27 53.39 6.84
    -6 5 25 31.24 5.95
    6 5 -25 31.62 5.33
    -6 5 23 14.41 4.41
    6 5 -23 14.96 4.17
    -6 5 21 19.73 4.08
    6 5 -21 17.35 4.01
    6 5 -21 22.64 4.18
    -6 5 19 15.79 1.41
    6 5 -19 24.38 3.79
    -6 5 19 25.09 4.24
    6 5 -19 26.55 4.09
    -6 5 17 3.11 2.57
    6 -5 -17 1.47 2.09
    6 5 -17 4.33 1.72
    -6 5 17 1.63 1
    6 -5 -17 3.41 2.64
    6 5 -17 -0.94 2.17
    6 5 -17 3.29 2.45
    -6 5 15 125.84 8.83
    6 5 -15 137.21 8.26
    6 -5 -15 136.96 8.98
    -6 5 15 147.8 6.86
    6 -5 -15 138.27 8.23
    -6 5 15 128.57 6.21
    -6 5 13 2.2 0.78
    6 -5 -13 3.29 1.9
    6 5 -13 7.73 2.2
    -6 5 13 5.29 1.42
    6 5 -13 4.71 1.03
    -6 5 13 6 2.36
    6 5 -13 6.15 2.17
    -6 5 11 74.15 5.99
    6 -5 -11 77.75 5.18
    -6 5 11 86.57 4.84
    6 5 -11 90.48 5.46
    -6 5 11 72.91 4.03
    6 5 -11 92.75 5.98
    6 5 -11 90.35 6.21
    -6 -5 11 79.12 5.83
    -6 5 9 72.3 5.41
    -6 5 9 77.84 5.11
    -6 5 9 80.72 4.76
    6 -5 -9 78.09 4.83
    -6 -5 9 76.14 5.09
    6 5 -9 91.23 5.57
    6 5 -9 75.66 4.85
    6 5 -7 2.03 1.15
    -6 5 7 3.65 1.22
    6 -5 -7 2.25 1.1
    6 5 -7 -0.18 1.21
    -6 -5 7 3.94 1.26
    -6 5 7 4.04 1.31
    6 -5 -7 2.57 1.06
    -6 -5 7 4.97 1.67
    6 5 -7 3.43 1.12
    -6 5 5 185.05 8.73
    6 -5 -5 171.55 8.65
    -6 -5 5 201.49 8.75
    6 5 -5 188.97 9.05
    6 5 -5 155.59 8.8
    6 -5 -5 182.56 9.03
    -6 -5 5 181.62 9.46
    -6 -5 3 86.94 4.67
    -6 5 3 78.61 4.68
    6 5 -3 75.72 4.84
    -6 5 3 88.56 5.22
    6 -5 -3 90.82 5.21
    -6 -5 3 88.04 5.3
    6 5 -3 75.61 4.67
    6 -5 -1 71.92 4.56
    -6 -5 1 67.27 4.02
    6 5 -1 81.09 4.35
    -6 5 1 70.75 4.76
    6 5 -1 70.71 4.68
    -6 -5 1 86.88 4.9
    6 5 -1 68.4 4.59
    6 5 1 8.82 1.83
    -6 5 -1 12.01 1.8
    -6 5 -1 9.59 1.9
    6 -5 1 11.2 1.9
    -6 5 -3 927.73 38.77
    6 -5 3 962.48 38.54
    6 5 3 883.74 38.9
    -6 5 -3 888.9 38.56
    -6 -5 -5 705.07 32.44
    -6 5 -5 701.82 32.58
    -6 5 -5 806.49 32.6
    6 5 5 746.22 33.11
    6 -5 5 794.08 32.59
    -6 -5 -5 770.11 31.57
    -6 5 -7 159.94 9.1
    -6 -5 -7 147.76 8.8
    6 -5 7 153.12 8.85
    -6 5 -7 163.13 8.64
    6 -5 7 136.45 8.17
    6 -5 7 153.35 7.06
    -6 -5 -9 13.85 2.72
    -6 5 -9 14.17 2.71
    -6 5 -9 14.23 2.54
    6 -5 9 13.72 1.33
    6 -5 9 19.21 3.1
    6 5 9 13.17 2.56
    -6 5 -11 211.13 11.97
    -6 -5 -11 214.93 12.03
    6 -5 11 218.41 12.49
    6 -5 11 205.45 10.82
    6 5 11 182.04 11.43
    -6 5 -13 163.47 10.43
    -6 -5 -13 153.05 10.27
    6 -5 13 164.6 9.16
    6 5 15 23.13 3.88
    -6 5 -15 25.81 4.29
    -6 -5 -15 14.74 3.81
    6 -5 15 24.9 3.18
    -6 5 -15 26.28 3.89
    -6 -5 -17 8.2 3.34
    -6 5 -17 4.13 2.75
    6 5 17 4.94 2.78
    -6 5 -17 6.81 3.21
    6 -5 17 8.39 2.34
    6 5 17 4.86 2.86
    -6 5 -19 35.77 5.35
    6 5 19 26.61 4.2
    6 5 19 21.49 4.41
    6 -5 19 30.72 3.79
    -6 5 -21 7.91 3.69
    6 5 21 7.84 3.48
    6 -5 21 6.21 2.6
    6 5 23 24.76 4.12
    6 5 23 28.19 5.02
    6 -5 23 25.35 3.83
    -6 5 -23 36.43 6.02
    6 6 -26 1.5 3.49
    -6 -6 24 2.21 3.62
    -6 6 24 -1.69 4
    6 6 -24 -0.95 3.34
    -6 -6 22 11.57 3.86
    -6 6 22 5.61 3.47
    6 6 -22 7.13 3.36
    -6 6 20 1.84 2.94
    -6 -6 20 3.18 2.9
    -6 6 20 0.75 0.95
    6 6 -20 -0.76 2.81
    6 6 -20 -0.83 2.62
    6 -6 -18 75.63 6.17
    6 -6 -18 76.36 6.71
    6 6 -18 72.75 6.14
    -6 6 18 76.71 4.42
    -6 6 18 66.95 6.5
    -6 -6 18 71.2 6.51
    6 6 -18 82.77 6.79
    -6 6 16 173.29 8.25
    -6 -6 16 162.23 10.6
    -6 6 16 183.89 11.04
    6 -6 -16 163.24 10.07
    6 -6 -16 200.79 11.37
    6 6 -16 155.69 10.01
    -6 6 16 203.86 8.93
    6 6 -14 67.93 4.3
    6 -6 -14 88.35 6.68
    6 -6 -14 83.92 5.86
    -6 6 14 88.18 5.03
    6 6 -14 93.46 6.19
    -6 6 14 78.25 6.43
    -6 -6 14 102.96 6.85
    -6 6 14 78.75 4.4
    -6 6 12 653.6 28.97
    -6 -6 12 672.7 28.76
    6 6 -12 622.7 28.78
    -6 6 12 703.24 27.32
    -6 -6 12 624.44 28.52
    6 -6 -12 656.24 27.93
    -6 6 12 629.97 26.45
    6 -6 -12 670.51 28.91
    6 6 -12 618.01 27.91
    6 6 -12 585.89 26.5
    6 6 -10 46.58 3.83
    -6 6 10 52.95 4.66
    6 6 -10 56.92 4.44
    -6 6 10 52.67 3.78
    6 -6 -10 54.27 4.06
    -6 -6 10 45.5 4.09
    -6 -6 10 55.16 4.49
    6 -6 -10 44.86 4.34
    6 6 -10 49.78 4.5
    -6 -6 8 29.97 3.12
    -6 6 8 33.98 3.22
    6 -6 -8 30.19 2.94
    6 6 -8 40.98 3.38
    6 6 -8 30.24 2.89
    -6 6 8 34.22 3.04
    6 6 -8 36.41 3.34
    -6 -6 8 33.99 3.61
    -6 -6 8 37.37 3.2
    -6 6 6 28.26 2.73
    6 6 -6 20.93 2.34
    -6 -6 6 28.09 2.73
    6 6 -6 20.51 2.49
    6 -6 -6 23.79 2.47
    6 -6 -6 22.74 2.47
    6 6 -6 26.97 2.53
    -6 -6 6 26.84 3
    -6 -6 6 25.22 2.4
    6 6 -4 1.13 1.18
    -6 6 4 0.16 0.95
    6 6 -4 0.41 1.01
    -6 -6 4 1.03 1.14
    6 -6 -4 2.23 1.3
    -6 -6 4 2.65 1.51
    -6 6 2 -0.82 1.09
    6 6 -2 1.51 1.25
    6 6 -2 0.23 0.9
    -6 -6 2 -0.56 0.94
    -6 6 2 0.79 1.21
    6 -6 -2 0.19 1.11
    6 -6 -2 0.73 1.22
    -6 -6 2 1.31 1.28
    6 6 0 1.75 0.92
    -6 6 0 4.92 1.58
    6 6 0 3.91 1.44
    -6 -6 0 3.88 1.43
    6 -6 0 3.35 1.5
    6 6 2 81.23 5.7
    -6 6 -2 88.25 5.65
    6 -6 2 73.44 5.23
    6 -6 4 218.05 11.23
    -6 6 -4 227.68 11.36
    -6 6 -4 214.71 11.34
    6 6 4 215.52 11.73
    -6 -6 -4 214.74 10.54
    6 -6 6 154 8
    -6 -6 -6 175.4 8.67
    -6 6 -6 170.67 9.46
    -6 -6 -6 159.27 9.43
    -6 6 -6 189.25 9.97
    6 6 6 156.44 9.99
    6 -6 6 195.01 9.84
    6 -6 6 181.13 9.43
    -6 -6 -8 14.98 2.65
    6 -6 8 14.34 2.65
    -6 6 -8 16.06 2.85
    -6 6 -8 17.12 2.69
    6 6 8 14.86 2.65
    6 -6 8 16.48 1.73
    -6 6 -10 213.4 12.24
    -6 -6 -10 234.02 12.39
    -6 6 -10 248.67 11.9
    6 -6 10 216.33 11.31
    6 -6 10 241.5 12.77
    6 -6 10 194.54 9.69
    6 6 10 212.07 12.04
    -6 -6 -12 143.5 9.21
    -6 6 -12 142.47 8.48
    -6 6 -12 130.31 9.14
    6 -6 12 124.92 9.39
    6 -6 12 126.45 7.98
    6 6 14 13.12 3.3
    -6 -6 -14 10.72 3.26
    6 -6 14 9.6 2.46
    -6 6 -14 14.65 3.19
    -6 6 -14 11.82 3.37
    6 -6 16 0.83 1.96
    -6 6 -16 -1.38 2.88
    6 6 16 -0.33 2.2
    -6 -6 -16 1.83 2.6
    6 6 16 0.8 2.63
    -6 6 -16 1.59 2.32
    6 6 18 57.71 6.22
    6 6 18 49.67 5.27
    6 -6 18 48.29 4.68
    -6 6 -18 51.15 6.14
    -6 6 -20 137.64 10.18
    6 6 20 118.92 9.01
    6 -6 20 120.36 7.95
    -6 6 -22 20.77 5.07
    6 6 22 17.14 4.2
    6 -6 22 20.12 3.52
    6 6 24 20.81 4.02
    6 7 -25 40.55 5.95
    -6 -7 23 218.13 14.76
    6 7 -23 240.34 14.61
    -6 -7 21 19.29 4.29
    6 7 -21 18.01 3.9
    -6 7 21 17.63 2.07
    -6 7 21 21.55 4.79
    -6 7 19 41.34 5.48
    -6 7 19 36.04 2.78
    -6 -7 19 37.38 5.18
    -6 7 19 35.7 3.14
    6 7 -19 43.24 5.23
    6 7 -19 34.6 4.8
    -6 7 17 141.31 7.14
    -6 7 17 156.06 10.06
    -6 -7 17 150.94 9.75
    6 -7 -17 140.11 9.57
    6 -7 -17 129.55 8.78
    6 7 -17 118.63 8.59
    -6 7 17 150.08 7.61
    6 7 -17 148.55 9.74
    -6 7 15 306.99 15.81
    6 -7 -15 328.23 15.93
    -6 7 15 297.88 13.61
    6 7 -15 266.19 14.67
    -6 7 15 280.41 13.1
    -6 -7 15 284.84 15.39
    6 -7 -15 299.61 14.87
    -6 7 13 14.93 2.96
    6 -7 -13 14.08 3.12
    -6 7 13 17.31 2.3
    -6 7 13 17.12 1.94
    6 7 -13 13.59 1.85
    -6 -7 13 15.2 2.79
    6 7 -13 15.48 2.75
    -6 -7 13 20.83 3.35
    6 -7 -13 16.11 2.63
    6 7 -11 224.97 12.39
    6 -7 -11 253.36 13.28
    -6 7 11 268.64 12.3
    -6 -7 11 236.82 12.82
    6 -7 -11 254.7 12.68
    -6 -7 11 284.21 13.41
    6 7 -11 242.96 13.35
    6 7 -9 257.74 13.48
    6 -7 -9 271.28 13.32
    6 7 -9 268.34 14.09
    6 7 -9 268.37 13.29
    -6 -7 9 278.8 13.57
    -6 7 9 306.74 13.38
    6 7 -9 266.71 13.23
    -6 -7 9 265.53 13.99
    -6 -7 9 269.39 13.42
    6 -7 -9 289.11 13.93
    6 -7 -7 141.99 8.2
    -6 -7 7 170.33 8.6
    6 7 -7 131.96 8.37
    6 7 -7 164.02 8.34
    -6 7 7 155.65 8.44
    6 7 -7 157.54 8.33
    -6 -7 7 172.71 8.64
    -6 -7 7 169.02 9.11
    6 -7 -5 14.56 2.18
    6 7 -5 14.96 1.9
    -6 -7 5 17.15 2.19
    6 7 -5 13.19 2.4
    -6 -7 5 16.67 2.47
    -6 -7 3 24.77 2.6
    6 7 -3 22.67 2.07
    6 7 -3 22.68 2.75
    -6 7 3 21.1 2.67
    6 -7 -3 21.05 2.63
    6 -7 -3 21.69 2.61
    -6 -7 3 25.03 2.81
    6 7 -1 355.74 17.02
    -6 -7 1 386.18 16.3
    6 -7 -1 357.55 16.78
    -6 7 1 386.54 17.09
    6 7 -1 325.05 15.32
    -6 -7 1 395.94 16.84
    6 7 1 26.12 2.08
    6 7 1 24.27 3.08
    -6 7 -1 29.2 3.17
    6 -7 1 28.26 2.96
    6 7 3 7.16 2.07
    6 -7 3 12.52 2.27
    -6 7 -3 9.89 2.32
    -6 -7 -5 72.85 4.86
    6 7 5 75.75 5.96
    -6 7 -5 77.17 5.63
    -6 7 -5 65.84 5.25
    -6 -7 -5 67.45 5.33
    6 -7 5 74.14 5.26
    6 -7 5 76.2 5.57
    -6 7 -7 45.67 4.58
    6 7 7 46.77 5.04
    -6 7 -7 47 4.28
    6 -7 7 49.9 4.24
    6 7 7 50.6 4.61
    -6 -7 -7 45.44 4.41
    6 -7 7 47.36 4.45
    6 -7 7 36.48 3.12
    -6 -7 -9 127.13 7.89
    -6 7 -9 112.74 7.79
    -6 7 -9 114.52 7.24
    6 7 9 102.17 7.33
    6 -7 9 102.74 7.5
    6 -7 9 95.13 5.61
    -6 7 -11 62.34 5.83
    -6 -7 -11 65.39 5.64
    -6 7 -11 53.05 4.92
    6 -7 11 60.77 4.91
    6 -7 11 47.38 5.49
    6 -7 11 46.49 3.41
    -6 7 -13 52.73 5.72
    -6 -7 -13 55.91 5.68
    6 -7 13 48.81 6.08
    6 -7 13 58.76 4.92
    -6 7 -13 59.11 5.56
    6 7 13 42.26 5.14
    -6 7 -13 55.65 5.17
    6 7 15 14.25 3.83
    6 7 15 9.69 2.87
    -6 -7 -15 17.84 4.04
    6 -7 15 25.74 3.44
    -6 7 -15 15.32 3.89
    -6 7 -15 23.91 3.71
    -6 7 -17 52.86 6.3
    6 7 17 40.54 4.92
    6 7 17 35.91 5.18
    6 -7 17 46.85 4.51
    -6 7 -19 8.1 3.93
    6 7 19 9.24 3.08
    6 -7 19 5.88 2.51
    6 -7 21 57.74 5.19
    -6 7 -21 63.5 7.35
    6 -7 23 102.31 7.28
    -6 7 -23 91.32 9.69
    6 8 -24 4.42 3.25
    -6 -8 24 3.91 3.98
    -6 8 24 3.42 3.9
    6 8 -22 -0.47 3.16
    -6 -8 22 3.07 3.35
    -6 8 22 -1.56 3.64
    -6 -8 20 17.11 4.12
    -6 8 20 11.82 1.98
    -6 8 20 13.34 3.83
    -6 8 20 16.73 2.42
    6 8 -20 9.25 3.41
    -6 8 18 14.75 3.86
    -6 -8 18 13.31 3.32
    6 8 -18 12.36 3.23
    -6 8 18 10.03 2.06
    -6 8 18 12.62 2.27
    6 8 -18 14.05 3.61
    6 8 -16 0.77 2.67
    6 -8 -16 0.32 2.22
    -6 -8 16 0.74 2.46
    -6 8 16 -0.39 2.66
    6 -8 -16 0.74 2.54
    -6 8 16 1.96 1.91
    6 8 -16 -0.33 2.1
    -6 8 16 -0.32 1.45
    -6 8 14 50.48 5.26
    6 8 -14 47.13 4.65
    -6 -8 14 48.48 4.78
    -6 8 14 50.7 4.03
    -6 -8 14 44.92 5.07
    -6 8 14 46.05 3.58
    6 -8 -14 47.07 4.58
    6 -8 -14 42.92 4.79
    6 -8 -12 55.93 4.81
    -6 -8 12 54.82 4.93
    6 8 -12 57.18 5.24
    6 8 -12 54.6 4.76
    -6 8 12 53.77 5.03
    6 -8 -12 58.35 5.2
    -6 8 12 64.45 4.64
    -6 -8 12 61.45 5.31
    6 8 -12 52.89 3.97
    6 8 -10 20.79 3.37
    6 8 -10 23.83 3.25
    -6 -8 10 16.85 2.99
    6 -8 -10 26.73 3.13
    -6 -8 10 18.65 2.87
    -6 8 10 29.5 3.38
    6 -8 -10 23.25 3.27
    -6 8 10 31.2 3.26
    -6 -8 10 24.06 3.54
    6 8 -10 23.45 3.04
    -6 -8 8 52.78 4.2
    6 -8 -8 48.29 4.12
    -6 8 8 46.34 4.09
    6 8 -8 51.22 4.26
    6 8 -8 47.26 4.37
    -6 -8 8 53.93 4.42
    -6 -8 8 48.65 4.63
    6 8 -8 51.14 4.55
    6 8 -6 104.59 7.21
    -6 -8 6 113.37 6.68
    -6 8 6 125.51 7.25
    6 8 -6 105.83 7.19
    -6 -8 6 131.93 7.26
    6 -8 -6 113.82 6.98
    -6 -8 6 124.74 7.44
    6 8 -6 121.1 6.51
    6 8 -4 13.04 2.37
    6 8 -4 10.56 2.26
    6 8 -4 13.39 1.69
    -6 -8 4 12.65 2.08
    -6 -8 4 12.11 2.28
    -6 -8 2 110.66 6.48
    -6 8 2 92.57 6.36
    6 8 -2 99.21 5.14
    -6 -8 2 104.22 6.24
    6 -8 -2 95.24 6.33
    6 -8 -2 107.03 6.74
    6 8 -2 103.49 6.69
    6 -8 0 173.56 9.72
    -6 8 0 178.27 9.79
    6 8 0 168.51 7.88
    6 -8 0 184.74 9.65
    6 8 0 171.42 10.02
    -6 -8 0 196.05 9.66
    6 8 2 54.16 3.34
    6 8 2 72.38 5.53
    -6 8 -2 77.06 5.43
    6 -8 2 71.01 5.13
    -6 -8 -4 1.91 1.54
    6 8 4 5.12 2.05
    -6 8 -4 2.69 1.75
    6 8 4 0.87 1.62
    6 -8 4 4.42 1.82
    6 -8 4 4.1 1.93
    6 -8 6 120.18 7.03
    -6 -8 -6 145.42 7.9
    -6 -8 -6 154.17 8.74
    6 -8 6 133.45 8.61
    -6 8 -6 129.56 8.42
    6 -8 6 140.9 8.16
    6 8 6 125.09 8.37
    -6 8 -6 134.2 8.34
    6 8 6 125.64 8.78
    6 -8 8 4.5 1.69
    6 -8 8 10.86 2.7
    -6 -8 -8 10.08 2.96
    6 8 8 5.69 2.71
    -6 8 -8 9.43 2.66
    -6 8 -8 7.29 2.47
    6 8 8 6.48 2.49
    6 -8 10 5.88 2.71
    -6 8 -10 0.39 2.3
    -6 -8 -10 5.9 2.54
    -6 8 -10 1.52 2.44
    6 -8 10 8.82 2.5
    6 -8 10 1.6 1.53
    -6 8 -12 39.21 5.36
    -6 8 -12 46.73 4.82
    6 8 12 38.95 3.82
    6 -8 12 43.04 4.39
    -6 -8 -12 46.66 5.44
    -6 8 -12 40.66 4.66
    6 -8 12 42.44 5.58
    -6 -8 -14 175.37 10.96
    -6 8 -14 158.64 9.8
    6 8 14 151.31 9.23
    6 -8 14 151.04 11.22
    6 -8 14 157.31 9.42
    -6 8 -14 157.5 10.98
    -6 8 -14 158.47 10.2
    6 8 14 163.13 10.72
    -6 8 -16 125.88 9.75
    6 8 16 119.53 8.13
    6 -8 16 123.57 8
    6 8 16 133.13 9.6
    -6 8 -18 34.68 5.67
    6 -8 18 29.19 3.84
    -6 8 -20 -0.59 3.92
    6 -8 20 2.14 2.47
    -6 8 -22 10.98 4.84
    6 -8 22 11.51 3.16
    6 9 -23 0.49 3.37
    -6 -9 23 0.54 3.71
    -6 9 21 75.09 7.65
    -6 -9 21 62.15 6.83
    6 9 -21 56.8 6.48
    6 9 -19 106.08 8.46
    -6 9 19 147.16 9.92
    -6 -9 19 115.55 9.03
    -6 9 19 135.72 7.41
    6 9 -19 103.81 8.8
    -6 9 17 69.95 6.46
    6 -9 -17 66.52 6.31
    -6 9 17 62.24 4.72
    -6 -9 17 55.91 5.94
    6 9 -17 51.41 5.51
    6 9 -17 57.5 6.07
    -6 9 15 60.53 5.73
    6 -9 -15 52.06 4.99
    6 9 -15 35.28 4.44
    -6 -9 15 35.8 4.64
    6 -9 -15 49.88 5.34
    -6 9 15 63.14 4.58
    -6 -9 15 40.98 5.37
    6 9 -13 92.68 7
    6 -9 -13 85.66 6.69
    -6 -9 13 90.72 6.71
    -6 9 13 97.29 7.28
    6 -9 -13 114.55 7.6
    6 9 -13 87.3 6.58
    -6 9 13 105.07 6.39
    -6 -9 13 94.86 7.25
    6 9 -13 78.93 5.55
    6 9 -11 61.8 5.39
    6 -9 -11 65.81 5.2
    -6 -9 11 52.13 4.77
    -6 9 11 57.74 4.7
    6 9 -11 46.82 4.08
    -6 -9 11 50.89 5.23
    -6 -9 11 61.44 5.29
    -6 9 11 71.96 5.7
    6 9 -11 59.68 5.03
    6 -9 -11 77.91 5.68
    6 9 -11 46.95 5.07
    6 9 -9 38.35 4.12
    -6 -9 9 45.35 4.33
    6 -9 -9 34.24 3.77
    -6 -9 9 30.21 3.44
    6 -9 -9 37.25 3.99
    -6 9 9 39.77 4.18
    -6 9 9 39.39 3.88
    6 9 -9 42.69 4
    -6 -9 9 38.17 4.14
    6 9 -9 38.68 4.31
    6 9 -7 43.74 4.38
    -6 -9 7 44.44 3.69
    -6 9 7 50.38 4.43
    -6 -9 7 46.39 4.23
    -6 9 7 48.95 4.23
    -6 -9 7 41.44 4.23
    6 -9 -7 36.04 3.92
    6 9 -7 44.84 4.47
    6 9 -5 142.49 8.9
    -6 9 5 128.55 8.19
    -6 -9 5 146.88 8.31
    -6 -9 5 156 8.72
    6 9 -3 237.38 12.61
    6 9 -3 241.82 10.61
    -6 9 3 237.29 12.31
    6 -9 -3 237.49 12.32
    -6 -9 3 250.72 11.98
    -6 9 3 210.71 11.87
    -6 -9 3 223.49 12.07
    -6 -9 1 26.33 2.96
    6 9 -1 20.32 1.61
    6 -9 -1 25.08 3.25
    6 9 -1 20.77 3
    -6 9 1 25.8 3.23
    6 -9 -1 17.66 2.74
    -6 9 1 23.49 3.16
    -6 -9 1 22.97 2.91
    6 9 1 1.85 1.8
    6 9 1 0.93 0.51
    -6 9 -1 0.28 1.83
    6 -9 1 0.52 1.42
    6 -9 1 -0.28 1.59
    -6 9 -3 37.51 3.99
    6 9 3 31.53 2.07
    6 9 3 30.57 4.02
    6 -9 3 37.58 3.94
    6 -9 3 39.71 3.82
    -6 -9 -5 3.11 1.69
    6 9 5 0.37 2.16
    -6 9 -5 2.69 2.13
    6 9 5 0.64 1.82
    6 -9 5 0.94 1.96
    6 -9 5 2.95 1.85
    6 -9 7 13.55 2.3
    6 9 7 19.49 3.71
    6 -9 7 11.23 2.85
    -6 9 -7 9.95 2.79
    -6 -9 -7 19.21 3.27
    6 9 7 19.32 3.28
    -6 -9 -9 526.84 22.05
    -6 9 -9 420.86 21.69
    6 9 9 493.51 22.99
    -6 9 -9 404.52 20.84
    6 9 9 500.28 22.13
    6 9 9 453.78 19.33
    6 -9 9 395.7 21.21
    6 -9 9 378.31 19.24
    -6 9 -11 693.55 30.5
    -6 -9 -11 713.12 31.15
    -6 9 -11 682.47 31.55
    6 9 11 619.88 28.66
    6 -9 11 678.72 29.87
    6 -9 11 650.16 31.3
    -6 9 -13 164.43 10.28
    -6 -9 -13 174.5 10.78
    -6 9 -13 135.58 10.52
    -6 9 -13 152.72 9.81
    6 9 13 151.97 8.85
    6 -9 13 137.31 10.61
    6 -9 13 152.38 9.29
    6 9 13 174.27 10.89
    -6 9 -15 4.12 3.53
    -6 9 -15 1.41 2.74
    6 -9 15 3.06 2.36
    6 9 15 2.74 3.28
    -6 9 -17 18.35 4.86
    6 -9 17 23.63 3.55
    -6 9 -19 5.98 3.78
    6 -9 19 4.82 2.78
    6 -9 21 3.25 2.72
    -6 9 -21 3.8 3.91
    6 10 -22 40.68 5.86
    -6 -10 22 43.66 6.06
    6 10 -20 4.66 3.48
    -6 -10 20 7 3.72
    6 10 -18 -1.32 3.02
    -6 10 18 -0.44 2.93
    -6 10 18 0.71 1.98
    -6 -10 18 1.68 2.93
    6 10 -18 1.2 2.58
    6 10 -16 7.1 3.11
    6 -10 -16 8.63 3.15
    -6 10 16 13.43 2.83
    -6 -10 16 13.79 3.98
    -6 -10 16 11.99 3.34
    6 10 -16 11.74 3.1
    6 -10 -14 6.07 2.63
    -6 -10 14 5.98 2.71
    6 10 -14 3.04 2.52
    6 10 -14 9.05 3.18
    6 -10 -14 6.45 2.58
    -6 10 14 3.55 2.21
    -6 -10 14 2.46 2.78
    -6 -10 12 28.74 4.01
    6 10 -12 30.99 4.01
    6 -10 -12 20.55 3.42
    -6 -10 12 27.42 3.45
    -6 10 12 26.3 4.04
    6 -10 -12 26.36 3.63
    -6 10 12 31.79 3.51
    6 10 -12 23.96 2.95
    -6 -10 12 29.05 4.08
    6 10 -12 27.22 3.69
    6 -10 -10 1.16 1.94
    6 10 -10 0.7 2.17
    -6 -10 10 1.28 2.2
    6 10 -10 2.67 2.24
    -6 10 10 1.99 1.85
    -6 -10 10 2.5 1.8
    6 10 -10 0.29 1.96
    6 -10 -10 1.71 2.07
    -6 10 10 1.31 1.92
    -6 -10 10 2.04 2.22
    6 10 -8 167.93 10.95
    -6 -10 8 196.99 10.29
    6 -10 -8 202.15 11.11
    -6 -10 8 216.45 11.31
    -6 10 8 189.75 11.1
    -6 10 8 207.4 10.92
    6 10 -8 189.85 11.22
    6 -10 -8 196.92 10.7
    -6 -10 8 212.53 11.4
    -6 -10 6 153.54 8.82
    -6 10 6 156.69 9.11
    -6 10 6 143.59 8.65
    -6 -10 6 138.8 8.76
    6 10 -6 127.51 8.8
    6 10 -4 48.98 4.94
    -6 10 4 54.29 4.95
    6 -10 -4 62.09 5.25
    -6 -10 4 62.53 4.98
    -6 -10 4 54.67 4.71
    -6 10 2 9.44 2.42
    6 10 -2 8.39 2.53
    6 -10 -2 8.42 2.54
    -6 10 2 7.08 2.23
    -6 -10 2 7.64 2.22
    -6 -10 2 11.12 2.27
    -6 -10 0 3.66 1.71
    -6 10 0 1.16 1.75
    6 -10 0 3 1.92
    6 10 0 -0.67 2.05
    -6 10 0 1.75 1.73
    -6 -10 0 2.48 1.79
    6 10 2 18.6 3.15
    6 -10 2 19.33 3.06
    -6 10 -2 18.86 3.24
    6 -10 2 18.72 2.86
    6 10 4 182.97 10.25
    6 10 4 126.8 5.94
    6 -10 4 153 9.08
    -6 10 -4 149.42 9.1
    6 -10 4 157.52 8.87
    -6 -10 -4 159.27 8.66
    6 -10 6 566.29 26.02
    -6 -10 -6 648.51 27.11
    6 10 6 595.6 28.41
    6 10 6 558.6 24.49
    -6 10 -6 564.22 27.21
    6 -10 6 593.95 27.64
    6 10 6 610.72 27.84
    6 -10 6 641.13 27.26
    6 -10 8 372.36 18.84
    -6 -10 -8 418.02 19.03
    6 10 8 396.55 20.03
    6 10 8 357.26 15.93
    -6 10 -8 366.83 18.38
    6 10 8 383.39 19.03
    6 -10 8 320.77 16.74
    -6 -10 -10 129.79 9.13
    -6 10 -10 150.32 9.48
    -6 10 -10 148.52 10.01
    6 10 10 147.56 10.63
    6 10 10 131.21 7.34
    6 -10 10 143.09 8.84
    6 -10 10 128.76 9.52
    6 -10 10 126.64 7.73
    6 -10 12 8.79 3.23
    -6 10 -12 12.5 3.48
    -6 10 -12 10.23 3.22
    -6 10 -12 16.66 3.28
    -6 -10 -12 12.83 3.42
    6 -10 12 8.87 2.66
    6 10 12 12.06 3.58
    -6 10 -14 23.04 4.37
    -6 10 -14 39.81 5.76
    6 -10 14 39.8 4.33
    6 -10 14 27.29 5.03
    6 10 14 38.34 5.47
    -6 10 -16 22.6 5.23
    6 -10 16 26.08 3.92
    6 -10 16 24.18 5.67
    -6 10 -18 -0.61 4.06
    6 -10 18 2.01 2.52
    -6 10 -20 16.17 4.99
    6 11 -21 31.77 5.37
    -6 -11 21 39.78 5.96
    6 11 -19 47.75 6.08
    -6 -11 19 59.92 6.64
    -6 11 19 65.65 5.25
    6 11 -17 145.26 10.95
    -6 -11 17 172.76 12.19
    -6 11 17 194.4 10.17
    6 11 -17 186.67 11.68
    -6 11 17 173.17 9.5
    -6 -11 17 167.48 10.94
    6 11 -15 461.75 23.41
    6 11 -15 452.65 23.13
    -6 -11 15 424.6 22.32
    6 -11 -15 515.57 23.11
    -6 11 15 534.87 22.2
    -6 11 15 486.45 21.43
    -6 -11 15 412.78 23.25
    6 11 -15 444.4 22.73
    6 -11 -13 149.39 8.93
    -6 -11 13 105.73 7.71
    -6 11 13 128.42 9
    6 11 -13 117.54 8.33
    6 -11 -13 126.1 8.29
    -6 11 13 116.12 7.67
    -6 -11 13 114.99 8.75
    -6 -11 13 110.57 8.57
    6 11 -13 116.87 8.6
    6 11 -11 2.7 2.58
    6 11 -11 1.85 2.23
    6 -11 -11 6.45 2.69
    -6 -11 11 2.67 1.87
    -6 -11 11 1.83 2.37
    -6 11 11 4.56 2.44
    6 11 -11 6.12 2.59
    -6 11 11 5.95 2.28
    6 11 -11 4.27 1.88
    -6 -11 11 6.73 2.93
    6 -11 -11 4.98 2.23
    6 -11 -9 42.57 4.1
    6 11 -9 24.2 3.94
    6 -11 -9 39.23 4.25
    -6 11 9 31.01 4.24
    -6 11 9 38.72 4.14
    -6 -11 9 32.32 3.46
    -6 -11 9 25.87 4.1
    -6 -11 9 40 4.52
    -6 -11 7 -0.93 1.59
    6 -11 -7 0.61 1.96
    6 11 -7 0.72 2.02
    -6 11 7 0.67 2.06
    6 -11 -7 0.49 1.4
    -6 11 7 0.58 2.01
    -6 -11 7 -1.27 2.06
    -6 -11 7 0.31 1.94
    6 11 -5 2.83 2.42
    -6 11 5 7.46 2.4
    -6 -11 5 4.04 2.06
    6 -11 -5 4.37 2.42
    -6 -11 5 3.32 2.12
    6 -11 -3 53.33 4.95
    -6 -11 3 50.31 4.51
    -6 11 3 43.41 4.51
    6 11 -3 48.95 5.07
    -6 11 3 47.43 4.72
    -6 -11 3 48.6 4.64
    6 11 -1 1.82 2.35
    -6 -11 1 1.38 1.95
    6 -11 -1 0.99 1.95
    -6 11 1 0.93 2.1
    -6 11 1 3.94 2.2
    -6 -11 1 3.46 2.06
    -6 11 -1 14.74 3.18
    -6 -11 -1 18.4 2.84
    -6 11 -1 13.03 2.93
    6 11 1 15.08 3.33
    6 -11 1 18.74 3.26
    6 -11 3 -2.12 2.42
    6 11 3 0.4 2.35
    -6 11 -3 -1.33 2.61
    -6 -11 -5 8.9 2.42
    6 11 5 1.72 2.65
    -6 11 -5 2.43 2.57
    6 -11 5 0.94 2.06
    6 -11 5 1.84 2.33
    -6 -11 -7 147.15 9.65
    -6 -11 -7 149.11 8.99
    6 11 7 140.45 10.2
    -6 11 -7 142.1 9.39
    6 11 7 156.06 9.98
    6 -11 7 146.94 9.83
    6 -11 7 120.68 7.94
    -6 -11 -9 19.23 3.76
    6 -11 9 16.03 3.69
    6 11 9 16.09 3.99
    -6 11 -9 18.23 3.96
    -6 11 -9 19 3.72
    6 -11 9 18.88 3.28
    6 -11 9 14.39 2.83
    6 -11 11 6.85 3.37
    -6 -11 -11 9.55 3.35
    -6 11 -11 9.74 3.52
    -6 11 -11 9.23 3.13
    6 -11 11 15.62 3.05
    -6 11 -13 161.83 11.81
    -6 11 -13 185.99 11.32
    6 -11 13 160.32 11.89
    6 -11 13 174.29 10.44
    6 11 13 175.82 11.68
    -6 11 -15 88.44 8.93
    6 -11 15 108.76 9.82
    6 -11 15 112.51 7.79
    -6 11 -17 112.39 9.99
    6 -11 17 87.63 9.8
    -6 11 -19 45.35 7.44
    -6 -12 22 4.65 3.89
    6 12 -20 8.65 3.8
    -6 -12 20 8.92 3.75
    6 12 -20 6.72 3.8
    6 12 -18 5.34 3.43
    -6 -12 18 5.07 3.19
    -6 12 18 4.97 2.76
    -6 -12 18 2.95 4
    6 12 -18 9.75 3.79
    6 12 -16 0.46 3.02
    -6 12 16 2.11 2.21
    -6 -12 16 5.72 3.33
    -6 -12 16 -0.75 2.66
    -6 -12 14 -0.46 2.67
    -6 -12 14 1.32 2.33
    6 12 -14 -1.73 3.17
    6 -12 -14 -0.66 2.47
    -6 12 14 -0.79 2.14
    -6 12 14 -2.43 2.54
    -6 12 14 -1.38 2.91
    6 -12 -14 -0.76 3.1
    6 12 -14 0.77 2.79
    -6 -12 12 3.32 2.56
    6 -12 -12 1.08 2.77
    6 12 -12 -1.22 2.79
    -6 -12 12 -0.28 2.11
    -6 12 12 -5.6 3.01
    6 -12 -12 0.91 2.15
    -6 12 12 0.61 2.32
    -6 -12 12 -1.63 2.93
    -6 12 10 23.39 4.1
    -6 -12 10 30.68 3.48
    -6 -12 10 29.64 4.56
    6 12 -10 27.1 4.12
    6 -12 -10 28.22 3.99
    6 -12 -10 25.38 3.54
    -6 12 10 25.57 3.74
    6 12 -10 29.34 3.51
    -6 -12 10 26.94 4.16
    -6 -12 8 98.19 6.2
    6 -12 -8 109.99 7.63
    6 12 -8 106.64 8.09
    -6 12 8 102.72 7.8
    -6 -12 8 103.88 7.73
    6 -12 -8 101.41 6.81
    -6 12 8 105.25 7.4
    -6 -12 8 97.56 7.46
    6 -12 -6 140.63 9.4
    6 12 -6 141.31 9.61
    -6 -12 6 143.19 9.1
    -6 12 6 152.6 9.64
    -6 12 6 131.71 8.78
    -6 -12 6 137.22 9.06
    6 -12 -4 24.2 3.81
    6 12 -4 22.78 3.95
    -6 12 4 18.89 3.41
    -6 -12 4 22.18 3.5
    -6 -12 4 24.03 3.49
    -6 12 2 37.37 4.61
    -6 -12 2 34.64 4.13
    6 12 -2 35.22 4.76
    6 -12 -2 36.87 4.63
    -6 12 2 38.63 4.47
    -6 -12 2 44.3 4.46
    -6 -12 0 62.99 5.5
    6 12 0 79.86 6.7
    -6 12 0 61.15 5.81
    -6 12 0 60.55 5.6
    6 -12 0 64.85 5.95
    -6 -12 0 61.47 5.61
    -6 12 -2 142.67 9.56
    6 12 2 155.66 10.34
    -6 12 -2 144.12 9.43
    6 -12 2 151.98 9.77
    6 12 4 172.56 10.92
    6 -12 4 141.41 9.76
    -6 12 -4 136.06 9.49
    -6 -12 -4 157.13 9.5
    6 -12 6 144.15 9.29
    -6 -12 -6 171.94 10.29
    -6 12 -6 158.74 10.55
    6 12 6 194.69 11.96
    6 -12 6 170.69 10.89
    6 12 6 178.98 11.08
    -6 -12 -6 167.2 10.78
    -6 -12 -8 125.19 8.61
    6 -12 8 137.71 9.83
    -6 -12 -8 153.86 9.71
    6 12 8 126.51 9.93
    -6 12 -8 125.14 9.04
    6 12 8 139.3 9.54
    6 -12 8 105.68 7.62
    -6 12 -10 98.13 8.43
    -6 12 -10 103.08 8.11
    6 -12 10 102.81 8.44
    6 12 10 105.45 9.13
    6 -12 12 5.94 3.38
    -6 12 -12 4.29 3.27
    -6 12 -12 3.34 3.17
    -6 12 -14 4.06 3.84
    6 -12 14 -2.99 3.87
    -6 12 -16 5.62 4.49
    6 -12 16 2.71 4.29
    -6 12 -18 4.01 4.38
    -6 -13 21 66.39 7.46
    6 13 -19 25.71 5.06
    -6 -13 19 19.98 4.6
    -6 -13 19 16.23 5.19
    -6 -13 17 8.28 3.2
    6 13 -17 2.5 3.39
    -6 13 17 5.82 2.87
    -6 -13 17 9.32 4.46
    6 13 -15 12.29 3.68
    -6 -13 15 11.45 3.04
    -6 13 15 4.1 3.51
    -6 13 15 10.81 3.39
    -6 13 15 4.06 2.43
    -6 -13 15 4.64 3.27
    -6 -13 13 114.18 7.89
    -6 13 13 141.4 10
    6 -13 -13 128.91 8.29
    6 13 -13 125.8 9.33
    -6 13 13 131.42 8.59
    -6 -13 13 110.31 9
    -6 -13 11 47.63 5.6
    6 -13 -11 45.71 5.36
    -6 13 11 51.51 5.76
    6 -13 -11 50.54 4.88
    -6 -13 11 31.87 3.79
    6 13 -11 50.68 5.77
    -6 13 11 37.75 4.75
    -6 -13 9 40.54 3.76
    -6 13 9 47.37 5.41
    6 13 -9 45.32 5.35
    6 -13 -9 48.63 5.35
    -6 -13 9 42.17 5.21
    -6 13 9 41.66 4.66
    6 -13 -9 49.61 4.42
    6 13 -9 32.84 4.27
    -6 -13 9 40.89 5
    6 -13 -7 160.9 9.13
    6 13 -7 191.94 11.39
    -6 -13 7 179.95 10.54
    -6 13 7 137.92 9.53
    -6 13 7 161.98 10.73
    -6 -13 7 136.82 9.71
    -6 13 5 329.3 16.56
    6 13 -5 274.78 16.02
    6 -13 -5 313.2 16.31
    -6 -13 5 292.06 15.55
    -6 -13 5 277.26 15.43
    -6 -13 3 14.87 3.1
    -6 13 3 16.69 3.58
    6 -13 -3 19.35 3.66
    -6 13 3 14.6 3.25
    6 13 -3 15.01 3.46
    -6 -13 3 11.06 3.22
    -6 -13 1 -0.33 2.21
    -6 13 1 -1.96 2.38
    6 13 -1 -1.32 2.56
    6 -13 -1 0.39 2.31
    -6 13 1 1.77 2.21
    -6 -13 1 -1.73 2.59
    -6 -13 -1 3.38 2.34
    6 -13 1 1.58 2.41
    -6 13 -1 1.57 2.33
    6 13 1 0.91 2.45
    -6 13 -1 7.29 2.86
    6 13 3 45.16 5.52
    -6 13 -3 39.73 5.05
    -6 13 -3 43.44 5.02
    6 -13 3 48.14 5.35
    6 -13 5 78.33 6.52
    6 13 5 89.8 8
    6 -13 5 98.06 7.82
    -6 13 -5 94.55 7.55
    -6 -13 -5 94.92 7.25
    6 -13 7 21.8 3.51
    -6 -13 -7 31.34 4.4
    -6 -13 -7 31.17 4.68
    6 13 7 33.42 5.21
    6 -13 7 29.26 4.74
    6 13 7 25.67 4.47
    -6 13 -7 21.7 4.29
    6 -13 9 3.96 3.13
    -6 -13 -9 1.13 2.49
    -6 13 -9 -1.7 3.35
    6 13 9 -0.59 2.84
    6 13 11 2.51 3.5
    -6 13 -11 1.08 3.33
    6 -13 11 2.68 3.13
    6 -13 13 10.68 4.26
    -6 13 -13 20.38 5.08
    -6 13 -15 3.79 4.41
    6 -13 15 -0.65 4.24
    -6 -14 20 -0.92 3.47
    6 14 -18 -2.16 3.62
    -6 -14 18 0.41 3.03
    -6 -14 18 -3.86 5.08
    6 14 -16 11.76 4.05
    -6 -14 16 6.5 2.8
    -6 -14 16 6.27 4.11
    -6 -14 14 22.34 4.73
    6 14 -14 23.56 4.6
    -6 14 14 18.17 4.89
    -6 -14 14 14.93 3.3
    6 14 -12 2.39 3.17
    -6 14 12 4.54 3.23
    6 -14 -12 5.91 2.65
    -6 -14 12 2.64 2.11
    -6 -14 12 7.01 3.43
    6 -14 -10 27 4.43
    6 14 -10 18.42 4.2
    -6 -14 10 22.36 2.9
    -6 -14 10 18.92 4.29
    6 -14 -10 19.62 3.33
    -6 14 10 27.31 4.85
    -6 14 10 14.63 3.65
    6 -14 -8 89.31 6.28
    -6 -14 8 96.38 7.66
    -6 14 8 83.73 7.06
    6 14 -8 79.06 6.56
    6 14 -8 93.69 7.98
    -6 14 8 92.54 7.9
    6 -14 -6 11.8 3.64
    6 14 -6 15.96 4.08
    -6 14 6 9.21 3.38
    -6 14 6 7.59 3.01
    -6 -14 6 13.37 3.38
    6 14 -4 95.53 8.08
    -6 14 4 88.71 7.62
    6 -14 -4 95.95 7.92
    -6 -14 4 104.09 7.67
    -6 -14 4 77.14 6.97
    -6 14 2 173.42 10.97
    6 -14 -2 186.77 11.33
    -6 14 2 140.27 9.82
    6 14 -2 157.55 11.07
    -6 -14 2 145.43 9.96
    -6 -14 2 157.46 10.23
    6 -14 0 278.89 16.51
    6 14 0 335.68 17.92
    -6 14 0 251.14 15.76
    -6 14 0 339.67 17.24
    -6 -14 0 352.66 16.77
    -6 -14 0 305.07 16.42
    6 14 2 239.04 14.86
    -6 14 -2 252.58 14.48
    -6 14 -2 236.47 13.97
    -6 -14 -2 279.81 14.37
    6 -14 2 221.67 13.99
    6 -14 4 44.15 4.93
    6 -14 4 51.16 5.82
    6 14 4 51.79 6.26
    -6 14 -4 68.03 6.38
    -6 -14 -4 46.73 5.52
    6 -14 6 0.64 2.6
    -6 -14 -6 2.36 2.81
    6 14 6 2.77 2.79
    6 -14 6 5.66 3.12
    6 14 8 -1.2 3.13
    6 -14 8 0.51 2.62
    6 -14 10 -0.54 3.23
    6 14 10 1.29 3.48
    6 14 12 76.67 9.08
    -6 14 -12 88.88 8.95
    6 -14 12 88.3 8.62
    6 -14 14 34.37 6.52
    -6 14 -14 37.29 6.55
    6 15 -17 7.21 4.33
    -6 -15 17 12.6 3.16
    -6 -15 17 13.89 5.27
    -6 -15 15 13.13 4.53
    -6 -15 15 9.32 3.04
    -6 15 15 15.76 4.94
    6 15 -15 9.65 3.99
    -6 -15 13 24.46 3.61
    -6 -15 13 34.37 5.55
    6 15 -13 34.87 5.6
    -6 15 13 25.64 5.28
    -6 -15 11 82.62 7.67
    -6 -15 11 63.47 5.26
    6 15 -11 93.02 8.23
    -6 15 11 83.56 8
    6 -15 -11 81.33 5.99
    6 -15 -9 45.44 5.82
    6 15 -9 49.91 6.38
    6 -15 -9 43.43 4.48
    -6 -15 9 52.52 5.94
    6 -15 -7 -0.68 1.4
    6 15 -7 -0.49 3.34
    -6 15 7 -1.93 3.34
    6 -15 -7 0.47 2.92
    6 15 -7 0.71 2.81
    -6 -15 7 0.42 2.53
    6 -15 -5 34.27 5.23
    -6 15 5 40.05 5.43
    -6 -15 5 39.68 5.01
    -6 15 3 25.39 4.79
    6 15 -3 33.37 5.21
    6 -15 -3 20.21 4.29
    -6 -15 3 23.7 4.14
    6 -15 -1 -0.66 1.01
    6 -15 -1 -0.46 2.62
    -6 15 1 2.71 2.75
    -6 -15 1 2.72 2.74
    6 15 -1 1.55 3.18
    6 15 1 5.34 3.46
    -6 -15 -1 3.21 2.66
    6 -15 1 2.31 2.88
    -6 15 -1 2.83 3.05
    6 -15 3 1.92 2.72
    -6 -15 -3 2.05 2.56
    -6 15 -3 5.63 2.94
    6 15 3 7.82 3.7
    -6 15 -5 4.78 3.2
    6 -15 5 2.44 2.53
    6 15 5 1.16 3.02
    6 -15 5 1.47 2.86
    6 -15 7 6.21 3.59
    6 15 7 14.17 4.32
    6 15 9 47.96 7.2
    6 -15 9 37.4 5.8
    6 -15 11 20.69 5.14
    6 15 11 29.29 6.17
    -6 15 -11 12.91 4.7
    -6 15 -13 113.49 10.63
    6 -15 13 102.23 10.2
    6 -15 17 4.64 3.98
    -6 16 16 -0.64 4.03
    -6 -16 16 1.25 4.26
    -6 -16 14 47.76 6.79
    -6 16 14 45.02 7.22
    6 16 -14 58.16 7.38
    -6 16 12 64.41 7.89
    6 16 -12 80.63 8.36
    -6 -16 12 69.22 7.63
    6 16 -10 91.59 8.62
    6 -16 -10 90.85 8.45
    -6 16 10 101.18 8.98
    -6 -16 10 84.81 8.29
    -6 16 8 74.62 7.3
    -6 -16 8 66.36 6.41
    6 -16 -8 90.84 7.7
    6 16 -8 81.6 7.58
    6 16 -6 46.75 6.26
    -6 -16 6 45.03 5.47
    -6 16 6 35.17 5.87
    6 -16 -6 47.48 6.36
    6 -16 -4 13.87 4.29
    -6 -16 4 17.32 3.99
    -6 16 4 17.21 4.49
    6 16 -4 18.94 4.67
    -6 -16 2 60.05 6.22
    -6 16 2 61.06 6.73
    6 16 -2 43.04 6.45
    6 -16 -2 46.05 6.02
    -6 16 0 68.86 6.76
    6 16 0 75.82 7.58
    -6 -16 0 89.66 6.77
    6 -16 0 79.75 6.98
    -6 16 -2 86.27 7.79
    6 16 2 64.8 7.72
    6 -16 2 63.73 7.03
    -6 -16 -2 83.08 7.3
    6 -16 4 23.09 4.67
    6 16 4 30.53 6.04
    -6 16 -4 34.18 5.13
    -6 -16 -4 27.73 4.88
    6 16 6 33.63 6.15
    6 -16 6 42.26 5.95
    -6 16 -6 43.85 5.93
    6 16 8 16.31 5.07
    6 -16 8 18.35 4.75
    6 -16 10 8.39 4.06
    6 16 10 5.07 4.18
    6 -16 16 0.49 3.77
    -6 -17 13 32.41 5.94
    -6 17 13 45.53 7.37
    6 17 -11 13.46 4.57
    -6 17 11 10.96 4.52
    -6 -17 11 11.78 4.41
    6 17 -9 6.23 3.83
    -6 17 9 1.18 3.58
    6 -17 -9 -1.09 3.5
    -6 -17 9 4.48 3.57
    -6 17 7 -0.56 4.04
    6 17 -7 2.84 3.67
    6 -17 -7 1.08 3.25
    -6 -17 7 2.82 3.29
    6 -17 -5 1.59 3.32
    6 17 -5 6.34 4.06
    -6 17 5 3.84 3.87
    -6 -17 5 2.78 3.27
    6 -17 -3 2.62 3.18
    -6 -17 3 0.45 2.9
    6 17 -3 -1.18 3.67
    -6 17 3 -1.61 3.59
    -6 17 1 2.12 3.22
    -6 -17 1 -0.45 2.87
    6 17 -1 0.6 3.65
    6 -17 -1 2.63 3.11
    -6 -17 -1 27.53 4.73
    -6 17 -1 17.89 4.64
    6 17 1 20.24 5.18
    6 -17 1 25.49 5.05
    6 -17 3 3.81 3.44
    6 17 3 3.87 4.02
    -6 17 -3 1.11 3.46
    -6 -17 -3 2.84 3.11
    -6 17 -5 1.66 3.36
    6 17 5 0.66 3.52
    -6 -17 -5 -0.49 2.95
    6 -17 5 -0.56 2.95
    -6 17 -7 18.07 4.74
    6 17 7 14.01 5.07
    6 -17 7 15.13 4.57
    -6 -18 10 32.45 6.24
    -6 18 10 35.03 6.78
    6 18 -8 27.8 6.16
    -6 18 8 31.74 6.6
    -6 -18 8 37.85 6.03
    6 18 -6 18.35 5.25
    -6 18 6 23.23 5.57
    -6 -18 6 18.71 4.63
    6 -18 -4 -3.91 3.94
    -6 -18 4 -0.49 3.32
    -6 18 4 9.87 4.48
    6 18 -4 -0.62 3.78
    6 18 -2 -2.53 4.09
    -6 18 2 -0.57 3.56
    -6 -18 2 1.44 2.92
    6 -18 -2 5.58 3.61
    -6 -18 0 9.65 3.82
    6 18 0 -1.3 4.41
    6 -18 0 6.18 4.04
    -6 18 0 6.74 3.89
    6 18 2 21.5 5.65
    6 -18 2 28.88 5.45
    -6 18 -2 20.86 5.21
    -6 -18 -2 38.13 5.72
    -6 18 -4 23.23 5.58
    6 18 4 20.14 5.74
    -6 -18 -4 33.2 5.61
    -6 -18 -6 47.6 6.41
    -6 -19 5 26.08 5.45
    -6 -19 3 -7.18 4.51
    -6 -19 1 1.54 3.62
    -6 -19 -1 -2.59 3.76
    7 0 -27 11.64 4.63
    -7 0 25 11.74 4.36
    7 0 -25 10.45 4.18
    -7 0 23 5.86 3.42
    7 0 -23 8.34 3.64
    -7 0 21 4.32 3.22
    7 0 -21 6.84 3.07
    7 0 -21 11.07 3.49
    -7 0 19 12.89 3.49
    7 0 -19 8.55 3.03
    -7 0 17 1.92 2.18
    7 0 -17 -0.37 2.24
    7 0 -17 -0.33 2.15
    -7 0 15 1.38 1.93
    7 0 -15 1.32 1.76
    7 0 -15 -0.88 1.99
    -7 0 13 4.03 2.11
    7 0 -13 3.23 2.02
    7 0 -13 5.51 1.97
    -7 0 11 0.28 1.44
    7 0 -11 0.26 0.43
    7 0 -11 0.2 1.32
    -7 0 9 1.28 1.54
    7 0 -9 2.49 0.78
    7 0 -9 1.25 1.21
    -7 0 7 1.37 1.28
    7 0 -7 1.38 0.39
    7 0 -7 2.3 0.49
    7 0 -7 1.95 0.89
    7 0 -7 2.87 0.99
    7 0 -5 1.36 0.89
    7 0 -5 0.64 0.48
    7 0 -5 1.19 0.68
    7 0 -3 0.1 0.75
    7 0 -3 0.58 0.82
    7 0 -1 2.68 1.1
    -7 0 1 2.58 0.69
    7 0 -1 3.96 1.29
    7 0 -1 2.55 1.05
    -7 0 -1 9.28 1.1
    7 0 1 9.4 1.68
    7 0 1 9.75 1.25
    -7 0 -1 9.11 1.66
    -7 0 -3 -0.23 0.68
    7 0 3 1.52 1.26
    -7 0 -3 1.53 1.14
    7 0 3 1.59 0.61
    -7 0 -5 40.61 3.35
    -7 0 -5 31.93 3.36
    -7 0 -7 4.65 1.9
    -7 0 -9 18.04 2.89
    7 0 11 3.25 1.92
    7 0 11 5.67 1.86
    -7 0 -11 3.24 1.76
    7 0 13 13.58 3
    7 0 13 11.13 2.45
    -7 0 -13 12.92 2.83
    7 0 15 1.88 1.93
    -7 0 -15 1.56 2.47
    7 0 17 0.75 2.25
    7 0 17 1.68 1.81
    -7 0 -17 2.56 2.6
    7 0 19 5.21 2.74
    7 0 19 1.16 2.11
    -7 0 -19 3.71 2.93
    7 0 21 2.1 2.27
    -7 0 -21 2.51 3.29
    7 0 23 0.51 3.14
    7 0 23 1.21 2.37
    -7 0 -23 -1.61 3.55
    7 -1 -26 98.88 9.26
    7 1 -26 116.08 9.63
    -7 1 24 24.11 4.77
    -7 -1 24 24.62 5.22
    7 -1 -24 27.6 5.04
    7 1 -24 23.72 4.9
    -7 1 22 2.53 3.04
    -7 -1 22 6.58 3
    7 1 -22 1.88 3.18
    7 -1 -22 0.9 2.91
    -7 1 20 187.04 11.95
    -7 -1 20 157.35 11.37
    7 1 -20 181.07 11.57
    7 1 -20 181.19 11.14
    7 -1 -20 190.41 11.7
    -7 1 18 298.27 15.88
    7 -1 -18 309.01 14.97
    -7 -1 18 263.25 15.37
    7 -1 -18 267.71 15.41
    7 -1 -18 280.09 15.36
    7 1 -18 268.35 14.73
    -7 1 16 431.67 20.14
    7 -1 -16 460.56 19.09
    7 -1 -16 461.93 20.37
    7 1 -16 355.24 15.98
    7 1 -16 455.1 20.14
    -7 -1 16 413.49 19.93
    7 1 -16 448.33 19.32
    7 -1 -16 446.83 19.88
    7 1 -16 372.15 19.72
    -7 1 14 61.84 5.27
    7 1 -14 72.64 5.46
    7 -1 -14 62.53 4.45
    7 -1 -14 73.47 5.57
    7 1 -14 65.58 4.83
    7 1 -14 48.56 2.58
    -7 -1 14 66.31 5.44
    -7 1 12 33.89 3.76
    -7 -1 12 31.68 3.65
    7 -1 -12 36.11 2.89
    7 -1 -12 30.04 3.59
    7 1 -12 31.47 3.68
    7 1 -12 28.72 2.98
    -7 1 10 153.57 8.75
    7 -1 -10 162.76 7.14
    7 1 -10 127.67 6.02
    7 1 -10 145.76 6.51
    -7 -1 10 158.2 8.75
    7 1 -10 136.16 6.07
    7 -1 -10 178.95 6.81
    7 1 -10 154.73 7.6
    -7 1 8 109.82 6.99
    -7 -1 8 120.09 7.15
    7 -1 -8 111.52 5.2
    7 1 -8 117.94 5.57
    7 -1 -8 110.62 5.55
    7 1 -8 106.58 5.02
    7 1 -8 113.2 5.72
    7 1 -6 3.82 0.58
    7 1 -6 6.12 0.83
    7 1 -6 5.56 1.18
    7 -1 -6 9.04 1.27
    7 1 -6 6.67 0.98
    7 -1 -4 21.65 1.68
    7 1 -4 20.76 2.31
    7 -1 -4 18.8 1.97
    -7 1 4 20.03 1.63
    7 1 -4 23.25 2.38
    7 1 -4 23.17 1.89
    -7 -1 2 12.97 1.03
    7 -1 -2 11.89 1.53
    7 -1 -2 13.97 0.99
    7 -1 -2 12.45 1.68
    7 1 -2 13.49 1.76
    7 1 -2 11.8 1.64
    7 -1 0 164.13 8.2
    -7 -1 0 163.37 7.55
    -7 1 0 183.7 7.31
    7 -1 0 162.01 7.38
    -7 -1 0 149.08 8.04
    -7 -1 0 161.43 7.02
    7 1 0 161.09 7.81
    7 1 0 160.88 8.27
    7 -1 2 110.64 6.41
    -7 1 -2 113.94 5.63
    -7 -1 -2 110.71 5.75
    -7 -1 -2 121.36 6.61
    -7 1 -2 110.5 6.45
    7 1 2 121.61 5.66
    7 1 2 122.06 6.64
    -7 -1 -4 67.98 4.28
    -7 -1 -4 55.72 4.44
    7 -1 4 64.33 3.03
    -7 1 -4 63.74 4.67
    -7 1 -4 69.22 4.05
    -7 -1 -6 28.08 3.05
    -7 -1 -6 28.22 3.24
    -7 -1 -6 27.95 1.67
    -7 1 -6 26.31 3.2
    -7 1 -8 11.96 2.33
    -7 -1 -8 6.52 0.62
    -7 -1 -8 5.15 1.87
    7 -1 10 16.02 2.77
    7 1 10 12.96 2.55
    -7 -1 -10 12.79 2.55
    -7 1 -10 13.17 2.63
    7 1 12 11.25 2.71
    7 -1 12 6.75 2.24
    7 1 12 11.33 2.39
    7 -1 12 9.69 2.23
    -7 -1 -12 10.18 2.65
    -7 -1 -12 6.62 0.62
    -7 1 -12 14.37 2.89
    7 1 14 255.08 11.93
    7 -1 14 237.27 11.66
    -7 -1 -14 278.97 13.45
    -7 1 -14 240.07 12.97
    7 1 16 104.29 7.73
    7 1 16 105.66 6.97
    7 -1 16 97.78 6.81
    -7 -1 -16 91.57 7.83
    -7 1 -16 101.13 8.03
    7 1 18 28.66 4.2
    7 1 18 27.24 3.55
    7 -1 18 29.58 3.64
    7 -1 18 26.02 4.06
    -7 -1 -18 25.06 4.31
    -7 1 -18 34.18 4.87
    7 -1 20 35.65 4.01
    7 1 20 26.82 3.58
    -7 -1 -20 33.7 5.04
    -7 1 -20 41.01 5.42
    7 1 22 41.73 4.68
    7 -1 22 49.2 4.96
    7 1 22 53.95 6.26
    -7 -1 -22 51.83 6.35
    -7 1 -22 51.46 6.4
    7 1 24 4.3 2.51
    7 -1 24 5.93 2.66
    -7 -1 -24 12.39 4.58
    -7 1 -24 12.79 4.57
    -7 -2 25 11.74 4.44
    -7 2 25 13.03 4.63
    7 2 -25 14.68 4.24
    -7 2 23 11.24 4.04
    -7 -2 23 4.78 3.41
    7 2 -23 11.03 3.83
    -7 2 21 0.48 3.04
    7 2 -21 1.91 2.45
    -7 -2 21 0.96 2.79
    7 -2 -21 -2.31 3.44
    7 2 -21 0.45 2.78
    7 2 -19 4.81 2.63
    -7 -2 19 6.87 2.85
    7 -2 -19 4.67 3.14
    -7 2 19 0.43 2.49
    7 2 -19 3.77 2.78
    7 -2 -17 70.51 5.61
    -7 -2 17 69.68 6.35
    7 -2 -17 78.9 6.61
    7 2 -17 72.47 6.33
    -7 2 17 74.93 6.41
    7 2 -17 70.07 5.73
    7 -2 -15 174.35 9.04
    7 -2 -15 162.19 9.96
    7 2 -15 148.67 9.62
    -7 2 15 158.35 9.94
    7 2 -15 141.51 9.63
    7 2 -15 154.77 9.06
    -7 -2 15 155.79 9.85
    7 2 -15 162.04 7.41
    7 2 -13 5.99 1.83
    7 2 -13 5.1 0.94
    7 -2 -13 6.39 1.64
    -7 -2 13 4.96 2.13
    7 2 -13 3.5 2.03
    7 -2 -13 9.66 2.43
    -7 2 13 6.64 2.22
    7 2 -13 7.29 2.25
    7 -2 -11 257.97 11.46
    -7 2 11 258.94 13.2
    7 -2 -11 245.91 12.81
    7 2 -11 222.37 10.38
    -7 -2 11 264.13 13.12
    7 2 -11 275.33 12.93
    7 2 -11 251.86 12.99
    7 2 -11 265.83 11.86
    7 2 -9 704.85 29.25
    -7 2 9 689.29 30.83
    -7 -2 9 715.12 30.88
    7 2 -9 697.77 28.81
    7 -2 -9 687.16 28.84
    -7 2 9 689.28 28.91
    7 -2 -9 729.73 29.03
    7 2 -9 708.96 30.53
    -7 -2 7 381.07 17.28
    7 2 -7 370.23 16.84
    7 2 -7 355.4 15.4
    7 -2 -7 378.28 15.86
    -7 2 7 400.89 15.98
    7 2 -7 367.38 15.5
    7 2 -7 358.94 15.41
    7 -2 -7 349.14 15.12
    7 2 -5 43.29 3.41
    7 2 -5 37.83 2.13
    7 2 -5 43.53 2.36
    7 -2 -5 40.53 2.97
    7 2 -5 40.31 2.75
    -7 2 5 43.11 2.43
    7 2 -3 160.04 8.62
    7 2 -3 172.25 7.62
    -7 -2 3 182.68 7.59
    7 2 -3 161.67 8.25
    -7 2 3 168.52 7.26
    7 2 -3 162.27 8.58
    7 -2 -3 179.8 7.71
    7 -2 -3 172.45 8.51
    -7 -2 1 62.17 3.55
    7 -2 -1 73.62 3.59
    7 -2 -1 71.78 4.07
    7 -2 -1 70.32 4.42
    7 2 -1 59.29 4.05
    -7 2 1 68.02 4.31
    7 2 -1 60.32 3.95
    7 -2 1 25.58 2.48
    -7 2 -1 30.25 2.1
    -7 -2 -1 27.51 2.55
    7 2 1 27.48 2.62
    7 -2 1 27.57 2.18
    7 2 1 26.14 2.16
    -7 2 -1 24.66 2.54
    7 2 3 7.2 1.11
    -7 2 -3 8.19 1.69
    -7 -2 -3 6.37 1.44
    7 -2 3 7 1.67
    7 -2 3 7.98 1.5
    -7 -2 -3 6.81 1.11
    -7 2 -3 7.32 1.31
    7 -2 5 928.16 41.02
    -7 -2 -5 993.55 41.47
    -7 -2 -5 1019.17 39.58
    -7 2 -5 904.08 41.26
    -7 -2 -7 1236.38 52.19
    -7 -2 -7 1257.33 49.83
    -7 2 -7 1187.72 52.1
    -7 -2 -9 500.91 23.09
    -7 -2 -9 487.45 20.26
    -7 2 -9 478.69 22.95
    7 2 9 519.4 22.93
    7 2 11 28.35 3.61
    7 -2 11 33.05 3.74
    -7 -2 -11 27.72 3.91
    -7 -2 -11 27.99 3.72
    7 -2 11 40.46 3.65
    -7 2 -11 33.59 3.99
    -7 -2 -11 27.59 1.91
    -7 2 -13 5.18 2.29
    -7 -2 -13 4.4 2.57
    7 -2 13 6.68 2.52
    7 -2 13 7.72 2.2
    -7 -2 -13 6.48 2.47
    -7 -2 -15 28.27 4.64
    7 2 15 30.05 3.69
    7 -2 15 34.18 3.73
    -7 -2 -15 27.98 4.35
    -7 2 -15 33.98 4.65
    7 -2 17 31.07 3.7
    7 2 17 37.59 4.7
    7 2 17 32.57 3.87
    -7 -2 -17 29.46 4.86
    -7 -2 -17 29.56 4.48
    -7 2 -17 25.86 4.48
    7 -2 19 23.08 3.47
    7 2 19 24.51 4.17
    7 2 19 22.53 3.49
    -7 -2 -19 17.48 3.94
    -7 -2 -19 21.86 2.09
    -7 2 -19 18.52 4.07
    7 2 21 131.13 8.18
    7 -2 21 106.01 7.61
    7 2 21 115.03 9.09
    -7 -2 -21 130.61 9.82
    -7 2 -21 107.76 9.33
    7 2 23 49.51 5.17
    7 2 23 52.58 6.43
    7 -2 23 60.08 5.24
    7 -2 23 52.59 6.45
    -7 -2 -23 60.51 6.86
    -7 2 -23 53.11 6.62
    -7 3 24 5.65 3.57
    7 3 -24 1.95 3.35
    -7 -3 24 5.01 3.43
    -7 -3 22 54.95 6.51
    -7 3 22 59.14 6.63
    7 -3 -22 59.43 6.66
    7 3 -22 68.63 6.6
    7 3 -20 117.81 8.53
    -7 3 20 147.65 9.93
    -7 -3 20 121.28 9.47
    7 3 -20 128.7 9.21
    7 3 -18 276.24 14.51
    -7 3 18 274.62 15.46
    -7 -3 18 273.05 15.42
    7 -3 -18 276.55 14.26
    -7 -3 16 673.31 33.39
    7 3 -16 707.88 32.49
    7 3 -16 765.99 30.99
    -7 3 16 736.72 33.78
    7 -3 -16 752.42 32.38
    7 -3 -16 751.23 33.92
    7 3 -16 785.22 33.8
    -7 -3 14 545.92 25.27
    7 3 -14 523.44 24.05
    -7 3 14 518.63 25.13
    7 -3 -14 528.6 23.71
    7 3 -14 554.52 22.66
    7 3 -14 532.24 24.95
    7 3 -14 511.8 25.03
    7 -3 -14 572.37 25.42
    7 3 -12 17.26 2.86
    -7 3 12 14.84 2.73
    -7 -3 12 19.48 2.85
    7 -3 -12 18.6 2.97
    -7 3 12 18.28 1.68
    7 -3 -12 18.05 2.1
    7 3 -12 16.75 2.35
    7 3 -12 10.26 2.39
    7 3 -12 14.52 1.22
    -7 3 10 113.82 7.32
    7 3 -10 100.66 6.78
    7 -3 -10 110.09 5.87
    7 -3 -10 122.14 7.35
    -7 3 10 113.35 5.74
    7 3 -10 110.81 6.1
    -7 -3 10 111.09 7.2
    -7 -3 8 216.56 11.66
    7 3 -8 224.06 11.44
    7 3 -8 223.4 10.33
    -7 3 8 235.63 10.54
    7 -3 -8 224.59 10.11
    7 -3 -8 237.94 10.64
    -7 3 6 333.23 13.5
    7 3 -6 299.19 13.83
    7 3 -6 314.01 14.88
    7 3 -6 302.6 13.58
    -7 3 6 347.02 14.41
    -7 3 6 339.68 13.66
    -7 -3 6 318.65 13.86
    7 -3 -6 314.64 14.36
    7 -3 -6 316.47 13.51
    -7 3 4 846.7 33.9
    7 3 -4 903.19 34.93
    -7 3 4 819.67 33.41
    7 -3 -4 856.9 34.52
    7 3 -4 864.34 34.44
    7 3 -4 896.88 35.08
    7 3 -4 901.69 33.91
    7 3 -2 146.07 7.78
    -7 -3 2 122.37 6.53
    7 -3 -2 173.47 7.38
    -7 -3 2 161.86 7.24
    7 3 -2 169.23 7.45
    -7 3 2 171.62 8.1
    7 -3 -2 174.2 8.14
    7 3 -2 155.68 7.88
    -7 -3 2 149.34 7.87
    7 3 -2 155.68 7.91
    -7 3 2 163.7 7.04
    -7 -3 0 283.58 12.9
    -7 3 0 290.02 13.54
    7 -3 0 284.77 12.75
    7 3 0 304.01 13.64
    7 3 0 288.79 13.2
    7 3 0 289.75 13.12
    7 3 2 2.12 0.92
    -7 3 -2 0.75 0.95
    7 -3 2 1.54 1.1
    -7 3 -2 0.38 1.07
    -7 3 -2 0.95 1.25
    7 3 2 3.12 1.25
    -7 -3 -2 2.48 1.02
    -7 -3 -4 19.22 2.37
    -7 3 -4 14.74 2.3
    -7 3 -4 12.75 2.12
    -7 -3 -4 17.85 1.75
    7 -3 4 13.24 2.1
    -7 3 -6 31.3 3.36
    7 -3 6 30.14 3.25
    -7 -3 -6 27.57 3.2
    -7 -3 -6 31.41 2.34
    -7 3 -8 53.66 4.64
    7 -3 8 51.58 4.19
    -7 -3 -8 44.17 2.92
    -7 -3 -8 43.8 4.23
    -7 3 -10 4.53 2.11
    -7 -3 -10 5.38 1.12
    7 3 10 4.48 1.8
    -7 -3 -10 7.05 2.17
    -7 -3 -10 6.23 2.28
    -7 3 -12 5.7 2.23
    7 3 12 5.64 2.23
    -7 -3 -12 2.65 2.49
    7 -3 12 8.24 2.28
    -7 -3 -12 1.36 1.93
    -7 3 -14 14.99 3.58
    -7 -3 -14 21.85 4.12
    7 -3 14 18.62 2.98
    -7 -3 -14 18.67 3.45
    -7 -3 -16 52.7 6.13
    7 -3 16 50.05 4.7
    -7 -3 -16 53.18 6.43
    -7 -3 -16 54.99 5.7
    7 3 16 51.51 5.53
    -7 3 -16 52.77 5.81
    7 3 18 98.18 7.68
    7 3 18 85.03 6.59
    7 -3 18 101.68 6.83
    -7 -3 -18 90.64 8.5
    -7 -3 -18 92.17 7.79
    -7 3 -18 90.84 8.08
    7 3 20 32.13 4.22
    7 -3 20 35.85 4.09
    -7 -3 -20 33.12 5.1
    -7 3 -20 34.65 5.23
    7 3 22 25.77 5.07
    7 -3 22 37.92 4.34
    -7 -3 -22 40.79 5.67
    -7 3 -22 31.74 5.65
    7 3 22 32.55 4.41
    7 3 24 28.98 4.16
    -7 -3 -24 31.06 5.65
    7 -3 24 19.37 3.61
    -7 3 -24 21.41 5.39
    7 4 -25 8.06 3.7
    -7 4 23 10.79 4.04
    7 4 -23 8.05 3.79
    -7 4 21 0.49 3.19
    7 4 -21 -0.45 2.71
    -7 4 19 -0.44 2.91
    7 -4 -19 1.28 3.22
    7 4 -19 3.07 2.4
    7 4 -19 4.53 2.64
    -7 4 17 -0.4 2.18
    7 -4 -17 4.03 2.14
    7 4 -17 2.39 2.08
    -7 4 15 26 3.79
    7 4 -15 27 3.58
    7 -4 -15 31.03 3.35
    7 4 -15 26.64 2.65
    -7 4 15 31.48 2.23
    7 4 -15 32.48 4
    7 4 -15 25.35 3.88
    -7 4 13 46.34 4.68
    7 -4 -13 48.2 3.79
    7 4 -13 45.74 3.96
    -7 4 13 49.66 3.11
    7 4 -13 56.55 4.72
    7 4 -13 40.61 2.44
    7 4 -13 43.1 4.51
    -7 4 11 -0.3 1.52
    7 -4 -11 -0.16 1.15
    7 4 -11 1.54 1.6
    -7 4 11 0.76 1
    7 4 -11 -1.44 1.51
    7 4 -11 -0.89 1.32
    7 -4 -9 15.4 1.8
    -7 4 9 15.64 1.12
    7 -4 -9 17.98 2.61
    7 4 -9 19.98 2.61
    -7 4 9 17.62 1.97
    7 -4 -9 23 2.17
    7 4 -9 19.78 2.05
    7 4 -7 20.4 2.12
    7 4 -7 18.41 2.37
    7 4 -7 16.52 1.81
    -7 4 7 22.95 1.63
    -7 4 7 24.65 2.06
    -7 4 7 24.65 2.3
    -7 -4 7 18.24 1.95
    7 -4 -7 22.41 2.23
    7 -4 -7 20.13 1.83
    7 4 -5 105.73 5.75
    7 4 -5 112.94 6.33
    -7 4 5 98.4 5.34
    -7 4 5 107.04 5.39
    7 -4 -5 103.47 5.96
    -7 -4 5 115.38 6.62
    -7 -4 5 117.03 5.39
    7 4 -3 680.85 31.97
    -7 -4 3 775.26 31.66
    -7 4 3 791.27 31.77
    7 -4 -3 814.79 31.86
    7 -4 -3 811.68 32.34
    -7 -4 3 791.59 31.18
    -7 -4 3 759.84 32.44
    -7 4 3 751.39 31.37
    7 4 -3 693.82 31.59
    7 4 -3 777.28 32.46
    7 4 -1 320.98 14.07
    -7 4 1 298.94 14.31
    7 4 -1 339.03 14.55
    -7 -4 1 321.56 13.87
    7 4 -1 294.95 14.07
    7 -4 -1 288.15 13.67
    7 4 1 626.34 27.07
    7 4 1 635.28 27.52
    -7 4 -1 625.57 27.02
    -7 4 -1 690.23 27.82
    7 4 1 641.44 27.79
    7 -4 1 635.35 27.08
    7 4 3 1078.24 45.32
    -7 4 -3 1101.7 45.24
    -7 4 -3 1030.42 45.2
    -7 -4 -3 1105.1 44.44
    7 -4 3 1079.98 44.77
    7 -4 5 15.96 2.25
    -7 4 -5 18.5 2.43
    -7 4 -5 14.07 2.35
    -7 -4 -5 12.96 1.7
    -7 -4 -7 3.85 1.15
    7 -4 7 3.27 1.49
    -7 -4 -7 2.62 1.56
    -7 4 -7 4.24 1.77
    -7 4 -7 3 1.69
    7 -4 7 2.75 1.78
    7 -4 7 1.24 0.4
    -7 -4 -9 25.63 2.15
    7 4 9 19.18 3.03
    -7 4 -9 20.74 3.17
    -7 -4 -9 18.98 2.95
    7 -4 9 17.28 3.11
    -7 4 -11 126.85 8.75
    -7 -4 -11 146.19 9.22
    7 -4 11 124.9 7.86
    -7 -4 -11 132.48 8.59
    7 4 11 137.2 8.68
    -7 -4 -13 189.41 11.82
    7 -4 13 196.94 10.61
    -7 -4 -13 183.64 11.3
    -7 4 -13 185.28 11.62
    7 4 15 295.22 15.69
    -7 -4 -15 302.78 15.83
    -7 -4 -15 291.5 16.37
    7 -4 15 271.13 14.35
    -7 4 -15 270.22 15.77
    7 4 17 121.89 8.81
    -7 -4 -17 121.95 9.55
    7 -4 17 102.55 7.36
    -7 -4 -17 124.29 8.96
    -7 4 -17 123.39 9.27
    -7 4 -19 5.53 3.34
    7 4 19 6.49 2.69
    7 -4 19 8.8 2.62
    -7 -4 -19 6.42 3.21
    7 4 21 4.42 2.68
    7 4 21 8.85 3.34
    7 -4 21 7.82 2.77
    -7 4 -21 8.7 4.13
    7 4 23 4.07 2.76
    7 4 23 1.96 3.55
    7 -4 23 5.43 2.75
    -7 4 -23 6.24 3.84
    7 5 -26 150.81 11.41
    -7 5 24 129.38 10.73
    -7 -5 24 139.7 10.9
    -7 5 22 192.28 12.62
    7 5 -22 165.52 11.55
    -7 5 20 14.05 3.84
    7 5 -20 11.22 3.21
    7 5 -20 10.38 3.14
    -7 5 18 4.67 2.81
    7 -5 -18 5.35 3.04
    -7 5 18 4.84 1
    7 5 -18 2.24 2.45
    7 5 -18 2.4 2.59
    -7 5 16 -1.16 2.06
    7 -5 -16 1.8 1.9
    7 5 -16 1.08 1.35
    -7 5 16 0.35 1.13
    7 -5 -16 2.99 2.55
    7 5 -16 1.12 1.96
    -7 5 14 290.49 14.27
    7 -5 -14 257.66 12.45
    -7 5 14 287.03 11.53
    7 5 -14 247.95 12.49
    7 5 -14 256.95 13.37
    7 5 -14 214.94 10.49
    7 5 -14 241.4 13.48
    7 -5 -12 571.29 25.65
    -7 5 12 612.78 27.33
    7 5 -12 609.38 26.72
    -7 5 12 619.84 25.16
    7 5 -12 558.13 25.69
    7 5 -12 565.19 26.94
    7 5 -10 1199.92 49.74
    -7 5 10 1271.23 48.71
    -7 -5 10 1137.45 49.14
    7 -5 -10 1138.58 48.57
    7 5 -10 1203.41 50.18
    7 5 -10 1151.76 48.68
    -7 -5 8 614.41 28.36
    7 5 -8 643.97 27.56
    7 -5 -8 597.93 27.08
    -7 5 8 687.53 27.61
    7 5 -8 672.23 28.14
    7 5 -8 633.75 27.23
    -7 5 8 686.1 27.6
    -7 -5 8 652.76 27.45
    7 -5 -8 635.13 27.54
    7 5 -6 225.44 11.59
    -7 5 6 264.19 11.55
    7 5 -6 262.43 12.11
    -7 5 6 273.06 12.02
    7 -5 -6 240.58 11.75
    7 -5 -6 233.06 11.26
    -7 -5 6 244.68 12.42
    7 5 -6 230.72 11.23
    -7 -5 6 266.63 11.38
    7 5 -4 155.16 7.99
    7 5 -4 155.78 8.06
    -7 -5 4 172.21 7.69
    7 -5 -4 165.26 8.36
    -7 -5 4 176.73 8.87
    -7 5 4 136.54 7.57
    7 5 -2 192.1 9.65
    -7 -5 2 202.26 9.48
    -7 5 2 212.03 10.11
    7 -5 -2 190.89 9.62
    7 -5 -2 198.03 9.89
    -7 -5 2 199.37 9
    7 5 -2 197.11 9.48
    -7 5 2 175.28 9.14
    -7 5 2 184.54 9.45
    -7 -5 2 203.55 9.96
    7 5 -2 194.39 9.86
    7 5 0 34.97 3
    -7 -5 0 30.52 2.87
    7 5 0 29.51 3.05
    -7 5 0 30.16 2.97
    7 5 0 36.31 3.27
    7 -5 0 32.48 2.93
    7 -5 2 118.26 6.96
    -7 5 -2 114.79 7.05
    7 5 2 132.48 7.47
    -7 5 -2 129.76 7.34
    -7 5 -4 87.46 6.1
    7 5 4 96.48 6.48
    -7 5 -4 90.64 5.99
    -7 -5 -4 94.76 5.41
    7 -5 4 90.74 5.81
    -7 -5 -6 -0.3 0.97
    7 -5 6 0.78 0.88
    7 -5 6 3.58 1.77
    -7 5 -6 0.55 1.36
    -7 5 -6 1.44 1.68
    7 -5 6 1.17 1.32
    -7 -5 -8 9.18 1.63
    -7 5 -8 9 2.35
    -7 5 -8 7.88 2.14
    7 -5 8 9.9 2.42
    7 -5 8 7.16 0.94
    7 5 8 6.31 1.95
    -7 5 -10 26.19 3.8
    -7 -5 -10 32.16 3.97
    7 -5 10 36.04 4.44
    7 5 10 25.83 3.68
    -7 5 -12 4.65 2.55
    -7 -5 -12 4.1 2.25
    7 -5 12 8.61 2.25
    -7 -5 -14 24.03 4.04
    7 -5 14 18.93 3.01
    -7 5 -14 22.64 3.95
    -7 5 -16 7.34 3.24
    7 5 16 2.07 2.72
    -7 -5 -16 2.81 2.93
    7 -5 16 4.04 2.25
    7 5 18 120 9.28
    7 -5 18 130.63 8.17
    -7 5 -18 116.67 9.58
    7 5 20 217.1 13.05
    7 -5 20 202.85 11.72
    -7 5 -20 234.63 14.4
    7 5 22 147.87 9.74
    7 5 22 140.2 10.52
    7 -5 22 150.97 9.39
    -7 5 -22 167.55 12.12
    7 5 24 188.34 11.44
    7 6 -25 129.61 10.23
    -7 6 23 43.9 6.37
    -7 -6 23 40.86 6.02
    7 6 -23 42.32 5.82
    -7 6 21 115.9 9.28
    -7 -6 21 112.62 9.06
    7 6 -21 111.97 8.86
    7 6 -19 32.56 4.4
    -7 -6 19 31.31 4.81
    7 -6 -19 44.11 5.49
    -7 6 19 43.7 2.82
    -7 6 19 47.29 5.43
    7 6 -19 31.87 4.81
    -7 6 17 21.22 3.91
    -7 -6 17 20.28 3.79
    -7 6 17 22.66 2.32
    7 -6 -17 20.65 3.94
    7 6 -17 24.99 3.49
    -7 6 15 261.84 13.69
    -7 6 15 205.47 9.73
    7 -6 -15 231.79 12.05
    -7 -6 15 267.86 13.58
    7 -6 -15 254.29 13.45
    -7 6 15 268.11 11.2
    7 6 -15 232.63 12.24
    -7 6 13 41.7 4.5
    -7 -6 13 30.38 3.86
    7 -6 -13 38.14 3.62
    7 -6 -13 36.11 4.37
    -7 6 13 37.81 3.15
    7 6 -13 31.94 3.89
    7 6 -13 29.76 2.47
    -7 6 13 32.08 2.19
    7 6 -13 27.53 3.33
    7 6 -13 31.38 4.04
    7 6 -11 24.39 2.88
    -7 -6 11 27.5 3.51
    7 -6 -11 27.63 3.67
    7 6 -11 31.43 3.6
    -7 6 11 32.74 2.95
    -7 6 11 20.12 1.88
    -7 -6 11 26.71 3.45
    7 6 -11 32.39 3.87
    7 -6 -11 23.1 2.88
    -7 -6 9 68.62 5.31
    7 6 -9 76.29 5.07
    7 -6 -9 66.9 4.66
    7 -6 -9 75.48 5.51
    -7 6 9 73.7 5.06
    7 6 -9 75.16 5.26
    -7 -6 9 77.44 5.09
    7 6 -9 66.75 4.71
    -7 6 9 84.3 5.01
    7 6 -9 68.37 5.47
    -7 -6 7 85.52 5.49
    7 -6 -7 67.92 4.54
    7 6 -7 76.04 4.96
    -7 6 7 70.58 4.78
    7 6 -7 80.72 5.04
    -7 6 7 80.25 5.03
    7 -6 -7 74 4.96
    7 6 -7 64.05 4.52
    -7 -6 7 73.85 5.46
    -7 -6 7 74.61 4.66
    7 6 -5 70.44 4.86
    -7 6 5 68.6 4.52
    7 6 -5 69.51 4.6
    -7 -6 5 81.74 4.59
    7 -6 -5 62.74 4.77
    -7 -6 5 89.1 5.59
    -7 -6 3 1502.43 56.31
    -7 6 3 1259.89 56.34
    7 6 -3 1379.48 56.25
    7 6 -3 1320.35 56.71
    7 -6 -3 1348.36 56.79
    -7 -6 3 1400.98 56.73
    7 -6 -3 1284.95 56.83
    -7 -6 3 1484.82 57.29
    7 6 -3 1484.86 57.39
    7 6 -1 1173.39 48.48
    -7 6 1 1187.4 47.99
    -7 6 1 1247.1 48.77
    7 -6 -1 1237.24 48.37
    7 6 -1 1097.86 48.26
    -7 -6 1 1153.42 48.09
    7 6 -1 1133.86 47.52
    7 -6 -1 1173.86 48.5
    -7 -6 1 1109.82 47.5
    7 6 1 254.84 13.44
    -7 6 -1 287.01 13.71
    7 6 1 289.26 13.86
    7 -6 1 283.92 13.56
    7 -6 3 746.4 30.73
    7 6 3 651.02 30.89
    -7 6 -3 630.57 30.57
    -7 6 -3 746.91 30.95
    -7 -6 -3 749.53 30.18
    -7 6 -5 86.59 6.31
    7 6 5 100.66 6.94
    7 -6 5 95.64 6.14
    -7 6 -5 82.13 6.01
    -7 -6 -5 94.38 5.53
    7 -6 5 96.08 6.28
    7 -6 7 2.03 1.02
    -7 -6 -7 1.72 1.18
    7 -6 7 2.07 1.83
    -7 6 -7 0.31 1.75
    -7 6 -7 2.1 1.79
    7 -6 7 2.51 1.49
    7 6 7 -0.31 1.68
    -7 -6 -9 4.58 1.5
    -7 6 -9 6.22 2.44
    -7 6 -9 6.42 2.53
    7 -6 9 3.35 1.01
    7 6 9 3.31 2.22
    7 -6 9 3.13 2.17
    -7 6 -11 372.09 19.41
    -7 -6 -11 393.73 19.42
    -7 6 -11 395.02 18.59
    7 -6 11 382.63 18.26
    7 -6 11 364.24 19.62
    7 6 11 377.35 19.17
    -7 6 -13 97.76 7.87
    -7 -6 -13 96.11 7.64
    7 -6 13 85.62 8.04
    7 -6 13 99.1 6.83
    -7 6 -15 85.05 7.65
    -7 -6 -15 88.83 7.67
    7 -6 15 87.44 6.41
    7 6 15 86.2 7.29
    -7 6 -17 22.03 4.36
    7 6 17 19.57 3.61
    7 -6 17 24.6 3.45
    7 6 17 16.06 4.02
    -7 6 -19 38.98 5.64
    7 6 19 34.09 4.61
    7 -6 19 38.23 4.31
    -7 6 -21 29.16 5.59
    7 6 21 24 4.61
    7 -6 21 25.36 3.77
    7 6 23 1.11 2.84
    -7 6 -23 -0.61 3.86
    -7 -7 24 17.57 4.83
    -7 7 24 22.13 5.29
    7 7 -24 16.52 4.4
    -7 7 22 -2.67 3.53
    -7 -7 22 5.69 3.61
    7 7 -22 -0.48 3.18
    -7 7 20 34.08 5.34
    -7 -7 20 35.23 5.18
    -7 7 20 38.65 2.89
    7 7 -20 25.86 4.57
    -7 7 18 125.54 9.37
    -7 7 18 135.05 6.97
    -7 -7 18 134.76 9.38
    7 -7 -18 137.54 9.65
    7 7 -18 110.12 8.11
    7 7 -18 118.97 8.99
    -7 7 16 339.63 17.86
    7 -7 -16 322.3 16.37
    -7 -7 16 345.98 17.62
    -7 7 16 339.38 15.25
    7 -7 -16 347.89 17.68
    7 7 -16 298.68 16.28
    -7 7 16 333.43 14.26
    -7 7 14 410.93 18.98
    -7 -7 14 386.71 18.48
    7 -7 -14 401.46 18.69
    7 -7 -14 333.55 17.07
    -7 7 14 373.23 16.55
    -7 7 14 355.69 15.52
    7 7 -14 320.51 18.05
    7 7 -14 340.47 17.28
    7 -7 -12 332.9 15.73
    -7 -7 12 337.14 16.49
    7 7 -12 300.24 15.48
    -7 7 12 372.2 15.49
    7 -7 -12 316.29 16.5
    -7 -7 12 310.79 16.09
    7 7 -12 304.29 16.48
    -7 7 12 323 14.21
    7 7 -10 303.24 15.61
    -7 -7 10 345.26 16.32
    7 -7 -10 328.48 15.55
    7 -7 -10 341.41 16.57
    7 7 -10 335.34 16
    -7 7 10 358.94 15.64
    7 7 -10 312.73 15.45
    -7 -7 10 338.17 15.97
    7 7 -10 304.13 16.35
    -7 -7 8 158.2 8.88
    7 7 -8 152.47 8.73
    7 -7 -8 153.91 8.36
    7 -7 -8 157.25 9.1
    7 7 -8 145.1 8.45
    7 7 -8 158.95 8.39
    -7 7 8 176.46 8.76
    -7 -7 8 160.51 9.25
    7 7 -8 139.62 9.03
    -7 -7 8 160.15 8.45
    7 7 -6 1.33 1.45
    7 7 -6 5.63 1.58
    -7 7 6 6.09 1.83
    -7 -7 6 4.68 1.48
    7 -7 -6 5.01 1.69
    7 7 -6 5.85 1.73
    -7 -7 6 8.9 2.08
    7 7 -4 11.87 2.18
    7 7 -4 6.49 1.91
    -7 -7 4 12.25 1.89
    7 7 -4 13.43 1.84
    7 -7 -4 8.33 1.94
    7 -7 -4 8.85 1.99
    -7 -7 4 13.8 2.33
    7 7 -2 107.01 6.72
    7 7 -2 105.78 5.79
    7 7 -2 110.46 6.82
    -7 -7 2 101.76 6.47
    -7 7 2 111.82 6.92
    7 -7 -2 101.36 6.46
    7 -7 -2 110.63 6.71
    -7 -7 2 109.98 6.11
    -7 -7 2 127.37 7.05
    7 7 0 113.78 5.79
    -7 -7 0 122.38 6.84
    7 7 0 94.56 6.67
    -7 7 0 97.19 6.64
    7 -7 0 109.73 6.77
    7 7 2 252.61 12.99
    7 7 2 232.44 12.61
    -7 7 -2 268.25 12.86
    7 -7 2 237.89 12.45
    7 -7 4 664.1 28.05
    7 7 4 627.53 28.58
    -7 7 -4 612.62 28.04
    -7 7 -4 656.85 28.05
    7 7 4 603.09 28.06
    7 -7 4 575.31 27.62
    -7 -7 -4 648.92 27.2
    -7 7 -6 189.63 10.81
    7 7 6 200.86 11.36
    -7 7 -6 158.88 10.07
    7 -7 6 185.9 10.26
    7 7 6 195.12 10.95
    7 -7 6 180.15 10.5
    -7 -7 -6 204.2 9.8
    -7 -7 -8 142.07 7.59
    -7 7 -8 137.87 8.93
    -7 7 -8 151.51 8.67
    7 7 8 150.04 9.06
    7 -7 8 122.42 8.47
    7 -7 8 117.04 6.64
    -7 7 -10 54.08 5.48
    -7 -7 -10 54.39 5.2
    -7 7 -10 43.95 4.53
    7 -7 10 52.12 4.66
    7 -7 10 61.93 5.74
    7 7 10 49.49 5.17
    7 -7 10 40.73 3.06
    -7 -7 -12 157.63 10.58
    -7 7 -12 176.83 10.25
    7 -7 12 154.73 11.24
    7 -7 12 177.03 10.01
    -7 7 -12 177 11.24
    -7 7 -14 254.22 14.73
    -7 -7 -14 224.9 13.89
    7 -7 14 223.92 14.71
    7 -7 14 247.28 12.98
    7 7 14 245.05 14.1
    -7 7 -16 136.54 10.49
    7 7 16 136.54 9.03
    7 -7 16 148.28 9.14
    7 7 16 150.88 10.37
    -7 7 -18 23.46 5.15
    7 7 18 26.1 4.12
    7 -7 18 25.9 3.7
    7 -7 20 107.25 7.47
    -7 7 -20 92.07 8.88
    7 -7 22 81.79 6.56
    -7 7 -22 86.27 9.03
    7 8 -23 28.08 5.23
    -7 8 23 41.13 6.44
    -7 -8 23 36.56 5.81
    -7 8 21 105.89 8.69
    -7 -8 21 79.67 7.89
    7 8 -21 84.75 7.88
    -7 8 19 97.1 8.11
    -7 -8 19 84.87 7.58
    -7 8 19 85.66 5.37
    7 8 -19 70.04 7.02
    -7 8 17 28.51 4.6
    -7 -8 17 18.34 3.79
    7 -8 -17 24.92 4.48
    -7 8 17 21.66 2.88
    7 8 -17 18.86 3.34
    7 8 -17 25.48 4.31
    -7 8 15 178.26 10.97
    -7 -8 15 166.5 10.46
    7 -8 -15 147.97 9.39
    7 -8 -15 185.71 11
    7 8 -15 154.25 9.66
    -7 -8 15 144.14 10.32
    -7 8 15 183.15 9.11
    -7 8 15 170.45 8.17
    7 8 -13 16.07 3.32
    7 8 -13 14.2 2.75
    -7 -8 13 16.24 3.15
    7 -8 -13 19.85 3.58
    -7 8 13 21.71 2.82
    7 -8 -13 17.04 2.94
    7 8 -13 14.09 2.73
    -7 8 13 12.69 1.91
    7 8 -13 12.96 2.01
    -7 -8 13 17.68 3.28
    -7 -8 11 232.12 12.37
    7 -8 -11 263.56 13.05
    -7 8 11 235.73 12.39
    7 8 -11 231.41 12.25
    -7 8 11 245.97 11.85
    -7 -8 11 242.94 12.49
    7 8 -11 221.58 11.83
    7 -8 -11 197.21 11.62
    7 8 -11 221.58 12.74
    -7 -8 9 185.37 10.69
    7 8 -9 190.21 10.76
    7 -8 -9 238.96 11.6
    7 8 -9 197.1 10.54
    7 8 -9 193.43 10.49
    -7 8 9 213.76 10.75
    -7 -8 9 194.61 11.22
    7 -8 -9 191.36 10.46
    -7 -8 9 229.4 11.02
    7 8 -9 193.13 11.27
    -7 -8 7 49.39 4.21
    7 -8 -7 51.69 4.22
    -7 -8 7 56.37 4.34
    7 -8 -7 51.46 4.48
    7 8 -7 54.13 4.54
    7 8 -7 56.4 4.07
    -7 8 7 56.99 4.47
    -7 -8 7 52.06 4.6
    7 8 -7 44.71 4.56
    7 8 -5 89.64 6.33
    7 8 -5 71.33 5.66
    -7 -8 5 97.01 5.81
    7 8 -5 90.87 5.21
    -7 -8 5 83.21 5.93
    -7 -8 3 8.56 1.8
    7 8 -3 7.85 1.46
    7 -8 -3 8 1.99
    7 8 -3 6.08 2.02
    7 -8 -3 6.37 1.92
    -7 -8 3 3.41 1.69
    -7 -8 1 34.31 3.57
    7 -8 -1 36.64 3.73
    -7 -8 1 37.11 3.25
    7 8 -1 36.2 3.72
    -7 8 1 35.48 3.74
    7 -8 -1 32.87 3.51
    7 8 -1 41.43 2.76
    7 8 1 253.63 12.09
    -7 -8 -1 271.21 13.72
    -7 8 -1 290.09 14.11
    7 -8 1 301.6 13.95
    7 -8 1 290.27 13.95
    7 8 1 269.16 14.11
    7 8 3 307.47 16.32
    7 -8 3 294.87 15.77
    -7 8 -3 321.23 16.13
    7 8 3 325.13 16.38
    7 -8 3 345.12 16.08
    -7 -8 -3 361.86 15.73
    7 -8 5 1020.75 45.88
    7 8 5 1122.17 46.89
    -7 8 -5 1171.09 46.26
    7 8 5 1096.85 46.47
    7 -8 5 1115.71 45.87
    -7 -8 -5 1105.65 45.17
    -7 -8 -7 672.79 28.15
    -7 8 -7 700.73 29.85
    7 8 7 637.8 29.99
    -7 8 -7 671.54 29.15
    7 -8 7 634.03 28.67
    7 8 7 628.58 29.36
    7 -8 7 680.7 29.4
    7 -8 7 575.66 27.06
    -7 -8 -9 47.06 4.03
    -7 8 -9 46.53 5.16
    -7 8 -9 52.36 5
    7 8 9 42.35 4.94
    7 -8 9 51.23 5.25
    7 -8 9 32.36 3.08
    -7 -8 -11 50.61 5.44
    -7 8 -11 47.33 5.2
    7 -8 11 54.04 5.05
    7 -8 11 43.95 5.55
    -7 8 -11 54.89 5.87
    -7 8 -13 128.17 9.83
    -7 -8 -13 123.38 9.43
    -7 8 -13 145.55 9.23
    7 -8 13 140.15 10.37
    7 -8 13 141.55 8.76
    7 8 15 -0.91 2.97
    -7 8 -15 -1.53 3.11
    7 8 15 0.91 2.04
    7 -8 15 2.91 3.2
    7 -8 15 4.46 2.48
    -7 8 -17 0.55 3.24
    7 -8 17 1.3 2.24
    -7 8 -19 10.09 4.23
    7 -8 19 5.56 2.65
    -7 8 -21 9.94 4.26
    7 -8 21 9.2 3.05
    7 9 -22 12.83 3.98
    -7 -9 22 22.11 4.89
    -7 9 22 13.64 4.64
    -7 9 20 171.67 11.82
    -7 -9 20 173.64 11.62
    7 9 -20 153.45 11.16
    -7 9 18 378.96 18.66
    -7 -9 18 330.85 17.99
    7 -9 -18 348.32 18.15
    -7 9 18 342.65 15.72
    -7 9 18 316.49 14.72
    7 9 -18 295.81 17.52
    -7 -9 16 256.04 14.6
    7 9 -16 224.82 13.64
    7 -9 -16 267.54 14.74
    -7 -9 16 238.65 14.75
    -7 9 16 271.74 13.01
    -7 9 16 277.35 12.25
    -7 -9 14 441.25 19.89
    7 -9 -14 392.02 18.93
    7 -9 -14 400.85 19.66
    7 9 -14 332.42 18.49
    -7 9 14 420.14 18.36
    -7 -9 14 372.64 19.58
    -7 9 14 384.21 17.32
    7 9 -14 384.27 19.27
    7 -9 -12 412.15 17.54
    7 9 -12 348.52 17.53
    -7 -9 12 387.86 17.73
    -7 9 12 376.36 17.83
    7 -9 -12 344.48 17.65
    -7 9 12 373.53 16.88
    -7 -9 12 329.75 17.4
    7 9 -12 290.87 15.79
    7 9 -12 339.01 17.1
    7 9 -12 361.46 18.21
    7 9 -10 11.04 2.94
    7 9 -10 11.96 2.61
    7 -9 -10 12.47 2.5
    -7 9 10 12.87 2.69
    7 9 -10 15.17 2.89
    7 -9 -10 18.4 3.11
    -7 -9 10 13.35 2.49
    -7 -9 10 18.67 3.34
    -7 -9 10 12.72 2.83
    -7 9 10 17.62 2.8
    7 9 -8 20.78 3.45
    -7 -9 8 15.14 2.63
    -7 9 8 18.03 3.06
    7 -9 -8 14.47 2.72
    -7 9 8 14.54 2.81
    -7 -9 8 25.21 3.24
    7 9 -8 22.78 3.3
    7 -9 -8 15.9 2.96
    -7 -9 8 14.44 3.2
    7 9 -6 121.9 8.13
    7 9 -6 131.14 8.16
    -7 9 6 109.44 7.37
    -7 -9 6 115.92 7.49
    7 9 -6 134.77 7.01
    -7 9 6 134.44 7.93
    -7 -9 6 126.66 7.99
    7 -9 -6 127.32 7.71
    7 9 -4 102.95 7.37
    -7 9 4 109.58 7.17
    7 9 -4 128.73 6.46
    7 -9 -4 122.53 7.64
    -7 -9 4 121.47 7.58
    -7 -9 4 127.74 7.29
    -7 -9 2 444.98 19.89
    -7 9 2 440.25 19.79
    7 9 -2 384.24 19.68
    -7 9 2 399.25 19.74
    7 -9 -2 381.22 19.63
    -7 -9 2 421.33 19.15
    7 -9 -2 434.42 19.82
    7 9 -2 430.78 17.91
    -7 -9 2 421.02 19.59
    7 -9 0 195.83 10.86
    -7 9 0 213.64 10.67
    7 9 0 174.98 8.46
    7 9 0 177.94 10.74
    -7 9 0 180.07 10.52
    -7 -9 0 200.84 10.56
    7 -9 0 193.01 10.49
    -7 -9 0 198.95 10.07
    7 9 2 75.87 4.29
    -7 9 -2 81.27 5.95
    7 9 2 82.57 6.42
    -7 9 -2 87.77 6.34
    7 -9 2 104.18 6.69
    7 -9 2 85.2 6.04
    7 9 4 25.06 3.9
    -7 9 -4 26.6 3.62
    7 9 4 26.78 3.77
    7 -9 4 22.47 3.14
    7 -9 4 29.65 3.83
    -7 -9 -4 30.06 3.25
    7 -9 6 2.08 2.34
    -7 -9 -6 1.97 1.86
    7 -9 6 0.56 1.51
    7 9 6 2.45 2.7
    -7 9 -6 -1.77 2.21
    -7 9 -6 -0.96 2.18
    7 -9 6 0.29 1.67
    7 9 6 1.77 2.24
    7 -9 8 0.73 1.74
    -7 -9 -8 1 2.03
    7 -9 8 0.38 2.29
    7 9 8 3.14 2.97
    -7 9 -8 2.35 2.47
    -7 9 -8 1.66 2.41
    7 9 8 -1.92 2.68
    7 -9 10 -0.86 2.84
    -7 -9 -10 0.37 2.61
    -7 9 -10 3.02 2.89
    -7 9 -10 1.73 2.49
    7 -9 10 -0.62 2
    7 9 10 -3.65 3.07
    -7 -9 -12 0.41 2.6
    -7 9 -12 1.89 2.64
    -7 9 -12 -0.36 2.49
    7 9 12 4 2
    7 -9 12 3.49 2.22
    7 -9 12 4.85 2.99
    -7 9 -14 258.78 16.49
    -7 9 -14 294.47 15.72
    7 -9 14 289.82 17.48
    7 -9 14 293.96 15.2
    7 9 14 306.41 16.73
    7 -9 16 308.97 15.48
    7 -9 16 278.57 18.01
    -7 9 -16 277.77 17.26
    -7 9 -18 99.11 9.6
    7 -9 18 99.73 7.43
    -7 9 -20 41.16 6.85
    7 -9 22 0.35 2.59
    -7 -10 23 -0.55 3.79
    7 10 -21 4.97 3.71
    -7 -10 21 7.59 3.74
    7 10 -19 28.76 4.9
    -7 10 19 26.5 3.5
    -7 -10 19 32.11 5.06
    -7 -10 17 137.64 9.4
    7 10 -17 133.77 9.33
    7 -10 -17 141.17 9.56
    -7 -10 17 103.24 9.33
    -7 10 17 122.36 7.67
    7 10 -17 117.86 9.26
    7 10 -15 203.23 12.13
    -7 -10 15 177.74 11.73
    -7 10 15 223.69 11.23
    7 10 -15 195.57 11.78
    -7 -10 15 193.7 12.56
    7 -10 -13 115.28 7.79
    7 10 -13 112.27 7.91
    -7 10 13 132.15 8.59
    7 -10 -13 120.8 8.33
    -7 10 13 141.87 7.86
    -7 -10 13 94 8
    7 10 -13 111.84 8.17
    -7 -10 13 106.87 7.77
    7 -10 -11 73.89 5.9
    7 -10 -11 75.53 6.18
    -7 10 11 63.31 5.92
    -7 -10 11 81.18 5.99
    -7 10 11 78.92 5.86
    7 10 -11 88.14 6.59
    -7 -10 11 85.32 6.82
    -7 -10 11 69.79 6.03
    7 10 -11 76.1 5.97
    7 10 -11 74.98 6.42
    7 10 -9 43.83 4.91
    -7 -10 9 50.4 4.86
    -7 -10 9 48.03 4.28
    7 -10 -9 56.96 4.8
    7 10 -9 50.09 4.88
    -7 10 9 44.38 4.56
    -7 10 9 56.39 4.78
    -7 -10 9 44.87 4.84
    7 -10 -9 44.05 4.49
    7 10 -7 26.63 3.78
    -7 10 7 28.14 3.77
    -7 -10 7 38.13 3.92
    -7 10 7 34.46 3.86
    7 -10 -7 33.76 3.63
    -7 -10 7 33.16 4
    7 10 -5 188.6 11.09
    -7 10 5 189.39 10.79
    -7 -10 5 218.39 10.82
    -7 -10 5 205.89 11.05
    7 -10 -5 187.55 10.95
    7 -10 -5 180.81 10.38
    7 -10 -3 193.79 11.24
    -7 10 3 210.21 11.87
    7 10 -3 229.63 10.14
    7 -10 -3 234.95 12.36
    -7 -10 3 216.53 11.87
    7 10 -3 232.56 12.49
    -7 -10 3 238.52 11.77
    -7 -10 1 27.54 3.24
    -7 -10 1 26.39 3.4
    -7 10 1 25.67 3.36
    7 10 -1 26.2 3.66
    7 -10 -1 25.39 3.55
    7 10 -1 24.76 1.87
    -7 10 1 28.45 3.66
    7 -10 -1 23.27 3.26
    -7 -10 1 33.53 3.62
    -7 -10 -1 18.31 3.01
    7 10 1 17.25 1.36
    7 10 1 15.7 3.1
    7 -10 1 15.27 3
    -7 10 -1 19.38 3.1
    -7 10 -1 19.49 2.98
    7 -10 1 22.07 3.08
    -7 10 -3 220.62 11.39
    -7 10 -3 225.02 11.82
    7 10 3 233.44 12.25
    7 -10 3 211.28 11.4
    7 -10 3 229.58 11.41
    -7 -10 -3 233.49 11.11
    7 -10 5 688.34 31.47
    7 10 5 698.8 32.3
    -7 10 -5 654.33 31.24
    7 10 5 718.15 31.81
    7 -10 5 666.84 30.95
    -7 -10 -5 726.45 30.79
    7 -10 7 217.29 11.98
    7 10 7 182.31 11.97
    -7 10 -7 191.81 11.71
    -7 10 -7 188.5 11.17
    7 10 7 168.42 11.06
    7 -10 7 167.29 9.55
    -7 -10 -7 177.28 10.29
    -7 -10 -9 142.65 8.75
    -7 10 -9 118.99 9.42
    7 10 9 133.53 10.25
    -7 10 -9 153.26 9.73
    7 10 9 143.07 9.91
    7 -10 9 155.97 10.34
    -7 -10 -11 36 4.89
    -7 10 -11 40.26 5.3
    7 -10 11 37.02 4.24
    7 -10 11 47.84 5.48
    -7 10 -13 19.3 4.48
    -7 10 -13 17.38 4.14
    7 -10 13 27.9 3.79
    7 10 13 19.15 4.31
    7 -10 13 24.74 4.71
    -7 10 -15 63.5 7.13
    -7 10 -15 44.86 5.58
    7 -10 15 51.5 5.19
    7 -10 15 43.81 6.69
    -7 10 -17 82.38 8.91
    7 -10 17 100.01 9.74
    7 -10 17 98.44 7.39
    -7 10 -19 70 8.33
    7 -10 19 82.35 6.78
    7 -10 21 37.83 4.97
    -7 -11 22 63.9 7.34
    7 11 -20 14.57 4.51
    -7 -11 20 28.35 5.11
    7 11 -18 -0.96 3.2
    -7 11 18 1.34 2.27
    -7 -11 18 0.87 3.03
    7 11 -18 2.68 2.86
    -7 -11 18 -2.69 3.68
    7 11 -16 39.49 5.24
    -7 -11 16 51.64 5.42
    7 -11 -16 47.14 5.59
    -7 11 16 55.88 4.65
    -7 -11 16 38.99 5.6
    7 11 -16 46.62 5.43
    7 -11 -14 12.93 3.52
    7 11 -14 21.48 3.82
    -7 11 14 15.43 3.74
    -7 -11 14 14.03 3.48
    -7 11 14 21.27 3.37
    -7 11 14 12.46 2.58
    -7 -11 14 19.71 4.24
    7 11 -12 57.48 5.89
    -7 -11 12 54.12 4.95
    7 11 -12 64.4 5.82
    -7 11 12 63.58 5.23
    -7 11 12 58.16 5.59
    7 -11 -12 61.06 5.64
    7 11 -12 48.75 5.13
    7 -11 -12 54.77 5.28
    -7 -11 12 52.53 5.86
    -7 -11 12 53.02 5.53
    -7 -11 10 129.14 8.73
    7 11 -10 126.06 8.96
    -7 -11 10 134.77 8.15
    7 -11 -10 123.37 8.35
    7 11 -10 144.73 9.16
    7 -11 -10 137.65 8.54
    -7 11 10 131.38 8.38
    -7 11 10 126.06 8.71
    -7 -11 10 124.89 8.87
    -7 11 8 313.9 16.21
    7 11 -8 326.65 16.59
    -7 11 8 302.34 15.78
    7 -11 -8 301.23 15.77
    7 -11 -8 329.43 15.83
    -7 -11 8 311.02 16.2
    -7 -11 8 307.77 15.88
    7 -11 -6 251.81 13.62
    7 -11 -6 241.68 12.66
    7 11 -6 252.26 13.78
    -7 11 6 257.56 13.49
    -7 -11 6 255.21 13.16
    -7 11 6 230.35 13.01
    -7 -11 6 232.89 13.18
    7 11 -4 136.55 9.2
    -7 11 4 141.27 8.96
    7 -11 -4 132 8.26
    -7 -11 4 140.92 8.83
    7 -11 -4 146.88 9.3
    -7 -11 4 150.81 8.75
    -7 11 2 85.14 6.54
    7 -11 -2 89.66 6.73
    -7 11 2 84.1 6.55
    -7 -11 2 74.03 5.84
    7 11 -2 82.93 6.82
    -7 -11 2 80.3 6.13
    -7 11 0 -0.33 1.9
    -7 -11 0 1.09 1.81
    7 11 0 1.13 2.32
    -7 -11 0 0.32 2.11
    -7 11 0 0.67 2.23
    7 -11 0 -1.68 2.4
    -7 11 -2 46.46 4.94
    7 11 2 61.31 5.89
    -7 11 -2 47.89 5.11
    -7 -11 -2 65.62 5.56
    7 -11 2 51.44 5.21
    7 -11 2 64.95 5.38
    -7 -11 -4 13 2.87
    7 11 4 16.99 3.64
    -7 11 -4 11.44 3.2
    7 -11 4 11.36 2.81
    -7 11 -4 13.7 3.22
    7 -11 4 14.3 3.24
    7 -11 6 30.91 3.41
    7 11 6 25.79 4.53
    -7 11 -6 35.6 4.72
    7 -11 6 31.29 4.58
    7 11 6 25.86 4.12
    7 -11 6 30.27 3.84
    -7 -11 -6 31.92 3.9
    -7 -11 -8 1.83 2.24
    7 -11 8 -2.14 2.61
    7 11 8 -3.6 3.4
    -7 11 -8 -2.22 2.94
    7 11 8 -5.97 3.01
    -7 11 -8 1.91 2.75
    -7 -11 -10 -1.59 2.77
    7 -11 10 -0.48 2.58
    7 11 10 -0.55 3.15
    -7 11 -10 -0.97 2.61
    -7 11 -10 2.78 2.8
    7 -11 10 -0.69 2.27
    7 -11 12 16.97 4.34
    -7 11 -12 28 4.89
    -7 11 -12 24.22 4.38
    7 -11 12 35.79 4.21
    -7 11 -14 0.85 3.21
    -7 11 -14 0.57 3.39
    7 -11 14 0.36 2.44
    7 -11 14 -1.19 3.68
    -7 11 -16 27.82 5.74
    7 -11 16 31.53 4.68
    7 -11 16 42.78 6.39
    -7 11 -18 54.29 7.76
    7 -11 18 49.24 8.13
    7 -11 18 73.59 6.38
    -7 -12 21 -1.5 4.02
    7 12 -19 9.21 3.98
    -7 -12 19 1.36 3.3
    7 12 -17 19.1 4.16
    7 12 -17 20.64 4.3
    -7 -12 17 22.38 4.08
    7 -12 -17 23.3 4.48
    -7 12 17 21.11 3.45
    -7 -12 17 19.36 4.88
    7 12 -15 5.14 3.36
    7 12 -15 6.93 3.31
    7 -12 -15 2.6 2.77
    -7 -12 15 3.96 2.73
    -7 12 15 7.94 2.89
    -7 12 15 -1.22 2.36
    -7 -12 15 -0.95 3.34
    -7 -12 13 24.24 4.35
    7 -12 -13 28.57 4.17
    -7 12 13 30.95 4.63
    -7 -12 13 38.05 4.34
    -7 12 13 32.91 4.19
    7 12 -13 29.19 4.55
    -7 -12 11 136.04 8.42
    7 -12 -11 135.47 9.14
    7 12 -11 163.92 10.1
    -7 12 11 150.82 9.9
    7 -12 -11 132.39 8.83
    -7 12 11 131.98 8.76
    -7 -12 11 136.51 9.48
    -7 -12 9 96.78 6.34
    7 -12 -9 97.28 7.32
    7 12 -9 83.64 7.31
    -7 -12 9 90.2 7.29
    -7 12 9 119.18 8.07
    7 -12 -9 101.35 7
    -7 12 9 99.02 7.22
    -7 -12 9 86.74 7.23
    7 12 -7 5.47 2.64
    -7 12 7 7.31 2.81
    7 -12 -7 7.54 2.46
    -7 12 7 11.05 2.87
    -7 -12 7 6.68 2.61
    -7 -12 7 11.43 3.02
    7 -12 -7 7.52 2.82
    7 12 -5 16.59 3.59
    7 -12 -5 16.59 2.84
    -7 12 5 16.77 3.41
    -7 -12 5 23.02 3.51
    -7 12 5 24.15 3.84
    7 -12 -5 19.32 3.67
    -7 -12 5 19.55 3.44
    7 12 -3 163.42 10.64
    7 -12 -3 160.18 9.31
    -7 -12 3 180.66 10.07
    -7 12 3 176.42 10.43
    7 -12 -3 167.57 10.38
    -7 -12 3 146.52 9.75
    7 -12 -1 247.8 14.16
    -7 12 1 282.91 14.46
    7 12 -1 276.31 14.84
    -7 12 1 253.56 13.93
    -7 -12 1 258.58 13.45
    -7 -12 1 242.51 13.79
    -7 -12 1 224.54 13.31
    -7 12 -1 286.82 14.78
    -7 -12 -1 260.08 14.4
    7 12 1 228.57 14.59
    -7 12 -1 242.69 14.16
    -7 -12 -1 281.27 14.12
    7 -12 1 273.39 14.69
    -7 12 -3 61.65 5.74
    -7 -12 -3 66.42 5.95
    7 12 3 53.36 5.92
    -7 12 -3 52.23 5.54
    7 -12 3 50.68 5.49
    -7 -12 -3 48.24 5
    -7 -12 -5 14.71 3.11
    -7 12 -5 11.64 3.6
    7 12 5 15.25 4.06
    7 12 5 21.52 4.15
    7 -12 5 20.54 3.83
    -7 -12 -7 2.67 2.58
    7 -12 7 4.93 3.07
    -7 12 -7 8.44 3.42
    7 12 7 0.44 2.73
    7 12 7 6.79 3.34
    -7 -12 -9 -0.68 2.53
    7 -12 9 -0.48 2.74
    7 12 9 1.69 3.15
    -7 12 -9 0.49 2.47
    -7 12 -9 -2.9 3.27
    7 -12 9 0.36 2.27
    -7 -12 -11 19.28 3.66
    7 -12 11 20.75 4.83
    -7 12 -11 26.08 4.77
    -7 12 -11 29.59 4.8
    7 -12 11 32.25 4.33
    -7 12 -13 61.57 7.38
    7 -12 13 73.38 8.06
    7 -12 13 76.6 6.59
    -7 12 -15 261.67 16.8
    7 -12 15 251.58 16.75
    -7 12 -17 47.65 7.31
    7 -12 17 33.96 7.06
    -7 -13 20 24.97 5.15
    -7 -13 18 -3.8 3.52
    -7 -13 18 6.55 4.36
    -7 -13 16 15.73 3.53
    7 -13 -16 15.23 4
    -7 13 16 16.39 3.58
    7 13 -16 26.39 4.68
    -7 -13 16 16.49 4.45
    -7 -13 14 37.98 5.5
    -7 -13 14 39.44 4.67
    7 13 -14 53.01 5.92
    -7 13 14 31.28 5.43
    7 -13 -14 38.07 4.88
    -7 13 14 30.98 4.49
    7 13 -12 66.83 6.56
    -7 -13 12 43.63 4.71
    -7 13 12 49.51 5.75
    7 -13 -12 52.54 5.15
    -7 13 12 44.73 5.26
    -7 -13 12 62.43 6.13
    -7 -13 10 96.11 6.57
    -7 -13 10 111.96 8.46
    7 13 -10 103.68 8.27
    -7 13 10 93.22 7.98
    7 -13 -10 110.59 8.06
    -7 13 10 101.5 7.66
    7 -13 -10 111.76 7.44
    7 13 -8 45.23 5.4
    7 -13 -8 37.58 4.24
    -7 13 8 37.07 5.17
    -7 -13 8 38.44 4.76
    -7 13 8 41.89 4.66
    -7 -13 6 1.74 2.48
    7 13 -6 -0.42 2.9
    -7 13 6 -2.38 3.14
    7 -13 -6 1.56 2.25
    7 -13 -6 1.22 2.57
    -7 13 6 6.29 2.65
    -7 -13 6 -0.73 2.39
    7 13 -4 62.98 6.42
    -7 13 4 58.22 6.01
    7 -13 -4 52.47 5.59
    7 -13 -4 56.52 4.87
    -7 -13 4 60.48 5.73
    -7 -13 4 65.86 5.62
    7 -13 -2 4.29 2.05
    -7 13 2 2.69 2.58
    7 13 -2 3.94 2.81
    -7 -13 2 5.84 2.64
    7 -13 -2 2.76 2.68
    -7 13 2 6.58 2.93
    -7 -13 2 2.45 2.57
    -7 13 0 0.4 2.48
    7 13 0 -0.9 2.92
    -7 -13 0 0.33 2.2
    -7 -13 0 -2.69 3.03
    -7 13 0 -1.13 2.61
    7 -13 0 1.2 2.55
    -7 -13 -2 39.88 5.05
    -7 13 -2 53.43 5.55
    7 13 2 44.06 5.68
    -7 13 -2 39.91 5.12
    7 -13 2 44.3 5.31
    -7 -13 -2 43.27 4.88
    -7 -13 -4 0.35 2.55
    -7 13 -4 -0.41 2.89
    -7 13 -4 -1.22 2.73
    7 13 4 0.99 2.81
    7 -13 4 4.27 2.95
    -7 -13 -6 1.44 2.31
    -7 13 -6 -0.84 3.15
    -7 13 -6 1.71 2.64
    7 13 6 2.14 2.94
    7 -13 6 -0.9 2.79
    7 13 6 3.15 2.67
    -7 -13 -8 4.77 2.69
    7 13 8 -0.58 2.91
    7 -13 8 -2.47 3.24
    -7 -13 -10 30.58 4.62
    7 -13 10 36.82 5.5
    7 13 10 37.09 6.17
    -7 13 -10 42.6 5.93
    7 -13 12 14.59 4.66
    -7 13 -12 21.56 4.96
    -7 13 -14 -0.63 3.7
    7 -13 14 3.85 3.91
    -7 13 -16 24.3 5.89
    -7 -14 19 25.42 6.11
    -7 -14 19 15.68 4.26
    -7 -14 17 2.33 2.76
    7 14 -17 -3.58 3.64
    -7 -14 17 2.36 3.91
    7 14 -15 -1.49 3.2
    -7 -14 15 3.08 2.59
    -7 14 15 -5.33 3.83
    7 -14 -15 2.46 3.07
    -7 -14 15 -0.52 3.27
    -7 -14 13 8.91 2.71
    7 14 -13 10.12 3.7
    -7 -14 13 6.77 3.49
    -7 14 13 6.57 3.61
    7 -14 -13 9.4 3.05
    7 14 -11 -0.47 3.14
    -7 -14 11 -4.81 3.26
    -7 14 11 -2.37 3.31
    7 -14 -11 0.3 2.37
    7 14 -9 12.63 3.86
    -7 14 9 11.47 3.62
    7 -14 -9 9.47 2.84
    -7 -14 9 12.66 3.59
    7 14 -9 11.65 3.13
    -7 14 7 155.47 10.84
    7 -14 -7 164.36 9.45
    7 14 -7 173.59 11.38
    -7 -14 7 167.98 10.6
    7 -14 -7 159.72 10.92
    -7 14 7 154.7 10.27
    7 14 -5 15.75 4.14
    -7 14 5 26.32 4.42
    -7 -14 5 21.62 3.85
    7 -14 -5 20.48 3.28
    7 -14 -5 30.71 4.87
    -7 14 5 26.63 4.24
    -7 14 3 0.42 3.05
    7 14 -3 -1.41 3.08
    7 -14 -3 1.29 2.64
    -7 -14 3 0.35 2.54
    7 -14 -3 0.99 2.04
    -7 14 1 10.55 3.36
    7 14 -1 13.04 3.87
    7 -14 -1 11.73 2.77
    -7 14 1 14.16 3.65
    -7 -14 1 13.13 3.35
    -7 -14 1 8.71 3.25
    7 -14 -1 8.13 3.41
    -7 14 -1 8.63 3.39
    7 14 1 1.49 3.03
    7 -14 1 4.36 3.17
    -7 -14 -1 8.4 3.23
    -7 -14 -1 4.18 3.1
    -7 14 -3 76.28 6.75
    7 14 3 68.49 7.04
    -7 -14 -3 55.35 6.14
    7 -14 3 64.2 6.58
    -7 -14 -3 54.48 5.91
    -7 -14 -3 66.52 6.27
    -7 -14 -5 6.23 3.2
    -7 14 -5 12.51 3.56
    7 -14 5 10.83 3.41
    7 -14 7 3.54 3.08
    7 14 7 4.17 3.67
    -7 14 -7 -1.42 2.72
    7 -14 9 10.14 3.85
    7 14 9 7.68 4.01
    -7 14 -9 8.64 3.67
    7 -14 11 19.8 4.88
    7 14 11 12.21 4.82
    -7 14 -11 11.15 4.52
    7 -14 13 1.91 4.18
    -7 14 -13 -1.27 3.75
    -7 -15 18 -1.95 4.75
    7 15 -16 11.25 4.21
    -7 -15 16 3.48 3.72
    -7 -15 14 21.26 4.98
    -7 -15 14 25.19 3.95
    -7 15 14 23.55 5.24
    -7 -15 12 12.03 3.71
    -7 15 12 12.76 4.2
    7 -15 -12 11.87 3.27
    7 15 -12 15.97 4.6
    7 15 -10 33.4 5.42
    -7 15 10 42.73 5.95
    -7 -15 10 29.68 5.05
    7 -15 -10 33.97 4.19
    7 -15 -10 29.21 5.03
    -7 -15 8 82.17 7.5
    7 -15 -8 96.74 6.67
    7 -15 -8 86.46 8.04
    7 15 -8 99.48 8.52
    7 -15 -6 73.41 5.75
    7 15 -6 66.12 7.31
    -7 15 6 86.28 7.86
    -7 -15 6 86.18 7.08
    7 -15 -6 82.52 7.59
    7 -15 -4 39.08 4.08
    7 15 -4 38.33 5.68
    7 -15 -4 43.61 5.63
    -7 -15 4 39.45 5.01
    -7 15 4 42.7 5.52
    7 -15 -2 0.92 2.79
    -7 15 2 -0.45 3.04
    7 15 -2 0.52 3.22
    -7 -15 2 5.34 2.94
    7 -15 -2 -0.98 2.45
    -7 15 0 21.62 4.52
    7 -15 0 13.6 2.75
    7 15 0 13.85 4.51
    -7 -15 0 23.31 4.2
    7 -15 0 19.42 4.24
    -7 -15 -2 41.27 5.01
    7 -15 2 32.68 5.34
    -7 15 -2 48.68 5.75
    7 15 2 26.63 5.51
    -7 15 -4 8.99 3.51
    7 15 4 6.9 3.86
    -7 -15 -4 6.59 3.26
    7 -15 4 4.9 3.07
    -7 15 -6 10.21 3.44
    7 15 6 4.28 3.73
    7 -15 6 6.68 3.63
    7 15 8 16.99 5.08
    7 -15 8 10.57 4.12
    -7 15 -8 23.24 4.74
    7 -15 10 9.91 4.21
    -7 15 -10 7.04 4.35
    7 15 10 16.65 4.96
    7 -15 12 47.01 7.19
    -7 15 -12 60.8 7.72
    -7 -16 15 21.45 5.3
    7 16 -15 10.18 4.53
    -7 16 15 10.36 4.95
    -7 -16 13 1.6 3.37
    -7 16 13 -2.93 4.06
    7 16 -13 3.92 3.5
    7 -16 -11 -3.68 3.85
    -7 16 11 2.23 3.44
    -7 -16 11 2.97 3.28
    7 16 -11 1.08 3.21
    7 16 -9 0.53 3.29
    -7 16 9 -1.62 3.77
    -7 -16 9 4.63 3.23
    7 -16 -9 5.18 3.65
    7 16 -7 -1.06 3.19
    -7 16 7 -1.04 3.47
    7 -16 -7 -0.25 2.2
    7 -16 -7 2.04 3.07
    -7 -16 7 0.44 2.78
    7 -16 -5 -1 3.38
    -7 -16 5 3.41 3.18
    -7 16 5 -1.52 3.24
    7 -16 -5 1.66 2.03
    7 16 -5 -1.08 3.46
    7 -16 -3 3.33 2.14
    -7 16 3 0.5 3.51
    7 16 -3 -0.55 3.65
    7 -16 -3 2.46 3.11
    -7 -16 3 4.95 3.13
    7 -16 -1 76.43 5.93
    -7 -16 1 102.32 7.87
    7 16 -1 86.38 8.57
    7 -16 -1 88.16 8.12
    -7 -16 -1 20.3 4.35
    7 16 1 28.43 5.53
    7 -16 1 12.11 4.19
    -7 16 -1 25.44 4.67
    7 -16 1 11.89 2.82
    -7 -16 -3 -0.44 2.7
    7 -16 3 0.52 3.01
    -7 16 -3 4.06 3.32
    7 16 3 1.83 3.46
    7 16 5 25.87 5.52
    -7 16 -5 20.08 4.47
    -7 -16 -5 15.74 3.92
    7 -16 5 18.19 4.54
    -7 16 -7 13.75 4.35
    7 16 7 8.77 4.46
    -7 16 -9 21.8 4.99
    7 -16 9 4.2 3.73
    7 16 9 18.66 5.69
    -7 17 14 39.4 7.13
    7 17 -12 13.32 4.83
    -7 -17 12 20.32 5.03
    -7 17 12 17.9 5.46
    -7 17 10 26.98 5.73
    7 17 -10 21.98 5.14
    -7 -17 10 25.58 5.18
    7 -17 -10 29.97 5.65
    7 17 -8 16.46 4.78
    -7 17 8 21.3 5.2
    7 -17 -8 19.18 4.8
    -7 -17 8 17.58 4.53
    -7 -17 6 2.28 3.28
    7 -17 -6 0.54 3.59
    7 17 -6 0.57 3.81
    -7 17 6 0.55 4.3
    7 17 -4 63.76 7.51
    -7 17 4 52.47 6.81
    7 -17 -4 53.31 6.66
    -7 -17 4 53.33 6.24
    -7 17 2 5.85 4.2
    7 17 -2 -1.2 4.13
    -7 -17 2 3.98 3.33
    7 -17 -2 1.58 3.53
    -7 17 0 32.41 5.7
    7 17 0 42.26 6.66
    -7 -17 0 40.69 5.37
    7 -17 0 41.57 5.96
    7 -17 2 9.86 4.21
    -7 17 -2 14.57 4.54
    -7 -17 -2 8.28 3.71
    7 17 2 8.37 4.46
    -7 -17 -4 1.9 3.08
    -7 17 -4 2.2 3.35
    7 17 4 1.98 4.08
    7 -17 4 9.44 4.14
    -7 17 -6 2.79 3.31
    7 17 6 4.18 4.3
    -7 -17 -6 4.4 3.21
    7 -17 6 4.63 3.75
    -7 17 -8 1.72 3.77
    -7 18 9 0.62 4.07
    -7 -18 9 -2.6 3.67
    7 18 -7 -5.49 4.7
    -7 -18 7 -1.97 3.51
    7 18 -5 -4.34 4.49
    -7 18 5 -1.76 3.79
    -7 -18 5 -2.91 3.14
    -7 18 3 21.82 5.38
    7 18 -3 23.96 5.95
    -7 -18 3 30.85 5.08
    7 -18 -3 23.01 5.08
    -7 18 1 -0.57 3.71
    7 18 -1 0.65 4
    7 -18 -1 -0.56 3.59
    -7 -18 1 0.95 3.25
    -7 18 -1 26.76 5.45
    7 -18 1 12.75 4.57
    7 18 1 16.76 5.27
    -7 -18 -1 26.99 4.85
    -7 18 -3 13.84 4.7
    -7 -18 -3 16.95 4.5
    -7 -18 -5 11.8 4.08
    -7 -19 4 -2.57 4.25
    -7 -19 2 5.53 3.76
    -7 -19 0 -0.51 3.4
    8 0 -26 51.57 6.97
    -8 0 24 90.26 8.62
    8 0 -24 88.84 8.22
    -8 0 22 547.66 27.46
    8 0 -22 542.9 27.22
    8 0 -20 465.87 22.48
    -8 0 20 448.84 23.4
    -8 0 18 558.15 26.24
    8 0 -18 522.97 25.88
    8 0 -18 530.03 25.04
    -8 0 16 297.81 15.73
    8 0 -16 294.47 14.19
    8 0 -16 279.66 15.39
    8 0 -16 275.14 14.57
    -8 0 14 131.12 8.61
    8 0 -14 131 8.33
    8 0 -14 127.73 7.17
    8 0 -14 112.4 7.46
    -8 0 12 422.77 20.52
    8 0 -12 406.44 18.33
    8 0 -12 403.86 20.08
    8 0 -12 409.87 19.09
    8 0 -12 435.54 17.38
    -8 0 10 660.45 29.69
    8 0 -10 641.54 27.27
    8 0 -10 687.99 27.26
    8 0 -10 651.74 28.07
    8 0 -8 1.02 0.36
    8 0 -8 1.39 0.91
    8 0 -8 0.45 0.83
    8 0 -6 173.17 7.42
    8 0 -6 171.13 8.13
    8 0 -6 153.24 7.12
    8 0 -4 205.36 9.76
    8 0 -4 211.64 10.29
    -8 0 4 222.28 9.68
    8 0 -2 669.08 28.85
    8 0 -2 714.05 29.46
    -8 0 2 687.8 27.64
    8 0 0 482.5 21.92
    -8 0 0 493.58 21.1
    8 0 0 484.39 21.46
    -8 0 0 525.51 20.52
    -8 0 -2 754.11 30.48
    8 0 2 767.98 31.88
    -8 0 -2 741.67 31.78
    8 0 2 723.98 30.48
    8 0 4 1322.46 56.71
    -8 0 -4 1260.45 56.71
    -8 0 -4 1344.58 55.79
    8 0 4 1427.27 54.8
    -8 0 -6 3239.92 129.89
    -8 0 -6 3227.92 130.91
    8 0 8 1572.14 64.48
    -8 0 -8 1532.24 64.99
    8 0 10 1052.62 44.21
    -8 0 -10 1025.3 43.89
    -8 0 -10 987.97 44.45
    8 0 12 213.68 11.37
    8 0 12 207.29 11.8
    -8 0 -12 202.48 11.73
    -8 0 -12 200.13 12.03
    8 0 14 129.54 8.22
    -8 0 -14 123.81 9.01
    -8 0 -14 131.52 9.21
    8 0 14 140.05 9.12
    8 0 16 191.65 11.15
    -8 0 -16 211.6 12.7
    -8 0 -16 200.6 12.46
    -8 0 -18 31.63 4.99
    8 0 18 39.88 4.38
    8 0 18 41.27 5.17
    -8 0 -18 42.81 5.49
    8 0 20 75.38 6.14
    -8 0 -20 82.49 7.69
    8 0 22 95.27 7.22
    -8 0 -22 99 8.78
    8 0 24 68.33 6.27
    -8 0 -24 82.59 8.43
    8 -1 -25 26.24 5.22
    8 1 -25 25.3 5.09
    -8 -1 23 54.14 6.68
    -8 1 23 47.63 6.28
    8 1 -23 51.88 6.37
    8 1 -21 52.48 6.17
    -8 1 21 51.84 6.17
    -8 -1 21 58.77 6.4
    -8 1 19 149.78 10.45
    -8 -1 19 151.67 10.5
    8 -1 -19 153.27 10.42
    8 -1 -19 151.03 9.96
    8 1 -19 161.39 9.81
    8 1 -17 64.9 5.41
    -8 -1 17 65.83 6.12
    -8 1 17 61.24 6.01
    8 -1 -17 65.49 6.09
    8 1 -17 58.06 5.85
    8 -1 -17 69.62 5.85
    8 1 -17 54.34 5.78
    8 -1 -15 81.74 5.55
    8 -1 -15 100.59 7.1
    8 1 -15 87.5 6.61
    -8 1 15 83.47 6.78
    8 -1 -15 80.81 6.32
    8 1 -15 88.41 6.03
    8 1 -15 82.43 6.82
    -8 -1 15 82.8 6.75
    -8 -1 13 54.95 5.17
    8 -1 -13 55.96 3.88
    8 -1 -13 52.48 4.85
    8 1 -13 59.15 5.02
    -8 1 13 58.31 5.24
    8 1 -13 52.26 4.16
    -8 1 11 394.13 19.41
    -8 -1 11 423.9 19.59
    8 -1 -11 393.76 19.1
    8 1 -11 408.99 19.13
    8 -1 -11 381.41 17.09
    8 1 -11 378.79 16.69
    8 -1 -11 443.8 17.01
    8 1 -11 397.07 17.81
    -8 1 9 346.51 16.49
    -8 -1 9 357.39 16.6
    8 -1 -9 313.97 13.87
    8 1 -9 352.45 16.18
    8 1 -9 335.39 14.42
    8 -1 -9 342.45 14.47
    8 1 -9 329.08 13.77
    8 1 -9 340.21 14.59
    8 1 -7 152.83 6.91
    8 -1 -7 159.12 7.65
    8 1 -7 150.31 6.52
    8 1 -7 156.58 7.07
    8 1 -7 161.93 7.73
    8 -1 -5 1001.48 38.76
    8 1 -5 879.93 39.65
    8 -1 -5 893.53 39.5
    -8 1 5 1016.99 38.76
    8 1 -5 930.49 40.23
    8 1 -5 933.49 39.09
    8 1 -3 1217.43 51.14
    8 -1 -3 1264.94 50.27
    8 -1 -3 1252.2 49.18
    8 -1 -3 1205.57 50.77
    -8 1 3 1264.68 50.21
    8 1 -3 1247.6 50.96
    -8 -1 3 1228.62 49.17
    8 1 -3 1171.17 50.37
    8 -1 -1 436.11 19.2
    -8 -1 1 486.51 18.24
    8 -1 -1 449.04 19.54
    8 1 -1 458.63 19.08
    8 1 -1 439.65 19.19
    8 -1 1 156.17 7.84
    -8 -1 -1 133.38 7.1
    -8 -1 -1 117.91 7.4
    -8 -1 -1 143.61 6.49
    -8 1 -1 153.88 6.63
    8 1 1 143.95 6.99
    8 1 1 140.25 7.71
    8 -1 3 857.48 35.79
    -8 1 -3 891.21 34.65
    -8 -1 -3 852.92 35.34
    -8 -1 -3 832.01 34.74
    -8 -1 -3 849.43 35.85
    8 -1 3 820.51 34.02
    -8 1 -3 844.65 35.87
    8 1 3 822.86 34.26
    8 1 3 821.9 35.73
    -8 -1 -5 1337.94 55.85
    -8 -1 -5 1331.88 56.66
    -8 1 -5 1359.29 56.76
    -8 1 -5 1394.88 55.59
    8 -1 7 592.37 26.23
    -8 -1 -7 590.45 26.74
    -8 1 -7 585.6 26.75
    8 1 9 155.77 9.44
    8 -1 9 158.36 9.38
    -8 -1 -9 160.28 9.39
    -8 -1 -9 151.17 9.47
    -8 1 -9 159.61 9.06
    -8 1 -9 158.07 9.66
    8 1 11 28.87 3.72
    8 -1 11 27.26 3.63
    -8 1 -11 28.85 3.58
    -8 -1 -11 30.38 3.87
    -8 1 -11 28.78 3.92
    -8 -1 -11 24.89 3.68
    8 1 13 111.81 7.85
    8 -1 13 110.42 7.69
    8 1 13 106.77 7.26
    8 -1 13 105.17 7.12
    -8 -1 -13 98.22 7.79
    -8 -1 -13 96.93 7.86
    -8 1 -13 123.99 8.04
    -8 1 -13 112.74 8.22
    8 1 15 22.01 3.32
    -8 1 -15 25.14 3.97
    8 -1 15 21.09 3.18
    -8 -1 -15 18.75 3.79
    -8 -1 -15 18.38 4.07
    -8 1 -15 20.19 3.83
    8 1 17 2.48 2.25
    -8 1 -17 -0.45 2.95
    8 1 17 2.41 2.31
    8 -1 17 -0.78 2.67
    8 -1 17 -0.61 2.2
    -8 -1 -17 3.18 2.76
    -8 1 -17 -1.37 2.63
    -8 -1 -17 -1.41 2.94
    8 1 19 2.88 2.39
    8 -1 19 5.06 2.48
    -8 -1 -19 3.92 3.02
    -8 1 -19 3.91 3.24
    8 1 21 2.95 2.56
    8 -1 21 5.52 2.53
    -8 -1 -21 5.74 3.38
    -8 1 -21 8.45 3.58
    8 1 23 6.05 2.77
    8 1 23 7.29 3.83
    8 -1 23 7.9 2.81
    -8 -1 -23 11.55 4.15
    -8 1 -23 10.19 4.3
    8 -2 -26 107.14 9.51
    8 2 -26 88.48 8.83
    -8 -2 24 120.93 10.34
    -8 2 24 138.04 10.71
    8 2 -24 122.87 10
    -8 2 22 143.62 10.83
    -8 -2 22 145.18 10.8
    8 2 -22 158.71 10.95
    -8 2 20 66.76 6.69
    -8 -2 20 69.89 6.75
    8 -2 -20 56.83 6.07
    8 2 -20 67.49 6.71
    -8 2 18 143.87 10.04
    -8 -2 18 132.99 9.8
    8 -2 -18 158.68 10.28
    8 2 -18 140.88 9.77
    8 -2 -18 139.35 9.59
    8 2 -18 149.39 9.09
    -8 2 16 62.06 6.04
    8 -2 -16 64.88 4.9
    8 -2 -16 58.74 5.81
    8 2 -16 69.47 6.15
    8 2 -16 78.56 6.46
    -8 -2 16 65.89 6.04
    8 2 -16 71.63 5.41
    8 2 -14 190.81 8.82
    -8 -2 14 213.04 12
    8 -2 -14 197.68 10.16
    8 -2 -14 223.89 12.05
    8 2 -14 242.1 12.18
    8 2 -14 215.4 12.08
    8 2 -14 218.01 10.76
    -8 2 14 216.58 12.14
    -8 2 12 290.16 15.42
    -8 -2 12 313.34 15.51
    8 -2 -12 304.09 13.4
    8 -2 -12 320.73 15.54
    8 2 -12 321.31 15.28
    8 2 -12 271.83 12.49
    8 2 -12 314.23 15.53
    8 2 -12 319.33 13.98
    -8 2 10 138.91 8.9
    -8 -2 10 142.06 9
    8 2 -10 149.35 7.57
    8 -2 -10 161.59 9.06
    8 -2 -10 158.31 7.11
    8 2 -10 162.58 8.93
    8 2 -10 155.16 7.21
    8 2 -10 140.34 6.8
    8 -2 -10 157.86 7.4
    8 2 -10 144.66 8.91
    8 2 -8 3.51 0.8
    8 -2 -8 3.18 0.59
    8 2 -8 2.8 1.44
    -8 -2 8 1.31 1.4
    8 -2 -8 2.94 1.11
    8 2 -8 2.49 0.83
    8 2 -8 2.81 0.89
    8 2 -6 122.37 6.75
    8 2 -6 103.69 4.88
    8 2 -6 100.54 4.78
    8 -2 -6 109.69 5.84
    8 2 -6 109.68 5.54
    -8 2 6 108.16 4.99
    8 2 -6 109.35 6.68
    8 2 -4 377.85 17.9
    8 -2 -4 410.85 16.57
    8 2 -4 370.06 16.36
    8 -2 -4 415.22 17.67
    8 2 -4 386.09 17.23
    8 2 -4 389.95 17.89
    -8 2 4 432.13 17.03
    -8 -2 2 305.53 12.33
    8 -2 -2 286.45 13.45
    8 -2 -2 290.87 12.2
    8 -2 -2 286.43 12.91
    8 2 -2 270.17 13.15
    8 2 -2 283.75 13.26
    -8 2 2 264.09 12.88
    8 -2 0 219.88 10.52
    -8 2 0 233.3 9.78
    -8 -2 0 213.13 9.94
    8 2 0 206.92 10.68
    8 -2 0 221.68 9.78
    8 2 0 201.91 10.17
    -8 -2 -2 194.13 10.41
    8 -2 2 226.31 10.04
    -8 -2 -2 209.48 10.06
    -8 2 -2 230.02 9.67
    8 2 2 207.78 10.69
    8 -2 2 216.98 10.57
    -8 2 -2 187.24 10.43
    8 2 2 192.67 9.58
    8 -2 4 366.4 16
    -8 -2 -4 330.03 15.52
    -8 2 -4 369.41 15.03
    8 -2 4 340.88 15.6
    -8 -2 -4 312.12 15.85
    8 -2 4 315.11 13.83
    -8 -2 -4 335.59 14.43
    -8 2 -4 338.39 16.04
    8 -2 6 646.95 28.67
    -8 -2 -6 684.06 29.22
    -8 -2 -6 657.28 26.83
    -8 2 -6 621.42 28.91
    8 -2 8 727.05 31.53
    8 -2 8 774.77 31.98
    -8 -2 -8 757.95 32.3
    -8 -2 -8 691.24 29.21
    -8 2 -8 740.1 32.24
    8 2 10 395.99 18.67
    8 -2 10 395.71 18.4
    -8 -2 -10 397.74 18.89
    -8 -2 -10 376.88 18.76
    -8 -2 -10 347.33 15.44
    -8 2 -10 402.45 18.89
    -8 2 -10 425.56 18.24
    8 2 12 264.01 13.8
    8 -2 12 285.19 13.81
    8 -2 12 284.85 13.25
    -8 -2 -12 283.04 14.37
    -8 -2 -12 273.22 14.15
    -8 2 -12 265.12 14.07
    -8 -2 -12 218.41 10.24
    -8 2 -12 280.3 13.61
    8 -2 14 412.55 19.27
    8 -2 14 432.12 18.6
    -8 -2 -14 427.17 20.21
    -8 -2 -14 429.31 20.02
    8 2 14 404.55 18.49
    -8 2 -14 434.06 20.19
    -8 2 -14 398.31 19.13
    8 2 16 333.87 14.69
    -8 -2 -16 345.57 16.93
    8 -2 16 351.74 14.73
    -8 -2 -16 330.82 16.47
    -8 -2 -16 361.96 16.52
    -8 2 -16 360.75 16.74
    -8 2 -16 308.49 15.38
    8 2 18 155.06 9.59
    8 2 18 151.57 8.62
    8 -2 18 148.14 8.43
    -8 -2 -18 150.44 9.93
    -8 2 -18 159.36 10.28
    8 2 20 86.49 6.92
    8 -2 20 96.06 6.88
    -8 -2 -20 82.78 7.87
    -8 2 -20 94 8.26
    8 2 22 13.87 3.24
    8 2 22 16.78 4.19
    8 -2 22 9.43 3.08
    -8 -2 -22 13.81 4.25
    -8 2 -22 8.79 4.09
    8 2 24 28.96 4.33
    8 -2 24 29.61 4.24
    -8 -2 -24 27.39 5.33
    8 3 -25 19.06 4.68
    -8 3 23 12 4
    -8 -3 23 17.91 4.26
    8 3 -23 15.34 4.13
    -8 -3 21 0.99 2.75
    -8 3 21 1.48 2.89
    8 3 -21 0.46 2.67
    8 3 -19 4.3 2.38
    -8 3 19 1.35 2.67
    -8 -3 19 9.8 2.96
    -8 3 17 0.41 2.14
    -8 -3 17 0.81 2.29
    8 3 -17 0.29 1.99
    8 -3 -17 -0.79 2.54
    8 3 -17 1.13 2.67
    8 3 -15 15.32 1.73
    -8 3 15 13.19 3.07
    8 -3 -15 14.05 2.48
    8 -3 -15 5.3 2.82
    8 3 -15 14.28 2.7
    8 3 -15 21.06 3.73
    8 3 -15 14 3.18
    -8 -3 15 15.68 3.42
    -8 3 13 2.43 2.14
    -8 -3 13 9.22 2.67
    8 -3 -13 5.49 1.5
    8 -3 -13 4.24 2.24
    8 3 -13 7.58 2.24
    8 3 -13 3.19 0.69
    8 3 -13 4.4 1.81
    8 3 -13 6.39 2.4
    -8 3 11 339.74 17.33
    8 3 -11 331.71 15.52
    8 3 -11 357.74 17.01
    -8 3 11 343.19 15.16
    8 -3 -11 351.36 17.28
    8 -3 -11 371.97 15.31
    8 3 -11 347.73 17.21
    8 -3 -11 334.47 15.17
    8 3 -9 1042.6 41.26
    8 -3 -9 955.86 40.8
    8 -3 -9 1038.62 43.06
    8 3 -9 1026.17 42.86
    -8 3 9 1038 41.49
    8 3 -9 989.08 41.16
    8 -3 -9 1011.7 41.46
    8 3 -7 595.31 25.01
    8 3 -7 591.6 26.65
    -8 3 7 624.05 25.91
    8 3 -7 613.16 25.55
    8 -3 -7 626.94 25.91
    8 3 -7 651.82 25.32
    -8 3 7 583.08 24.74
    8 3 -5 254.71 11.98
    8 3 -5 246.55 10.56
    8 -3 -5 237.74 11.43
    8 3 -5 249.46 11.26
    -8 3 5 214.66 10.09
    8 3 -5 253.81 12.09
    -8 3 5 257.39 10.71
    -8 3 3 1365.84 55.46
    -8 -3 3 1209.29 54.19
    8 3 -3 1412.84 56.24
    -8 3 3 1427.38 54.67
    8 3 -3 1446.4 55.19
    8 -3 -3 1466.39 55.14
    8 -3 -3 1382.29 56.04
    8 3 -3 1408.16 55.93
    -8 -3 3 1491.75 55.06
    8 3 -3 1385.2 56.17
    8 -3 -1 773.47 30.92
    -8 -3 1 704.98 30.91
    8 3 -1 747.08 31.24
    -8 3 1 766.63 31.98
    8 3 -1 749.7 31.89
    8 -3 -1 765.05 32.02
    8 3 -1 756.43 31.61
    -8 -3 -1 122.77 6.77
    -8 3 -1 133.86 7.44
    8 3 1 127.85 7.4
    -8 -3 -1 134.77 6.98
    -8 3 -1 134.29 6.66
    8 -3 1 140.06 6.78
    8 3 1 126.28 6.8
    -8 3 -3 158.75 9.14
    -8 -3 -3 179.67 8.94
    -8 -3 -3 153.41 8.99
    8 -3 3 179.96 8.78
    -8 -3 -3 169.41 8.25
    8 3 3 159.69 9.25
    -8 3 -3 182.01 8.5
    -8 3 -5 31.74 3.45
    8 -3 5 31.73 3.31
    -8 -3 -5 25.96 3.15
    8 -3 5 33.15 3.42
    -8 -3 -5 30.46 2.38
    8 -3 7 6.73 1.84
    8 -3 7 4.5 1.61
    -8 3 -7 7.37 1.98
    8 -3 7 8.3 2.22
    -8 -3 -7 4.2 1.87
    -8 -3 -7 4.39 1.1
    -8 3 -9 29.23 3.31
    -8 -3 -9 25.61 3.59
    -8 -3 -9 31.15 2.28
    8 3 9 33.37 3.77
    -8 3 -9 29.71 3.79
    8 3 11 213.97 11.98
    -8 3 -11 225.98 11.67
    8 -3 11 211.3 11.34
    -8 -3 -11 203.67 11.97
    -8 -3 -11 195.1 9.23
    -8 3 -11 227.06 12.39
    -8 3 -13 42.77 4.57
    8 3 13 31.63 4.37
    8 -3 13 35.81 4
    -8 -3 -13 41.38 4.67
    -8 3 -13 39.53 4.69
    -8 -3 -13 30.96 2.3
    -8 3 -15 207.3 12.15
    -8 -3 -15 229.73 13.29
    -8 -3 -15 212.95 13.1
    -8 -3 -15 205.42 12.51
    -8 3 -15 205.84 12.7
    8 -3 15 207.91 11.37
    -8 -3 -15 184.83 8.88
    -8 -3 -17 38.34 2.66
    -8 3 -17 58.06 5.97
    8 3 17 44.21 5.51
    8 3 17 48.28 4.93
    8 -3 17 44.88 4.7
    -8 -3 -17 61.78 6.11
    -8 -3 -17 49.91 6.31
    -8 3 -17 47.67 5.89
    -8 -3 -19 38.34 2.57
    8 3 19 43.41 4.88
    8 -3 19 50.84 4.82
    -8 -3 -19 36.11 5.24
    -8 3 -19 56.79 6.35
    8 3 21 324.55 16.75
    8 -3 21 318.32 16.38
    -8 -3 -21 327.87 18.43
    -8 3 -21 315.95 18.59
    8 3 23 181.43 11.14
    8 3 23 162.55 12.11
    -8 -3 -23 190.61 12.99
    8 -3 23 174.62 10.7
    -8 3 -23 214.46 13.81
    -8 4 24 79.68 8.11
    8 4 -24 77.25 7.61
    -8 4 22 19.41 4.7
    8 4 -22 21.23 4.33
    -8 4 20 11.46 3.41
    8 4 -20 4.95 3.34
    -8 4 18 1.74 2.36
    8 4 -18 4.56 2.27
    -8 4 16 488.33 24.89
    8 4 -16 516.6 23.43
    8 4 -16 524.59 24.77
    8 -4 -16 525.58 23.18
    8 4 -16 501.17 24.68
    -8 4 14 240.94 12.41
    8 4 -14 214 10.34
    -8 4 14 238.69 9.28
    8 4 -14 172.97 8.15
    8 4 -14 238.64 11.94
    8 4 -14 173.85 8.11
    8 -4 -14 210.45 10.06
    8 4 -14 226.2 11.89
    -8 4 12 594.31 26.86
    8 -4 -12 560.6 24.6
    8 4 -12 548.73 26.16
    -8 4 12 592.09 24.34
    8 4 -12 575.99 24.92
    8 4 -12 567.56 26.53
    8 4 -10 583.13 25.41
    8 -4 -10 588.18 25.09
    8 -4 -10 598.21 26.98
    8 4 -10 601.68 26.82
    8 -4 -10 615.93 25.49
    8 4 -10 578.74 25.29
    -8 4 10 620.44 25.4
    8 4 -10 583.12 27.01
    -8 4 8 154.39 6.65
    8 -4 -8 130.26 8.34
    8 4 -8 132.13 7.11
    8 4 -8 143.6 8.39
    -8 4 8 156.25 7.78
    8 -4 -8 150.67 7.07
    8 4 -8 152.77 7.46
    8 -4 -8 161.48 7.91
    8 4 -8 141.29 8.63
    8 -4 -6 158.49 9.43
    -8 4 6 175.58 8.07
    8 4 -6 184 8.42
    8 4 -6 169.44 9.28
    -8 4 6 175.46 8.04
    -8 4 6 176.63 8.87
    8 -4 -6 169.37 8.91
    -8 -4 6 175.12 8.06
    8 4 -6 176.94 9.57
    -8 -4 4 359.13 15
    -8 4 4 356.06 15.67
    -8 4 4 346.27 15.21
    8 4 -4 357 15.65
    8 -4 -4 370.75 15.79
    8 4 -4 358.01 16.25
    8 -4 -4 352.3 16.25
    8 4 -4 355.97 16.52
    8 4 -4 373.24 16.79
    8 -4 -2 282.77 12.41
    8 4 -2 263.5 12.85
    -8 4 2 264.18 12.61
    -8 -4 2 273.5 11.67
    8 4 -2 270.49 12.49
    -8 4 2 265.66 12.99
    -8 -4 2 285.58 12.33
    8 -4 -2 238.03 12.79
    8 4 -2 267.69 13.03
    -8 4 2 287.33 12.14
    8 4 -2 283.92 13.1
    -8 -4 0 86.77 5.33
    8 4 0 95.04 5.78
    8 -4 0 106.9 5.52
    -8 4 0 99.72 6.07
    8 4 0 90.68 5.94
    8 4 0 96.9 5.67
    -8 -4 -2 2.45 1.3
    -8 4 -2 3.07 1.37
    8 -4 2 2.7 1.28
    -8 4 -2 2.43 1.53
    8 4 2 3.97 1.71
    -8 -4 -2 3.28 1.32
    -8 -4 -4 979.04 42.65
    -8 4 -4 1003.15 43.05
    -8 4 -4 944.54 43.09
    8 -4 4 1061.56 42.7
    -8 -4 -4 1062.4 41.97
    -8 4 -6 2.01 1.66
    -8 4 -6 0.73 1.43
    8 -4 6 1.5 1.34
    8 -4 6 3.64 1.74
    -8 -4 -6 2.43 1.1
    -8 4 -8 93.38 6.7
    -8 4 -8 74.26 5.54
    8 -4 8 88.26 6.07
    8 -4 8 90.9 6.66
    -8 -4 -8 77.94 6.2
    8 4 8 92.2 6.54
    -8 -4 -8 87.35 4.89
    -8 4 -10 436.86 21.5
    -8 4 -10 463.78 20.73
    -8 -4 -10 408.7 21.13
    8 4 10 433.15 21.21
    -8 -4 -10 442.14 18.86
    -8 4 -12 127.08 7.84
    8 -4 12 109.64 7.35
    -8 -4 -12 97.5 7.67
    -8 4 -12 113.56 8.26
    8 4 12 96.11 7.59
    -8 -4 -12 104.12 5.66
    -8 -4 -14 200.35 9.98
    -8 4 -14 246.85 12.97
    8 -4 14 227.99 12.14
    -8 -4 -14 229.37 13.13
    -8 4 -14 231 13.52
    -8 -4 -16 200.75 10.01
    8 4 16 253.1 13.75
    -8 4 -16 242.13 13.37
    -8 -4 -16 220.54 13.87
    8 -4 16 232.09 12.27
    -8 -4 -16 217.68 13.38
    -8 4 -16 218.47 13.52
    8 -4 18 81.2 6.19
    -8 -4 -18 71.98 7.01
    -8 4 -18 66.19 7.26
    8 4 20 6.11 2.79
    8 -4 20 7.74 2.66
    -8 4 -20 9.92 4.01
    8 4 22 17.27 3.87
    8 4 22 19.02 4.51
    8 -4 22 28.85 4.2
    -8 4 -22 26.03 5.52
    8 4 24 6.19 2.99
    8 5 -25 4.75 3.8
    -8 5 23 30.68 5.35
    -8 -5 23 27.43 5.21
    8 5 -23 22 4.56
    -8 5 21 7.64 3.63
    -8 -5 21 3.5 3.17
    8 5 -21 7.52 3.26
    -8 5 19 7.46 3.1
    -8 -5 19 4.54 3.08
    8 5 -19 3.49 2.73
    -8 5 17 4.28 2.87
    -8 -5 17 2.87 2.84
    -8 5 17 4.85 1.22
    8 -5 -17 6.06 2.91
    8 5 -17 5.5 2.29
    -8 5 15 95.95 7.61
    -8 -5 15 96.69 7.33
    8 -5 -15 83.76 5.91
    -8 5 15 91.98 5.21
    8 5 -15 96.15 7.15
    8 5 -15 93.45 6.3
    8 5 -15 94.76 7.33
    -8 5 13 361.54 18.32
    8 -5 -13 339.96 16.32
    8 5 -13 408.53 18.15
    -8 5 13 354.29 15.95
    -8 -5 13 384.62 18.23
    8 5 -13 340.97 16.63
    8 5 -13 348.36 18.05
    8 5 -11 420.33 18.59
    8 -5 -11 413.43 18.25
    8 5 -11 403.78 19.36
    -8 5 11 411.52 18.23
    8 5 -11 417.13 20.07
    8 5 -11 374.86 18.28
    -8 -5 11 467.81 20.24
    -8 -5 9 135.82 7.93
    8 5 -9 121.61 6.69
    8 -5 -9 112.49 6.23
    -8 5 9 114.17 5.61
    8 5 -9 118.75 7.37
[truncated: 349,654 more chars]
