# Supplementary material for: Di­chlorido­bis­[2-(pyridin-2-yl-κN)-1H-benzimidazole-κN 3]nickel(II) monohydrate
Source: IUCrdata. 2020 Jan 28;5(Pt 1):x200040. doi: 10.1107/S2414314620000401 (PMC9462142; doi:10.1107/S2414314620000401)
Supplement: Supplementary file 2 [file x-05-x200040-Isup2.hkl]

#
# h,k,l, Fc-squared, Fo-squared, sigma(Fo-squared), status flag
#
data_I
_shelx_title ' ph17059a_a.res in I2/a'
_shelx_refln_list_code          4
_shelx_F_calc_maximum      514.76
_exptl_crystal_F_000      2208.00
_reflns_d_resolution_high  0.6814

loop_
 _space_group_symop_operation_xyz
 'x, y, z'
 '-x+1/2, y, -z'
 'x+1/2, y+1/2, z+1/2'
 '-x+1, y+1/2, -z+1/2'
 '-x, -y, -z'
 'x-1/2, -y, z'
 '-x+1/2, -y+1/2, -z+1/2'
 'x, -y+1/2, z+1/2'

_cell_length_a    15.9019
_cell_length_b    14.7008
_cell_length_c    20.0039
_cell_angle_alpha  90.000
_cell_angle_beta   95.924
_cell_angle_gamma  90.000

_shelx_F_squared_multiplier     1.000

loop_
 _refln_index_h
 _refln_index_k
 _refln_index_l
 _refln_F_squared_calc
 _refln_F_squared_meas
 _refln_F_squared_sigma
 _refln_observed_status
   4   0   0      67097.82      78313.85      1765.95 o
   6   0   0      40087.66      46035.84       928.26 o
   8   0   0      12728.75      14161.75       301.94 o
  10   0   0      14062.24      14597.22       405.29 o
  12   0   0      27020.85      27148.92       515.70 o
  14   0   0        532.07        483.01        32.96 o
  16   0   0       7049.83       7144.55       166.07 o
  18   0   0       6212.43       6120.56       229.44 o
  20   0   0        697.51        615.51       130.84 o
   3   1   0      38809.80      43913.23       528.78 o
   5   1   0       1218.86       1270.65        37.14 o
   7   1   0       4213.90       4667.80        77.05 o
   9   1   0        861.09       1321.23        35.93 o
  11   1   0       9108.43       8945.78       122.80 o
  13   1   0         14.57         21.75        13.84 o
  15   1   0         21.15         28.15        14.88 o
  17   1   0       4750.17       4822.77       105.04 o
  19   1   0       1714.33       1759.25       105.08 o
  21   1   0        698.29        780.18       107.44 o
   2   2   0       5717.88       6009.29       115.65 o
   4   2   0       7399.26       8146.76       116.69 o
   6   2   0      33820.22      35483.41       545.16 o
   8   2   0       6139.48       6172.67       117.60 o
  10   2   0       4675.45       4419.67        90.68 o
  12   2   0      23949.69      24906.61       434.73 o
  14   2   0         85.61        118.51        17.35 o
  16   2   0         37.19         15.48        18.18 o
  18   2   0      10395.62      10444.14       280.58 o
  20   2   0        329.39        240.92        58.79 o
   1   3   0      53141.28      50422.32      1164.40 o
   3   3   0        918.25       1023.05        50.92 o
   5   3   0      24226.81      27451.80       425.28 o
   7   3   0       7619.31       8249.60       153.05 o
   9   3   0      18798.26      20158.71       350.72 o
  11   3   0       4765.02       4693.03        91.71 o
  13   3   0        219.34        230.32        26.97 o
  15   3   0       4237.60       4171.27        87.60 o
  17   3   0       1379.93       1456.81        54.14 o
  19   3   0        597.99        587.47        87.18 o
  21   3   0       1427.41       1326.87       166.96 o
   0   4   0      19090.78      17904.32       744.92 o
   2   4   0       2364.49       2064.95        56.97 o
   4   4   0        145.23        235.49        20.36 o
   6   4   0      50876.61      51298.34       928.74 o
   8   4   0       2980.17       2740.86        66.21 o
  10   4   0       7338.86       7166.90       125.23 o
  12   4   0       6718.95       6869.80       158.80 o
  14   4   0        280.75        331.63        28.00 o
  16   4   0       1274.77       1363.84        59.02 o
  18   4   0       4420.52       4357.09       102.67 o
  20   4   0        688.51        644.59        75.93 o
  22   4   0       4415.83       4706.19       325.67 o
   1   5   0       2926.83       2610.76        83.90 o
   3   5   0      32301.46      27844.36       647.39 o
   5   5   0      19144.57      17307.53       670.78 o
   7   5   0       1012.20        921.25        34.92 o
   9   5   0      16913.15      17471.93       254.19 o
  11   5   0       1921.11       1924.66        51.07 o
  13   5   0       3024.83       2799.47       115.77 o
  15   5   0       9827.27       9891.50       220.71 o
  17   5   0       7272.46       7860.66       189.81 o
  19   5   0        630.69        597.53        72.64 o
  21   5   0       1063.06       1187.78       167.81 o
   0   6   0      13230.50      11722.96       424.09 o
   2   6   0       3134.11       2582.11        76.43 o
   4   6   0       1104.78       1146.86        41.22 o
   6   6   0         24.66         95.67        16.43 o
   8   6   0       7101.21       7053.71       146.75 o
  10   6   0       1349.76       1479.55        42.27 o
  12   6   0       7873.68       8223.74       140.23 o
  14   6   0       3799.25       3828.35       116.27 o
  16   6   0       1027.30        991.44        55.46 o
  18   6   0          5.35        -23.62        39.66 o
  20   6   0         20.34         -5.13        70.45 o
   1   7   0      10035.85       8527.92       211.88 o
   3   7   0      11335.58      10044.03       276.47 o
   5   7   0      10808.36      10048.13       331.31 o
   7   7   0       3520.21       3091.90       129.23 o
   9   7   0      37829.93      37526.92       565.75 o
  11   7   0        946.05        846.68        30.57 o
  13   7   0        391.41        425.16        32.05 o
  15   7   0       1698.87       1551.18        93.10 o
  17   7   0       1815.93       1597.62        90.82 o
  19   7   0       2363.96       2563.37       163.31 o
  21   7   0       3290.95       3297.40       268.79 o
   0   8   0      18515.91      16641.48       518.69 o
   2   8   0       2383.92       2049.14        71.35 o
   4   8   0          0.11         23.38        16.73 o
   6   8   0       6370.42       5078.36       108.65 o
   8   8   0        237.33        242.57        23.43 o
  10   8   0        111.83         80.64        15.55 o
  12   8   0        318.35        235.27        20.65 o
  14   8   0        301.35        268.07        24.91 o
  16   8   0        436.43        308.15        47.74 o
  18   8   0         47.18        135.68        53.90 o
  20   8   0        541.31        558.34       129.70 o
   1   9   0       9411.46       8128.07       200.35 o
   3   9   0      12593.66      10758.73       192.22 o
   5   9   0        214.51        141.00        25.89 o
   7   9   0       6215.06       5452.50       115.41 o
   9   9   0       7284.57       7262.59       181.05 o
  11   9   0      13981.23      13570.07       244.48 o
  13   9   0       2919.61       2826.36        94.46 o
  15   9   0       4080.68       4268.08       144.18 o
  17   9   0         77.07         56.33        37.74 o
  19   9   0       1399.41       1138.29       164.40 o
   0  10   0      19050.19      14832.94       473.60 o
   2  10   0        154.63        274.40        24.23 o
   4  10   0        402.48        328.99        32.15 o
   6  10   0         57.43         55.45        21.06 o
   8  10   0         44.49         92.23        21.91 o
  10  10   0       1217.10       1264.04        41.69 o
  12  10   0       8673.85       8287.69       183.54 o
  14  10   0        338.90        387.60        33.53 o
  16  10   0       3036.19       2915.84       116.03 o
  18  10   0         33.10        -40.39        95.57 o
  20  10   0        838.76        831.67       159.85 o
   1  11   0       6162.88       5246.40       159.76 o
   3  11   0       7240.99       6507.98       152.44 o
   5  11   0       3679.83       3729.12       106.93 o
   7  11   0         30.98          6.67        24.32 o
   9  11   0         81.45         68.54        21.47 o
  11  11   0        330.87        269.76        27.94 o
  13  11   0       1813.42       1953.61        85.36 o
  15  11   0       4204.14       5056.18       299.38 o
  17  11   0       1749.60       1688.49       190.89 o
  19  11   0        106.93        -14.22       106.09 o
   0  12   0       5191.53       4642.55       163.70 o
   2  12   0        875.13        769.09        36.93 o
   4  12   0       6243.33       5512.64       147.23 o
   6  12   0       2060.05       1847.59        67.63 o
   8  12   0       1073.26       1125.13        54.27 o
  10  12   0        183.93        142.39        26.09 o
  12  12   0       4100.65       4072.55       104.65 o
  14  12   0        279.86        293.85        40.69 o
  16  12   0        464.68        482.77        67.02 o
  18  12   0       1322.88       1336.54       185.45 o
   1  13   0         81.30         62.61        16.98 o
   3  13   0        280.38        227.96        27.51 o
   5  13   0       6078.19       5635.89       149.93 o
   7  13   0         36.00        -10.45        30.05 o
   9  13   0        655.73        730.48        47.96 o
  11  13   0        583.86        564.70        45.42 o
  13  13   0         19.18        109.96        35.57 o
  15  13   0        129.85        180.07        43.04 o
  17  13   0       2943.58       3135.84       275.61 o
   0  14   0         32.17        -20.85        33.36 o
   2  14   0       1359.64       1050.38        92.21 o
   4  14   0       1818.25       1691.72        63.95 o
   6  14   0       9026.42       8891.91       408.97 o
   8  14   0       1018.65        972.98        68.33 o
  10  14   0        775.40        800.17        73.61 o
  12  14   0         14.54         19.60        36.75 o
  14  14   0        612.90        474.60        55.88 o
  16  14   0        224.91         60.87       111.50 o
   1  15   0       1214.08       1244.00        56.32 o
   3  15   0       2063.14       1990.25       122.45 o
   5  15   0         38.57         54.41        41.30 o
   7  15   0        450.85        519.84        52.97 o
   9  15   0       1603.87       1927.35        84.00 o
  11  15   0        707.30        754.42        69.33 o
  13  15   0        790.15        861.41        93.02 o
  15  15   0       1234.20       1369.82       192.56 o
   0  16   0        759.44        917.28       101.62 o
   2  16   0       1345.48       1286.10       126.62 o
   4  16   0          8.31        -29.43        29.43 o
   6  16   0       1811.03       2258.54       101.53 o
   8  16   0          5.29         -5.46        37.71 o
  10  16   0       2338.93       2519.62       119.47 o
  12  16   0        904.92       1076.48        72.78 o
  14  16   0       1290.12       1458.70       166.82 o
   1  17   0        742.19        762.17        82.02 o
   3  17   0        568.77        570.18        75.50 o
   5  17   0        537.37        512.66        64.69 o
   7  17   0       1030.53       1121.36        83.46 o
   9  17   0        585.40        697.64        74.61 o
  11  17   0         90.73         69.41        43.51 o
  13  17   0        131.80        217.02       112.63 o
   0  18   0       1275.58       1356.62       140.08 o
   2  18   0        754.90        942.72        95.88 o
   4  18   0        336.25        225.14        56.27 o
   6  18   0        171.29        157.34        57.20 o
   8  18   0        231.37        290.78        70.95 o
  10  18   0         47.04        119.13       120.03 o
  12  18   0        377.99        628.02       135.10 o
   1  19   0        845.36       1074.07       145.66 o
   3  19   0        556.16        637.12       145.06 o
   5  19   0        128.82        -14.79       106.09 o
   7  19   0         51.32        -14.51        96.71 o
 -20   1   1       6714.98       7407.90       316.36 o
 -18   1   1       1121.27        916.93        85.99 o
 -16   1   1        166.82        149.87        15.96 o
 -14   1   1      13230.31      13350.29       191.80 o
 -12   1   1       6583.20       6844.80       107.06 o
 -10   1   1      43458.96      46437.62       632.37 o
  -8   1   1      12265.92      12955.04       242.12 o
  -6   1   1       7113.14       7319.04       133.40 o
  -4   1   1      12743.53      14580.08       189.61 o
   4   1   1      26046.41      29287.78       372.40 o
   6   1   1       1197.06       1372.63        36.74 o
   8   1   1       4326.59       4053.48       105.43 o
  10   1   1      36004.26      36747.93       533.27 o
  12   1   1       4091.40       4022.40        63.62 o
  14   1   1      20333.19      20904.24       290.75 o
  16   1   1        230.58        172.22        22.81 o
  18   1   1         13.21          9.33        23.62 o
  20   1   1       3796.44       3922.95       168.39 o
 -21   2   1        143.05        117.29        76.23 o
 -19   2   1         18.24        100.09        50.63 o
 -17   2   1        540.18        465.30        25.38 o
 -15   2   1         43.79         88.28        16.47 o
 -13   2   1      18494.08      18784.32       274.43 o
 -11   2   1       6666.38       6947.01       127.09 o
  -9   2   1       1708.56       2159.55        52.93 o
  -7   2   1       1970.48       1902.52        58.18 o
  -5   2   1       5498.97       6324.73       126.91 o
  -3   2   1        781.48       1072.92        32.95 o
   3   2   1      85611.73      93528.15      1309.85 o
   5   2   1        173.05        300.37        15.33 o
   7   2   1        614.16        776.22        25.25 o
   9   2   1       6134.85       6546.33       115.75 o
  11   2   1       6534.58       6973.39       117.67 o
  13   2   1      17164.33      17298.68       234.75 o
  15   2   1        709.94        706.60        30.77 o
  17   2   1       1707.70       1795.44        70.06 o
  19   2   1        119.92        120.32        50.96 o
  21   2   1       1009.48        987.83       150.18 o
 -22   3   1        756.29        747.48       133.11 o
 -20   3   1         74.57         21.67        52.50 o
 -18   3   1       4165.06       4231.74       116.87 o
 -16   3   1       2421.81       2626.58        57.36 o
 -14   3   1       7696.35       8045.98       180.16 o
 -12   3   1       6256.65       6060.33       125.76 o
 -10   3   1        205.47        274.13        18.77 o
  -8   3   1      20632.63      21395.98       338.64 o
  -6   3   1       2796.87       3210.11        63.88 o
  -4   3   1       9667.80       9632.25       145.28 o
  -2   3   1       9138.66       8925.10       186.38 o
   0   3   1       6744.17       6248.74       331.36 o
   2   3   1     118879.66     122038.70      2791.18 o
   4   3   1     167075.64     171969.17      2568.34 o
   6   3   1      19708.79      21038.46       358.97 o
   8   3   1       3940.75       3744.93        74.80 o
  10   3   1        818.42        906.86        39.92 o
  12   3   1       8564.74       8214.91       148.01 o
  14   3   1       4432.39       4701.50       109.71 o
  16   3   1       4919.50       5169.32       112.60 o
  18   3   1       5265.44       5658.15       143.85 o
  20   3   1       4276.18       4506.20       185.48 o
  22   3   1         12.80        -40.10       100.69 o
 -21   4   1        115.08         35.84        93.29 o
 -19   4   1        193.78        156.60        53.59 o
 -17   4   1       3454.00       3444.53        71.10 o
 -15   4   1        188.93        218.69        30.73 o
 -13   4   1        819.02        975.98        39.77 o
 -11   4   1       2643.92       3006.54        69.04 o
  -9   4   1         72.68        103.44        11.70 o
  -7   4   1      10067.13       8851.75       211.01 o
  -5   4   1      21750.92      20620.47       440.12 o
  -3   4   1        448.79        473.65        28.88 o
  -1   4   1       1056.38        946.80        30.68 o
   1   4   1        881.89       1085.27        74.71 o
   3   4   1      17332.46      17078.11       380.44 o
   5   4   1      74910.31      73686.64      1262.45 o
   7   4   1      18147.62      18280.83       317.90 o
   9   4   1       5587.46       6686.95       154.85 o
  11   4   1       5704.76       5795.53       123.95 o
  13   4   1       1892.60       2005.48        69.00 o
  15   4   1         23.36         14.96        25.65 o
  17   4   1       1824.04       1805.40        68.46 o
  19   4   1        656.19        682.03        78.06 o
  21   4   1        714.32        529.04       124.30 o
 -20   5   1        979.64        984.45       104.73 o
 -18   5   1          2.90        -16.59        22.63 o
 -16   5   1        770.55        827.49        49.17 o
 -14   5   1         14.89         84.03        18.73 o
 -12   5   1          3.25         10.03        11.35 o
 -10   5   1        732.37        762.20        23.81 o
  -8   5   1       4607.66       4429.80        69.88 o
  -6   5   1       1966.41       2107.99        68.44 o
  -4   5   1       4170.19       4252.59       115.99 o
  -2   5   1        127.68         91.66        11.06 o
   0   5   1        835.09        903.06       130.27 o
   2   5   1        611.16        550.12        59.41 o
   4   5   1       5415.37       5947.06       117.62 o
   6   5   1        238.24        300.83        26.39 o
   8   5   1      34994.12      37702.72       637.09 o
  10   5   1        457.87        545.03        27.27 o
  12   5   1         13.53         20.66        19.30 o
  14   5   1        146.79         92.50        18.72 o
  16   5   1        493.54        538.26        53.25 o
  18   5   1          1.48         -5.11        31.25 o
  20   5   1       3298.54       3795.95       171.18 o
  22   5   1        441.33        502.59       139.94 o
 -21   6   1        355.15        489.50       120.31 o
 -19   6   1       2126.31       2190.70       121.46 o
 -17   6   1       2088.16       2209.30        73.85 o
 -15   6   1        159.19        153.46        28.02 o
 -13   6   1         48.20         39.31        14.42 o
 -11   6   1       3925.15       3960.49        68.19 o
  -9   6   1         18.99         43.16        12.17 o
  -7   6   1      36716.83      33269.25       456.60 o
  -5   6   1      47023.48      45943.93      1033.61 o
  -3   6   1        472.03        613.29        31.40 o
  -1   6   1        936.41        841.57        28.44 o
   1   6   1       4009.46       3569.48       110.91 o
   3   6   1       3831.32       3275.77        81.88 o
   5   6   1      49238.97      46924.38      1089.46 o
   7   6   1       8858.20       7941.27       193.98 o
   9   6   1       3890.96       3802.69        96.68 o
  11   6   1       8291.49       8920.78       156.45 o
  13   6   1        345.34        391.75        36.83 o
  15   6   1         31.90          8.03        15.72 o
  17   6   1       2236.86       2296.89       117.56 o
  19   6   1       4346.94       4666.01       188.19 o
  21   6   1        100.16        138.23       104.10 o
 -20   7   1        910.91        910.18       146.20 o
 -18   7   1       5241.21       5576.65       249.07 o
 -16   7   1        508.53        585.70        60.55 o
 -14   7   1       1654.44       1475.79        44.98 o
 -12   7   1      12193.04      12122.94       230.08 o
 -10   7   1       5493.22       5339.60        86.94 o
  -8   7   1        185.00        160.26        18.42 o
  -6   7   1      10775.63      10474.67       276.28 o
  -4   7   1       1452.06       1443.73        51.88 o
  -2   7   1         86.21        205.95        19.95 o
   0   7   1      10022.12       8251.57       305.98 o
   2   7   1       1230.04       1216.02        58.19 o
   4   7   1       2944.25       2512.65       109.58 o
   6   7   1       1068.27        764.41        38.35 o
   8   7   1        172.10        216.26        22.21 o
  10   7   1       6720.51       7235.47       136.23 o
  12   7   1      11947.85      12576.47       226.64 o
  14   7   1         22.33         14.40        19.04 o
  16   7   1       3574.52       3764.60       139.50 o
  18   7   1       3054.09       3305.60       134.74 o
  20   7   1        129.03        160.99        99.27 o
 -19   8   1       2098.06       1916.39       143.38 o
 -17   8   1       3669.34       4072.51       155.51 o
 -15   8   1        151.65         96.83        19.46 o
 -13   8   1       8280.36       8408.79       151.02 o
 -11   8   1       2154.97       2211.49        54.37 o
  -9   8   1        241.17        271.07        20.33 o
  -7   8   1       1097.01       1051.52        36.68 o
  -5   8   1       2830.65       2404.26        80.74 o
  -3   8   1       2920.17       2632.55        75.11 o
  -1   8   1      39313.74      31534.91       827.10 o
   1   8   1      33733.43      29609.59       716.56 o
   3   8   1       3162.18       2979.19       116.63 o
   5   8   1        192.44        182.01        24.12 o
   7   8   1       8830.55       7933.86       186.48 o
   9   8   1       1886.81       1844.77        47.00 o
  11   8   1        150.62        143.26        20.30 o
  13   8   1       4593.79       4400.30        88.80 o
  15   8   1       1057.34        920.27        45.19 o
  17   8   1       6089.19       6963.82       300.56 o
  19   8   1       1257.61       1115.25       164.40 o
  21   8   1       1506.39       1508.90       192.56 o
 -20   9   1       2842.35       2834.92       247.45 o
 -18   9   1         13.35        -13.87        64.75 o
 -16   9   1         89.66         92.96        29.58 o
 -14   9   1         38.28         16.74        23.48 o
 -12   9   1       1169.92       1176.14        46.73 o
 -10   9   1       2354.73       2116.22        60.27 o
  -8   9   1         32.75         46.08        15.67 o
  -6   9   1        711.16        636.54        27.09 o
  -4   9   1         39.36         51.16        19.90 o
  -2   9   1       7123.53       6059.44       141.44 o
   0   9   1        410.39        368.74        32.32 o
   2   9   1       6619.27       5888.55       179.67 o
   4   9   1        553.20        543.10        31.69 o
   6   9   1         76.21         20.67        12.30 o
   8   9   1          9.34         39.71        16.64 o
  10   9   1       4416.04       4134.08        80.42 o
  12   9   1        433.12        434.95        27.83 o
  14   9   1          2.38          7.69        23.14 o
  16   9   1       1094.67       1068.99        53.18 o
  18   9   1        146.55        216.68        90.16 o
  20   9   1       1213.43       1064.34       165.25 o
 -19  10   1        944.25        960.24       155.30 o
 -17  10   1       3613.58       3963.98       285.56 o
 -15  10   1        607.76        595.37        44.77 o
 -13  10   1       3024.47       3226.30       122.18 o
 -11  10   1        450.68        438.10        29.08 o
  -9  10   1       3302.37       3123.99        72.49 o
  -7  10   1        822.11        754.31        29.10 o
  -5  10   1       7941.09       7368.89       214.87 o
  -3  10   1        990.47        720.89        41.75 o
  -1  10   1      11940.57       9395.34       217.85 o
   1  10   1       5845.94       5114.10       128.15 o
   3  10   1       2772.69       2406.08        71.59 o
   5  10   1        929.01        803.25        48.88 o
   7  10   1        634.68        513.00        26.09 o
   9  10   1       6273.00       6172.82       106.35 o
  11  10   1       2902.43       3290.81       104.09 o
  13  10   1       5124.21       5523.53       150.70 o
  15  10   1       1969.26       2068.78       100.00 o
  17  10   1        284.24        337.19        57.53 o
  19  10   1       1324.45       1195.75       178.34 o
 -18  11   1       1136.05        972.18       159.00 o
 -16  11   1        112.38         56.93        48.46 o
 -14  11   1        328.95        399.08        39.54 o
 -12  11   1        615.57        554.48        34.53 o
 -10  11   1       3406.81       3124.24        80.70 o
  -8  11   1         54.47         24.05        26.14 o
  -6  11   1         27.01         58.56        24.25 o
  -4  11   1        409.56        378.14        39.39 o
  -2  11   1      16374.35      13792.87       237.97 o
   0  11   1        318.70        224.22        17.54 o
   2  11   1       4913.69       4178.05       141.73 o
   4  11   1        327.71        312.02        34.21 o
   6  11   1        580.54        464.29        39.31 o
   8  11   1       2620.54       2575.95        68.86 o
  10  11   1       2277.52       2283.76        73.62 o
  12  11   1       1539.51       1703.06        65.44 o
  14  11   1        881.40        807.02        62.41 o
  16  11   1        132.42        126.17        33.42 o
  18  11   1       2185.15       2329.77       231.24 o
 -17  12   1        638.11        507.99       133.68 o
 -15  12   1        495.92        609.11        54.03 o
 -13  12   1         30.95         16.12        29.19 o
 -11  12   1         58.21         25.44        23.64 o
  -9  12   1        155.08        108.62        30.35 o
  -7  12   1       7603.45       7266.39       173.95 o
  -5  12   1      10647.44       9907.19       257.09 o
  -3  12   1       1644.13       1451.13        53.96 o
  -1  12   1        886.04        762.72        45.32 o
   1  12   1       1455.45       1426.97        63.03 o
   3  12   1        653.74        668.49        41.12 o
   5  12   1       3195.29       2962.72        96.13 o
   7  12   1       7289.66       7499.40       233.50 o
   9  12   1        309.44        170.27        27.44 o
  11  12   1        636.52        747.65        48.01 o
  13  12   1          5.32         25.15        27.96 o
  15  12   1        411.83        329.64        46.83 o
  17  12   1        125.67        179.48       108.65 o
 -18  13   1          4.50        -72.81       120.31 o
 -16  13   1       2547.22       2782.55       469.74 o
 -14  13   1       2582.68       2674.26       134.63 o
 -12  13   1        516.09        465.60        51.24 o
 -10  13   1        256.34        192.41        58.34 o
  -8  13   1       3168.86       3210.25       107.26 o
  -6  13   1          1.20        -13.32        27.43 o
  -4  13   1       2916.67       2606.71       128.71 o
  -2  13   1       1800.02       1392.67        91.16 o
   0  13   1         16.37         24.14        22.61 o
   2  13   1       1312.47       1179.48        55.12 o
   4  13   1       4911.16       4527.41       130.05 o
   6  13   1         89.00         79.81        31.26 o
   8  13   1        579.59        471.65        38.90 o
  10  13   1        301.55        305.73        38.83 o
  12  13   1        756.64        707.01        50.13 o
  14  13   1       4147.39       4058.23       246.74 o
  16  13   1       3384.35       3994.37       529.61 o
 -17  14   1         42.80        -15.07       118.61 o
 -15  14   1        100.61        -12.50        77.20 o
 -13  14   1         26.67        -22.12        48.56 o
 -11  14   1         26.46         21.19        31.67 o
  -9  14   1        639.07        665.88        51.30 o
  -7  14   1        469.01        327.09        35.82 o
  -5  14   1        241.82        289.36        49.13 o
  -3  14   1       1946.61       1594.57        68.41 o
  -1  14   1          1.42        -16.59        25.01 o
   1  14   1       1788.75       1771.10        59.80 o
   3  14   1       1079.63       1066.90        69.17 o
   5  14   1         66.12         28.03        34.79 o
   7  14   1        116.01        151.23        40.41 o
   9  14   1        607.14        697.33        61.97 o
  11  14   1          1.40         -8.14        35.89 o
  13  14   1          1.03         16.07        39.40 o
  15  14   1          2.54        -13.37        65.40 o
 -16  15   1        249.92        106.09       114.06 o
 -14  15   1        559.79        586.13        69.85 o
 -12  15   1          0.78         -5.73        39.53 o
 -10  15   1         95.80         56.93        38.23 o
  -8  15   1       2442.24       2555.99       102.23 o
  -6  15   1        126.80         19.28        23.30 o
  -4  15   1       5653.80       5484.57       224.93 o
  -2  15   1         12.20        -25.52        31.89 o
   0  15   1         89.03         92.96        29.00 o
   2  15   1         60.46          6.74        17.16 o
   4  15   1       6700.51       6910.66       254.32 o
   6  15   1        177.82         95.09        42.26 o
   8  15   1       4087.87       4777.79       277.36 o
  10  15   1        463.18        430.86        58.28 o
  12  15   1        121.72        142.72        42.45 o
  14  15   1        111.65         73.27        52.82 o
 -13  16   1        544.93        718.29        77.14 o
 -11  16   1        314.83        374.82        58.21 o
  -9  16   1          3.70        -23.44        36.84 o
  -7  16   1       2324.93       2488.71       113.60 o
  -5  16   1        420.42        355.82        55.42 o
  -3  16   1        366.92        320.52        60.54 o
  -1  16   1         85.77         65.76        42.22 o
   1  16   1        190.93        155.79        46.49 o
   3  16   1         40.38         23.76        26.65 o
   5  16   1        992.54       1031.69        76.75 o
   7  16   1        514.99        551.57        87.54 o
   9  16   1         91.83        100.34        47.92 o
  11  16   1        426.66        546.95        58.95 o
  13  16   1        137.20         13.29        56.19 o
 -14  17   1         89.82         99.27       114.06 o
 -12  17   1        144.95         97.27        55.99 o
 -10  17   1        774.96        781.28        77.63 o
  -8  17   1        798.49        946.57        80.92 o
  -6  17   1         67.48         34.27        45.18 o
  -4  17   1        504.31        540.08        69.69 o
  -2  17   1        110.09         58.52        63.20 o
   0  17   1         23.81         52.44        44.79 o
   2  17   1        466.55        382.86        69.51 o
   4  17   1        254.67        156.22        50.43 o
   6  17   1        592.76        667.12        69.47 o
   8  17   1        983.34       1381.26       108.30 o
  10  17   1       2231.06       2972.59       133.34 o
  12  17   1        145.95         75.62        69.67 o
 -11  18   1       1820.55       2715.62       179.75 o
  -9  18   1       1478.45       1899.47       226.41 o
  -7  18   1         11.19          3.73        51.30 o
  -5  18   1        129.23        152.24        56.30 o
  -3  18   1        810.15        875.52        90.82 o
  -1  18   1       1109.24       1328.51       109.48 o
   1  18   1       1168.97       1320.55       108.87 o
   3  18   1        594.37        656.32        84.14 o
   5  18   1         35.79         -4.67        53.00 o
   7  18   1        467.32        632.45        99.51 o
   9  18   1        492.46        748.59       105.04 o
  11  18   1         60.86         26.45        91.02 o
  -6  19   1         10.65         43.80       102.96 o
  -4  19   1          2.92         96.19        78.50 o
  -2  19   1        533.33        680.77       114.33 o
   0  19   1          5.69        -21.89        47.79 o
   2  19   1        628.26        683.49       169.80 o
   4  19   1         11.69       -113.49       113.49 o
   6  19   1         39.55        -73.67       106.95 o
 -20   0   2       1195.33       1281.64       170.37 o
 -18   0   2      19795.02      20253.43       948.58 o
 -16   0   2        384.92        391.37        41.45 o
 -14   0   2        351.67        292.33        21.36 o
 -12   0   2      39495.50      40346.73       734.55 o
 -10   0   2       5953.75       6480.95       138.00 o
  -8   0   2      17634.12      19636.83       469.98 o
  -6   0   2       3331.30       3783.36       132.02 o
  -4   0   2      32752.00      36348.06       952.80 o
   4   0   2       4178.18       5562.91       141.18 o
   6   0   2       1853.75       1725.54        59.73 o
   8   0   2      20187.43      21244.84       442.76 o
  10   0   2       5442.10       5950.48       142.97 o
  12   0   2      25186.69      25216.73       435.44 o
  14   0   2       1056.25       1039.30        39.38 o
  16   0   2      15925.58      15593.73       365.97 o
  18   0   2        349.18        408.02        51.50 o
  20   0   2       3711.60       3094.32       266.23 o
 -21   1   2         10.90         44.79        69.10 o
 -19   1   2       1999.82       2196.62       148.30 o
 -17   1   2        478.10        447.66        37.56 o
 -15   1   2        133.95         98.87        13.34 o
 -13   1   2        481.26        444.02        19.32 o
 -11   1   2        984.45        984.65        27.20 o
  -9   1   2       1381.27       1478.44        30.94 o
  -7   1   2        353.28        371.20        15.34 o
  -5   1   2       6029.29       6769.48       111.09 o
  -3   1   2      18418.51      20129.80       406.26 o
   3   1   2      70922.93      75068.20      1132.64 o
   5   1   2        766.04        846.22        24.60 o
   7   1   2       3142.19       3297.82        65.78 o
   9   1   2       5009.09       4651.75        86.84 o
  11   1   2      22306.91      22808.32       339.57 o
  13   1   2        390.99        406.17        18.18 o
  15   1   2        987.89       1004.91        33.45 o
  17   1   2       6191.23       6410.18       128.06 o
  19   1   2        430.54        323.61        60.42 o
  21   1   2        268.92        359.80       114.91 o
 -20   2   2        348.02        264.21        57.39 o
 -18   2   2       8851.65       9573.58       340.11 o
 -16   2   2       3548.97       3529.83        78.90 o
 -14   2   2       2253.69       2273.08        45.84 o
 -12   2   2      10726.09      10979.29       187.01 o
 -10   2   2       2871.41       3052.20        75.54 o
  -8   2   2       7063.23       8103.93       138.26 o
  -6   2   2      24095.22      24476.61       408.19 o
  -4   2   2      25242.69      27206.56       466.88 o
  -2   2   2         11.75         14.07         4.86 o
   0   2   2     113551.48     115200.77      1854.25 o
   2   2   2      36968.12      39255.95       909.26 o
   4   2   2      85532.43      94322.88      1321.85 o
   6   2   2       1956.21       1863.50        44.05 o
   8   2   2       4802.27       5955.99       135.68 o
  10   2   2       8290.62       8219.32       144.18 o
  12   2   2      20430.08      20514.91       276.43 o
  14   2   2       6338.98       6262.23        97.58 o
  16   2   2          9.03         58.12        24.94 o
  18   2   2       2856.55       3075.45       108.61 o
  20   2   2        513.13        455.13        71.84 o
  22   2   2       1580.15       1457.14       188.58 o
 -21   3   2       1605.27       1875.51       115.95 o
 -19   3   2       1573.89       1526.59        96.28 o
 -17   3   2        307.62        313.03        36.17 o
 -15   3   2        991.23       1044.19        36.95 o
 -13   3   2        699.90        688.11        26.56 o
 -11   3   2       2426.91       2221.57        51.87 o
  -9   3   2        381.57        324.54        17.63 o
  -7   3   2       4508.01       4520.96       103.02 o
  -5   3   2        139.83        461.25        67.79 o
  -3   3   2      53322.43      52484.85       818.94 o
  -1   3   2        885.18        777.82        28.03 o
   1   3   2       5972.92       6633.40       243.41 o
   3   3   2     117883.48     124034.10      2219.97 o
   5   3   2      13278.89      15005.78       286.44 o
   7   3   2         16.71         45.66        11.39 o
   9   3   2        772.01        627.22        27.59 o
  11   3   2      11093.97      11468.35       184.53 o
  13   3   2        596.01        692.53        27.80 o
  15   3   2       4595.70       4376.35       154.40 o
  17   3   2       6165.21       6310.84       146.65 o
  19   3   2          8.02         65.19        50.85 o
  21   3   2       1489.41       1248.08       166.39 o
 -20   4   2       2481.63       2587.42       131.99 o
 -18   4   2        796.21        880.88        76.40 o
 -16   4   2       1800.63       1828.25        60.46 o
 -14   4   2       4654.97       4567.02        95.90 o
 -12   4   2       6667.34       7136.94       123.99 o
 -10   4   2        113.43         76.86        10.03 o
  -8   4   2       7688.00       7740.30       107.73 o
  -6   4   2      61211.49      61843.37       879.34 o
  -4   4   2       1933.43       1979.15       105.24 o
  -2   4   2       1606.36       1633.05        36.01 o
   0   4   2       9737.45       8491.44       184.93 o
   2   4   2       6633.74       6358.06       169.35 o
   4   4   2       2150.50       2108.62        51.48 o
   6   4   2      45739.39      47528.99       967.48 o
   8   4   2         43.45         84.00        16.21 o
  10   4   2         10.76         67.71        15.75 o
  12   4   2       2639.46       2869.99        77.38 o
  14   4   2      13489.01      13511.28       297.29 o
  16   4   2       4498.86       4512.85       142.73 o
  18   4   2        632.76        769.08        50.39 o
  20   4   2         48.30         53.83        57.96 o
  22   4   2       4765.35       4666.08       339.04 o
 -21   5   2        247.72        173.22        87.89 o
 -19   5   2        435.46        387.71        64.81 o
 -17   5   2       1824.44       1705.34       104.14 o
 -15   5   2      13823.53      14266.69       247.32 o
 -13   5   2       4642.69       4735.04        92.06 o
 -11   5   2       1238.66       1205.08        30.94 o
  -9   5   2      38302.64      38718.55       501.32 o
  -7   5   2       5992.32       5561.08        82.22 o
  -5   5   2       1398.50       1007.02        68.16 o
  -3   5   2        769.41        664.00        21.72 o
  -1   5   2         15.56         24.72        12.22 o
   1   5   2      18096.21      16965.24       414.13 o
   3   5   2      13530.23      11799.96       231.84 o
   5   5   2      39990.56      38435.02       704.58 o
   7   5   2       3290.76       3523.12       119.84 o
   9   5   2       6450.26       6886.98       157.19 o
  11   5   2        328.98        311.86        25.24 o
  13   5   2        307.49        310.71        34.19 o
  15   5   2      11074.57      11508.50       270.52 o
  17   5   2       7188.56       7526.86       239.42 o
  19   5   2         95.95         52.28        53.52 o
  21   5   2       1819.71       1865.86       207.63 o
 -20   6   2       1150.01       1147.75        95.64 o
 -18   6   2         76.93         48.91        58.69 o
 -16   6   2        100.33         61.00        22.07 o
 -14   6   2       6293.33       6269.69       117.25 o
 -12   6   2       3868.32       4078.97        72.60 o
 -10   6   2       1739.48       1545.31        36.16 o
  -8   6   2      20955.22      19712.51       267.49 o
  -6   6   2          4.75         10.09        11.05 o
  -4   6   2        930.04       1103.33        55.12 o
  -2   6   2      31567.36      28337.56       506.49 o
   0   6   2      10992.61      10080.82       220.29 o
   2   6   2       2197.63       2030.84        93.59 o
   4   6   2       1727.60       1821.32        56.44 o
   6   6   2       2036.06       2305.03       100.56 o
   8   6   2       4856.27       5202.21       144.18 o
  10   6   2        501.84        471.40        27.78 o
  12   6   2          8.69         45.99        20.93 o
  14   6   2       1519.28       1376.55        62.30 o
  16   6   2        758.58        607.57        61.24 o
  18   6   2        560.77        570.98        50.62 o
  20   6   2        560.41        468.74       128.28 o
 -19   7   2       3169.00       2997.93       170.86 o
 -17   7   2        321.16        321.00        47.66 o
 -15   7   2        707.79        703.14        42.92 o
 -13   7   2       9425.32       9614.85       214.35 o
 -11   7   2         20.28         39.68        14.85 o
  -9   7   2      23592.64      22668.91       324.33 o
  -7   7   2       3521.78       3116.31        61.87 o
  -5   7   2        517.54        413.49        30.19 o
  -3   7   2      10966.58       8687.53       162.58 o
  -1   7   2       8581.15       6701.17       183.32 o
   1   7   2         42.96         47.91        20.29 o
   3   7   2      14226.44      11681.26       307.22 o
   5   7   2       1042.92        732.94        42.86 o
   7   7   2       7228.94       7060.78       207.45 o
   9   7   2      21219.22      22128.20       365.36 o
  11   7   2       2951.29       3042.37        73.53 o
  13   7   2       1110.36       1226.71        69.12 o
  15   7   2       4828.99       4790.18       181.29 o
  17   7   2       3270.74       3885.27       114.00 o
  19   7   2       1659.85       1590.35       169.38 o
  21   7   2       1701.62       1386.31       191.42 o
 -20   8   2        812.76        642.81       127.42 o
 -18   8   2        454.13        503.22        84.59 o
 -16   8   2        996.14        866.52        84.71 o
 -14   8   2       2572.13       2589.22        86.35 o
 -12   8   2         22.27         25.00        17.34 o
 -10   8   2         54.64         53.21        15.73 o
  -8   8   2       4285.58       3864.58        84.42 o
  -6   8   2       3457.17       2894.91        66.78 o
  -4   8   2       1537.11       1281.79        54.88 o
  -2   8   2       2333.98       2090.46        60.75 o
   0   8   2        138.43         90.86        22.17 o
   2   8   2        209.14         70.69        23.86 o
   4   8   2       1644.52       1605.29        56.85 o
   6   8   2       2116.29       1877.34       140.75 o
   8   8   2          7.39         38.93        19.64 o
  10   8   2       1674.96       1699.90        64.42 o
  12   8   2         12.19         19.70        23.52 o
  14   8   2        743.67        668.89        40.47 o
  16   8   2        677.68        772.39        46.92 o
  18   8   2        363.06        337.93        55.74 o
  20   8   2        163.84        160.13       109.51 o
 -19   9   2       3636.60       3971.79       285.57 o
 -17   9   2          1.88        -15.48        25.56 o
 -15   9   2       3997.54       4297.67       184.96 o
 -13   9   2       1547.27       1465.75        44.50 o
 -11   9   2       2269.61       2135.99        66.95 o
  -9   9   2       2375.13       2490.86        64.25 o
  -7   9   2      13080.71      11914.14       191.56 o
  -5   9   2         43.78         64.31        20.53 o
  -3   9   2      32724.75      28557.55       490.95 o
  -1   9   2      18494.42      15970.08       295.38 o
   1   9   2        604.26        840.12        52.18 o
   3   9   2        162.73        144.24        25.96 o
   5   9   2        390.20        394.11        28.40 o
   7   9   2       2685.40       2417.83        79.37 o
   9   9   2      15066.43      14397.17       224.46 o
  11   9   2      10798.29      10858.53       186.88 o
  13   9   2        822.74        941.10        62.02 o
  15   9   2       2227.59       2221.12        85.52 o
  17   9   2        135.78         92.56        40.29 o
  19   9   2        366.83        222.99       112.07 o
 -18  10   2         42.96        -71.64        71.64 o
 -16  10   2          8.51         81.01        28.58 o
 -14  10   2       1521.10       1462.24        59.22 o
 -12  10   2      10138.02       9910.23       210.39 o
 -10  10   2       6680.65       6126.43       139.12 o
  -8  10   2       7260.98       7024.49       128.75 o
  -6  10   2        266.75        252.60        27.37 o
  -4  10   2          6.62         22.18        18.90 o
  -2  10   2       1241.54        851.52        34.11 o
   0  10   2      13788.18      11369.19       253.82 o
   2  10   2       2149.34       1827.99        71.18 o
   4  10   2        586.73        561.79        34.89 o
   6  10   2        717.73        537.01        43.62 o
   8  10   2       2369.17       2332.75        89.01 o
  10  10   2        592.04        529.58        31.76 o
  12  10   2       3318.73       3219.69        78.52 o
  14  10   2        100.95        114.11        29.42 o
  16  10   2       1753.79       1664.99        70.55 o
  18  10   2       1205.76       1067.75       166.11 o
 -19  11   2         52.37         65.42       104.95 o
 -17  11   2        821.75        525.81        89.12 o
 -15  11   2       7051.07       8045.59       650.46 o
 -13  11   2       3625.27       3658.94       136.09 o
 -11  11   2        182.81        131.25        25.53 o
  -9  11   2       1339.37       1135.40        56.20 o
  -7  11   2       2441.28       2347.13        74.39 o
  -5  11   2       1196.51       1106.59        63.84 o
  -3  11   2       4592.36       4108.16       108.31 o
  -1  11   2       1542.61       1227.04        71.00 o
   1  11   2       4554.70       4149.52       186.33 o
   3  11   2       4562.60       4000.62       130.55 o
   5  11   2      15314.98      14077.47       327.59 o
   7  11   2       1714.92       1612.66        97.71 o
   9  11   2         70.46         77.59        24.47 o
  11  11   2        208.22        158.70        25.04 o
  13  11   2       1640.41       1763.58       112.72 o
  15  11   2       2079.57       2412.63       114.49 o
  17  11   2        772.48        857.96        94.78 o
  19  11   2        107.66        -15.64       111.21 o
 -18  12   2       3194.10       2876.16       251.44 o
 -16  12   2       1683.83       1433.92       158.91 o
 -14  12   2         65.90         50.13        52.92 o
 -12  12   2        248.82        193.45        30.97 o
 -10  12   2       1970.57       2126.66       116.22 o
  -8  12   2        560.77        479.55        37.94 o
  -6  12   2       1219.16       1083.50        52.21 o
  -4  12   2       4948.86       4212.24       105.12 o
  -2  12   2          9.52          6.96        16.81 o
   0  12   2       7235.29       6584.64       140.87 o
   2  12   2         14.54         23.39        23.28 o
   4  12   2       1545.16       1398.91        63.75 o
   6  12   2       4374.79       4222.72       138.76 o
   8  12   2       3000.46       3338.17       108.81 o
  10  12   2          3.04          1.28        23.01 o
  12  12   2       3467.08       3568.92       157.33 o
  14  12   2        249.97        129.00        40.05 o
  16  12   2        442.18        378.61        78.96 o
  18  12   2       1045.00        913.87       171.23 o
 -17  13   2       1155.99        879.74       155.58 o
 -15  13   2          7.46          9.96        37.26 o
 -13  13   2       2828.98       3385.74       263.29 o
 -11  13   2        215.20        199.76        35.26 o
  -9  13   2       1265.71       1362.51        67.06 o
  -7  13   2        101.01        115.07        27.56 o
  -5  13   2         16.72        -17.87        27.74 o
  -3  13   2         14.08         20.93        23.41 o
  -1  13   2         63.35         26.92        23.08 o
   1  13   2         59.57         49.89        23.48 o
   3  13   2         30.97         23.04        27.78 o
   5  13   2       7414.98       7307.17       208.70 o
   7  13   2       1327.33       1260.15        60.88 o
   9  13   2        140.02        170.14        34.92 o
  11  13   2        254.97        257.87        35.50 o
  13  13   2        400.54        447.03        45.28 o
  15  13   2          9.70          6.56        42.80 o
  17  13   2        798.15        747.77       164.69 o
 -16  14   2       1208.75       1293.59       182.32 o
 -14  14   2        465.14        509.09        63.58 o
 -12  14   2        292.00        310.20        53.18 o
 -10  14   2        597.08        590.24        61.13 o
  -8  14   2       1111.43       1099.32        76.31 o
  -6  14   2       4924.74       4555.04       169.12 o
  -4  14   2       1373.71       1348.17        56.57 o
  -2  14   2          7.33          8.78        27.65 o
   0  14   2        748.86        749.26        43.32 o
   2  14   2        896.60        910.54        45.83 o
   4  14   2        515.87        418.36        41.38 o
   6  14   2       7166.26       7030.73       234.36 o
   8  14   2       1940.79       2019.87        96.48 o
  10  14   2        891.87        953.06        90.40 o
  12  14   2        448.89        437.59        54.65 o
  14  14   2       1160.62       1215.98        91.31 o
  16  14   2        600.89        536.67        96.90 o
 -15  15   2       2148.72       2560.89       572.98 o
 -13  15   2         44.82        159.86        57.30 o
 -11  15   2        496.00        448.11        49.94 o
  -9  15   2         18.99         22.07        37.11 o
  -7  15   2         31.40         28.66        36.26 o
  -5  15   2         90.91         95.44        40.59 o
  -3  15   2        581.80        420.94        47.17 o
  -1  15   2       1148.03       1045.66        52.11 o
   1  15   2        781.02        809.35        47.05 o
   3  15   2       2675.27       2885.91       133.54 o
   5  15   2        724.93        738.56       108.85 o
   7  15   2        944.84       1108.68       125.79 o
   9  15   2        868.44       1105.63       130.02 o
  11  15   2        382.09        457.68        52.84 o
  13  15   2        915.59       1007.03        86.63 o
  15  15   2        315.71        383.41       119.18 o
 -14  16   2        532.93        768.11       103.83 o
 -12  16   2       1626.32       2135.50       138.27 o
 -10  16   2        930.99       1026.28        80.24 o
  -8  16   2         11.50         13.24        34.89 o
  -6  16   2       1224.79       1522.09       131.45 o
  -4  16   2        364.91        380.50        55.20 o
  -2  16   2       2080.98       2039.11       222.42 o
   0  16   2       1032.31        961.17        73.17 o
   2  16   2       4847.35       5198.20       176.05 o
   4  16   2         22.26        -32.67        47.42 o
   6  16   2       1589.07       2149.13       167.58 o
   8  16   2        231.42        237.34        52.11 o
  10  16   2        296.77        332.25        60.26 o
  12  16   2        124.67        152.33        47.22 o
  14  16   2        457.98        821.72       150.18 o
 -13  17   2         58.44          8.55        74.21 o
 -11  17   2          4.72         19.04        50.53 o
  -9  17   2        853.31       1057.46        85.38 o
  -7  17   2         19.64         73.40        53.21 o
  -5  17   2         30.28         47.25        48.16 o
  -3  17   2        384.28        354.01        66.83 o
  -1  17   2        162.66         86.61        58.69 o
   1  17   2        966.39       1220.92        83.75 o
   3  17   2        168.66        113.28        33.87 o
   5  17   2         27.60          8.00        53.07 o
   7  17   2        340.44        290.74        59.59 o
   9  17   2        309.67        384.73        62.97 o
  11  17   2        169.08        429.62        72.40 o
  13  17   2         13.20        -76.21        76.21 o
 -12  18   2        663.33        920.91       118.18 o
 -10  18   2        542.25        825.71       110.68 o
  -8  18   2        137.75        202.25        67.71 o
  -6  18   2         29.39         31.31        49.31 o
  -4  18   2        645.98        709.16        74.80 o
  -2  18   2       1215.73       1336.68       135.85 o
   0  18   2        332.08        300.56        61.65 o
   2  18   2        532.06        477.55        78.86 o
   4  18   2        290.10        241.30        67.99 o
   6  18   2        656.22        818.62       101.20 o
   8  18   2        520.13        625.30        98.65 o
  10  18   2         28.80        -95.00        96.71 o
  12  18   2        353.80        515.10       132.54 o
  -7  19   2         14.36        157.29       106.95 o
  -5  19   2         23.14        -17.14        72.05 o
  -3  19   2       1196.96       1788.95       152.83 o
  -1  19   2       1005.53       1000.01       134.41 o
   1  19   2          0.53        -63.16        71.00 o
   3  19   2         14.69        -46.36        99.84 o
 -20   1   3      13838.15      14138.40       509.54 o
 -18   1   3       5010.37       5002.21       231.29 o
 -16   1   3       6801.51       7039.40       136.69 o
 -14   1   3        952.48       1008.12        38.78 o
 -12   1   3        776.96        743.00        25.71 o
 -10   1   3      11485.36      12524.39       210.31 o
  -8   1   3      32498.79      35055.62       505.26 o
  -6   1   3       8548.47       9585.64       167.91 o
  -4   1   3      55649.94      62294.24       931.04 o
  -2   1   3      18435.27      21553.66       306.78 o
   0   1   3        839.37       1114.34        33.06 o
   2   1   3      39145.64      44530.82       893.36 o
   4   1   3       1447.15       1916.92        64.70 o
   6   1   3        809.20       1012.05        50.37 o
   8   1   3      23171.87      24006.88       332.96 o
  10   1   3      33531.77      33924.50       527.38 o
  12   1   3       1303.31       1406.38        36.69 o
  14   1   3      13247.03      13312.65       175.46 o
  16   1   3       2990.05       2837.21       128.48 o
  18   1   3       2259.21       2301.50        72.07 o
  20   1   3        642.45        509.67        75.22 o
 -21   2   3       1002.76        905.19       108.88 o
 -19   2   3         33.03         52.50        60.91 o
 -17   2   3       2938.64       3028.66        89.98 o
 -15   2   3      11808.69      12411.21       225.23 o
 -13   2   3       8413.48       8595.51       158.05 o
 -11   2   3       8167.32       8759.78       133.48 o
  -9   2   3      28035.68      31139.72       451.82 o
  -7   2   3       3755.39       4860.95        80.15 o
  -5   2   3       6651.53       6419.86       169.14 o
  -3   2   3       5888.36       7335.51       120.31 o
  -1   2   3       9348.87       9674.70       228.51 o
   1   2   3      55040.84      58090.12       948.64 o
   3   2   3       7503.66       8268.52       148.09 o
   5   2   3       6394.07       6702.08       135.96 o
   7   2   3         71.18        205.73        14.51 o
   9   2   3      12956.90      13528.55       211.08 o
  11   2   3       1971.57       2080.37        48.70 o
  13   2   3        466.54        436.30        20.61 o
  15   2   3        718.55        676.86        29.62 o
  17   2   3       7353.27       7400.67       154.62 o
  19   2   3        757.19        777.31        82.03 o
  21   2   3       4617.13       4565.68       324.25 o
 -20   3   3         17.15         21.18        80.35 o
 -18   3   3        374.10        419.49        48.15 o
 -16   3   3        861.34        920.63        45.13 o
 -14   3   3      10614.56      10447.85       228.61 o
 -12   3   3       3450.83       3423.79        78.60 o
 -10   3   3      11083.13      11374.30       181.66 o
  -8   3   3      36671.95      39905.65       498.27 o
  -6   3   3       1932.55       2250.28        44.00 o
  -4   3   3      12573.67      12964.17       207.10 o
  -2   3   3        665.03        785.16        19.58 o
   0   3   3      21722.31      21792.72       366.80 o
   2   3   3     264973.34     278765.56      5504.86 o
   4   3   3      63510.15      66742.89      1094.33 o
   6   3   3      16913.80      18906.77       466.02 o
   8   3   3       4277.79       4838.42       116.93 o
  10   3   3        128.74        157.48        16.48 o
  12   3   3         10.08         41.25        14.82 o
  14   3   3       9803.04       9741.01       175.74 o
  16   3   3       9430.45       9821.66       211.67 o
  18   3   3        501.55        420.58        42.70 o
  20   3   3       5484.85       5206.07       208.16 o
 -21   4   3          6.00        -21.33        53.97 o
 -19   4   3       2076.03       2158.60       114.71 o
 -17   4   3       7303.77       7374.00       190.58 o
 -15   4   3         33.91         57.95        13.45 o
 -13   4   3         49.84         62.78        13.16 o
 -11   4   3       7374.42       7481.27       118.91 o
  -9   4   3       2650.77       2925.64        51.33 o
  -7   4   3      21678.25      21818.46       324.05 o
  -5   4   3      23169.60      22958.49       425.06 o
  -3   4   3       3741.21       3315.06        54.16 o
  -1   4   3       4545.42       4108.57        73.67 o
   1   4   3       4304.48       4163.83       146.37 o
   3   4   3       1727.02       2159.38        81.60 o
   5   4   3      60079.21      64749.45      1060.50 o
   7   4   3      30050.65      30716.20       572.28 o
   9   4   3       2197.67       2502.89        65.37 o
  11   4   3       1562.45       1617.28        58.73 o
  13   4   3       7114.78       7250.53       153.76 o
  15   4   3       1576.08       1721.17        80.21 o
  17   4   3        776.93        856.13        62.26 o
  19   4   3        310.04        351.99        68.82 o
  21   4   3        249.98        144.78       110.93 o
 -20   5   3         21.11         39.25        50.64 o
 -18   5   3         84.34         46.26        39.52 o
 -16   5   3       2021.44       1993.99        74.73 o
 -14   5   3       3172.09       3487.52       121.14 o
 -12   5   3         42.73         28.93         8.28 o
 -10   5   3       8804.00       9103.78       132.67 o
  -8   5   3       2931.73       2355.06        45.27 o
  -6   5   3       2231.80       2373.60        67.96 o
  -4   5   3       6697.65       6506.50       150.16 o
  -2   5   3         12.07         13.18        10.05 o
   0   5   3       4545.31       4131.35        88.61 o
   2   5   3      18560.74      19407.97       467.53 o
   4   5   3      64743.12      65401.81      1369.12 o
   6   5   3      23270.19      26080.75       550.25 o
   8   5   3       3468.40       3863.44        89.57 o
  10   5   3       1098.60       1411.87        49.81 o
  12   5   3       4246.35       4437.07       107.92 o
  14   5   3       1709.60       1723.37        61.60 o
  16   5   3       1129.67       1033.57        51.86 o
  18   5   3        220.04        272.12        46.02 o
  20   5   3       5758.49       5955.69       384.83 o
 -19   6   3       2388.72       2554.95       192.86 o
 -17   6   3       5624.07       5570.67       182.34 o
 -15   6   3       2589.21       2552.53        89.68 o
 -13   6   3        240.82        178.78        18.97 o
 -11   6   3      11321.76      11106.56       154.59 o
  -9   6   3        135.02        149.21        14.37 o
  -7   6   3      42595.70      39533.51       748.60 o
  -5   6   3       9087.09       7793.40       180.07 o
  -3   6   3       6239.85       5494.58       127.21 o
  -1   6   3        180.60        218.89        18.87 o
   1   6   3      43640.41      40283.10       906.25 o
   3   6   3       9960.94       9859.73       261.91 o
   5   6   3      48184.79      45455.64       933.70 o
   7   6   3      19808.68      20166.07       717.48 o
   9   6   3        371.48        311.96        24.68 o
  11   6   3        389.27        452.17        27.65 o
  13   6   3      10462.58      10403.97       210.55 o
  15   6   3        408.42        404.23        39.23 o
  17   6   3       4692.64       4633.96       277.73 o
  19   6   3        886.09        846.95        92.50 o
  21   6   3        294.49        164.40       114.63 o
 -20   7   3       1428.84       1338.00       100.91 o
 -18   7   3       2966.57       3257.93       141.38 o
 -16   7   3       4184.08       4026.48       123.63 o
 -14   7   3       1906.00       1861.77        67.11 o
 -12   7   3       1331.94       1495.05        38.28 o
 -10   7   3        861.82        779.46        29.25 o
  -8   7   3         12.88         30.74        13.83 o
  -6   7   3        661.52        647.74        27.47 o
  -4   7   3      20995.74      19434.45       311.75 o
  -2   7   3          3.39         19.89        10.54 o
   0   7   3       1232.26       1194.06        49.92 o
   2   7   3       2708.87       2527.58       124.80 o
   4   7   3       1031.07        720.74        50.42 o
   6   7   3        251.43        290.06        38.00 o
   8   7   3       1515.90       1538.75        47.08 o
  10   7   3       8718.96       9170.18       175.41 o
  12   7   3       3648.70       3843.32       138.35 o
  14   7   3       1798.04       1731.98        93.07 o
  16   7   3       1822.43       1725.36        98.81 o
  18   7   3        113.37        146.47        46.48 o
  20   7   3        213.93        117.47       100.40 o
 -19   8   3         21.10         30.62        62.40 o
 -17   8   3       1866.55       1926.17        80.68 o
 -15   8   3          3.83          0.62        14.91 o
 -13   8   3      15007.06      15767.76       228.75 o
 -11   8   3       8517.91       8318.65       138.58 o
  -9   8   3        610.43        506.86        30.07 o
  -7   8   3        210.99        200.04        20.65 o
  -5   8   3      22662.90      20244.95       329.23 o
  -3   8   3       5808.22       4961.80       103.21 o
  -1   8   3       6634.29       5010.65       109.82 o
   1   8   3      22359.74      19323.64       543.88 o
   3   8   3        668.86        472.89        40.33 o
   5   8   3      11960.72      10961.31       232.59 o
   7   8   3       9515.84       9320.13       240.91 o
   9   8   3       3775.05       3714.20       149.02 o
  11   8   3       6444.98       6625.65       130.21 o
  13   8   3       2282.63       2211.11        71.01 o
  15   8   3        287.36        235.16        50.51 o
  17   8   3       4696.29       5048.17       173.37 o
  19   8   3       4463.32       4384.49       328.23 o
 -18   9   3         57.71         44.03        63.45 o
 -16   9   3         45.16          7.19        24.76 o
 -14   9   3         52.66         48.55        20.07 o
 -12   9   3       1997.70       1871.76        51.13 o
 -10   9   3        639.08        623.04        31.91 o
  -8   9   3         23.89         19.18        16.79 o
  -6   9   3       7449.49       6682.06       128.12 o
  -4   9   3        834.34        516.18        36.44 o
  -2   9   3      13053.90      11715.09       186.39 o
   0   9   3       9022.29       8553.57       207.83 o
   2   9   3        870.06        702.50        50.05 o
   4   9   3        361.19        340.59        30.17 o
   6   9   3       1206.13        980.33        51.86 o
   8   9   3       2052.97       2027.06        61.71 o
  10   9   3       2732.37       2821.14        73.67 o
  12   9   3        195.76        218.82        34.79 o
  14   9   3        149.09         87.93        29.63 o
  16   9   3          2.55        -16.26        31.22 o
  18   9   3          3.35        -26.83        58.55 o
 -19  10   3        954.93        748.62       134.25 o
 -17  10   3       7192.35       7271.66       242.00 o
 -15  10   3        145.89        127.74        33.13 o
 -13  10   3        377.12        368.34        27.71 o
 -11  10   3        176.14        202.56        23.11 o
  -9  10   3       1024.16       1107.74        54.14 o
  -7  10   3       6975.08       6343.61       152.78 o
  -5  10   3      18385.91      16270.06       301.07 o
  -3  10   3        991.35        631.17        29.40 o
  -1  10   3       4468.07       3392.64        65.21 o
   1  10   3       2526.64       2178.21        66.61 o
   3  10   3       2161.76       2063.64        72.34 o
   5  10   3        141.31         96.25        28.88 o
   7  10   3       6772.09       6420.83       134.07 o
   9  10   3       1541.24       1507.48        52.58 o
  11  10   3       6204.66       6720.79       127.22 o
  13  10   3       2341.83       2553.80        83.93 o
  15  10   3        306.75        304.41        41.30 o
  17  10   3         48.37         11.46        47.32 o
  19  10   3       3231.29       3020.93       275.90 o
 -18  11   3       1034.80        699.70       130.55 o
 -16  11   3         25.25         30.68        43.55 o
 -14  11   3       1113.86       1392.67        94.63 o
 -12  11   3        209.73        236.32        26.35 o
 -10  11   3        836.40        709.44        42.66 o
  -8  11   3         30.29         -4.90        24.42 o
  -6  11   3       1398.86       1385.86        54.80 o
  -4  11   3      10836.61       9526.84       281.12 o
  -2  11   3       8896.35       7614.61       137.35 o
   0  11   3        649.19        552.14        36.45 o
   2  11   3         15.38        -24.78        24.78 o
   4  11   3        788.85        849.10        56.55 o
   6  11   3          4.76        -28.29        40.28 o
   8  11   3       2218.32       2076.81        72.03 o
  10  11   3       8434.45       8511.99       223.33 o
  12  11   3        218.75        232.54        33.96 o
  14  11   3        220.44        220.16        33.96 o
  16  11   3          8.20         -0.72        37.23 o
  18  11   3         75.59        362.93       131.12 o
 -17  12   3       1358.16        896.52       143.07 o
 -15  12   3       3778.51       4137.64       355.20 o
 -13  12   3        792.78        833.00        49.95 o
 -11  12   3         37.50         17.79        26.66 o
  -9  12   3       3253.18       3187.39       152.76 o
  -7  12   3       4809.93       4724.31       116.88 o
  -5  12   3       8209.94       7714.30       168.42 o
  -3  12   3       5934.19       5503.00       136.71 o
  -1  12   3         39.08         19.51        11.98 o
   1  12   3       1151.94        950.62        47.44 o
   3  12   3        143.49         85.08        27.54 o
   5  12   3         66.75         58.23        34.60 o
   7  12   3       1593.05       1581.43        73.69 o
   9  12   3       2408.50       2233.93        68.95 o
  11  12   3       2715.33       3036.19       142.77 o
  13  12   3       2104.89       2344.65       131.04 o
  15  12   3       1362.04       1024.58        84.62 o
  17  12   3        136.75        163.22        67.59 o
 -16  13   3        225.39        192.56       106.38 o
 -14  13   3       1837.98       1941.29       137.49 o
 -12  13   3        212.05        162.56        35.10 o
 -10  13   3       1053.71        907.24        99.17 o
  -8  13   3       8980.66       8731.50       314.42 o
  -6  13   3        498.30        439.24        39.02 o
  -4  13   3       1081.48        923.01        46.66 o
  -2  13   3       4422.47       4169.52       155.87 o
   0  13   3         65.08         31.21        14.35 o
   2  13   3       4246.26       3879.26       106.39 o
   4  13   3       7397.90       7108.11       163.92 o
   6  13   3       1262.28       1256.19        74.27 o
   8  13   3        607.00        602.24        58.19 o
  10  13   3         62.00         49.84        27.52 o
  12  13   3         10.69         -8.54        31.94 o
  14  13   3       4076.88       4768.71       249.90 o
  16  13   3       2175.53       2189.32       163.97 o
 -15  14   3          1.00         -9.10        63.76 o
 -13  14   3         28.80         -1.64        44.39 o
 -11  14   3       1383.88       1585.24        76.25 o
  -9  14   3        230.69        200.54        38.15 o
  -7  14   3          3.70         11.76        32.81 o
  -5  14   3       2876.85       2769.80        90.42 o
  -3  14   3        241.47        254.67        27.01 o
  -1  14   3         29.19         29.42        25.41 o
   1  14   3       2891.82       2650.83        80.30 o
   3  14   3        963.07        848.82        54.56 o
   5  14   3        122.51        154.90        38.89 o
   7  14   3       1670.56       1831.95        78.99 o
   9  14   3          4.90         11.89        41.25 o
  11  14   3        568.75        509.14        53.72 o
  13  14   3          4.32          8.58        35.79 o
  15  14   3         56.19         82.38        70.83 o
 -16  15   3        222.65        153.88       111.50 o
 -14  15   3       2329.58       2919.71       324.11 o
 -12  15   3        132.21        155.83        38.35 o
 -10  15   3       1556.58       1683.39        95.73 o
  -8  15   3       1961.66       2103.11        86.80 o
  -6  15   3        731.30        732.71        64.73 o
  -4  15   3       1234.44       1096.64        77.63 o
  -2  15   3       1807.24       1511.46        72.37 o
   0  15   3         12.02         -1.24        28.69 o
   2  15   3        876.28        697.45        52.69 o
   4  15   3       6123.24       5972.62       220.12 o
   6  15   3        144.00        115.03        41.20 o
   8  15   3       2347.18       2933.76       143.28 o
  10  15   3       2220.57       2697.61       106.60 o
  12  15   3         87.60         42.10        43.00 o
  14  15   3          6.20         12.61        51.37 o
 -15  16   3       1160.94       1267.99       185.73 o
 -13  16   3         66.91         57.30        51.55 o
 -11  16   3        206.14        224.95        54.20 o
  -9  16   3         88.08         43.89        39.04 o
  -7  16   3        106.14         66.88        37.35 o
  -5  16   3        294.44        198.20        50.91 o
  -3  16   3        533.59        649.18        72.78 o
  -1  16   3        340.59        268.49        60.79 o
   1  16   3        228.82        175.93        46.95 o
   3  16   3          0.01          9.54        49.17 o
   5  16   3        300.12        315.18        61.58 o
   7  16   3         45.00         38.76        43.79 o
   9  16   3        381.24        475.71        61.90 o
  11  16   3         98.23         41.31        44.93 o
  13  16   3        174.65        336.89        77.57 o
  15  16   3        223.00        314.86       129.13 o
 -12  17   3         69.26         40.27        56.34 o
 -10  17   3        933.93       1228.15       101.68 o
  -8  17   3       2710.28       3597.33       144.01 o
  -6  17   3          3.44          4.91        46.78 o
  -4  17   3        272.15        227.34        53.44 o
  -2  17   3       1358.45       1384.00       127.08 o
   0  17   3        260.17        312.36        54.99 o
   2  17   3        130.37        108.17        53.35 o
   4  17   3        185.73        167.23        57.41 o
   6  17   3         68.80         81.72        49.27 o
   8  17   3       1060.76       1254.30        98.57 o
  10  17   3       2111.66       2653.53       298.94 o
  12  17   3         50.95        -16.31        90.02 o
 -11  18   3       2147.58       2952.59       189.08 o
  -9  18   3        226.51        229.10        85.65 o
  -7  18   3        613.15        728.20        75.94 o
  -5  18   3         33.57          1.61        51.55 o
  -3  18   3         58.05         53.04        51.23 o
  -1  18   3       1238.21       1537.72       138.56 o
   1  18   3        195.09        174.18        54.86 o
   3  18   3         38.91        -36.55        57.26 o
   5  18   3        490.32        581.58        70.31 o
   7  18   3        333.74        443.84        92.45 o
   9  18   3          0.01         13.94        91.87 o
  11  18   3        196.76         27.31       104.39 o
  -8  19   3        195.35        213.89       113.77 o
  -6  19   3          6.41       -128.28       128.28 o
  -4  19   3         60.77         40.30        77.47 o
  -2  19   3        154.96        262.81       120.60 o
   0  19   3        171.91         36.98       125.43 o
 -20   0   4       6447.08       6843.39       417.83 o
 -18   0   4       3465.43       3287.42       214.46 o
 -16   0   4       1981.52       1955.95       118.75 o
 -14   0   4       5565.36       5813.69       161.72 o
 -12   0   4       3508.62       3533.35       108.67 o
 -10   0   4      14015.75      12504.55       251.45 o
  -8   0   4       5793.53       6070.68       162.56 o
  -6   0   4      53910.75      58982.94      1665.47 o
  -4   0   4        876.77       1011.27        64.99 o
  -2   0   4      23147.56      26612.73      1081.40 o
   0   0   4       1065.73       1193.72        47.26 o
   2   0   4      40548.77      43660.63      1757.21 o
   4   0   4         15.66         28.01        18.62 o
   6   0   4      33932.21      36217.37      1494.97 o
   8   0   4      38727.94      38197.90       796.20 o
  10   0   4       2089.45       2113.08        76.81 o
  12   0   4      22291.22      21882.88       422.72 o
  14   0   4         24.60         -1.71        18.84 o
  16   0   4       1019.37        940.64        46.90 o
  18   0   4       3022.12       3031.43       131.98 o
  20   0   4       3843.96       4445.65       227.41 o
 -21   1   4       1223.29       1203.77       122.85 o
 -19   1   4       2094.96       2257.41       146.90 o
 -17   1   4        383.87        398.70        42.22 o
 -15   1   4       3210.13       3183.89        71.98 o
 -13   1   4       1444.53       1394.21        41.32 o
 -11   1   4       4439.98       4627.21        89.43 o
  -9   1   4       1354.09       1310.90        31.60 o
  -7   1   4        728.55        605.04        22.26 o
  -5   1   4       2408.63       2362.13        51.71 o
  -3   1   4      17250.56      19484.32       320.57 o
  -1   1   4       4615.99       5997.88       105.62 o
   1   1   4       9344.57      10662.49       226.55 o
   3   1   4      16570.73      17970.89       406.85 o
   5   1   4          9.95         15.57        16.46 o
   7   1   4       1865.12       1840.91        51.57 o
   9   1   4      12730.17      12422.34       183.80 o
  11   1   4       2608.58       2704.31        55.32 o
  13   1   4       1342.24       1386.92        37.47 o
  15   1   4         16.56         45.36        16.33 o
  17   1   4        124.54        223.49        20.01 o
  19   1   4         48.18         46.84        51.00 o
  21   1   4        136.62        143.64        99.27 o
 -20   2   4         62.45        171.78        72.00 o
 -18   2   4       2587.19       2763.57       106.78 o
 -16   2   4       2469.50       2536.44        74.79 o
 -14   2   4       1716.16       1929.17        59.91 o
 -12   2   4      11084.94      11804.34       187.27 o
 -10   2   4        545.45        518.68        23.35 o
  -8   2   4      10328.82      11336.35       220.31 o
  -6   2   4      33319.34      34552.94       743.55 o
  -4   2   4      15923.04      17091.95       286.76 o
  -2   2   4       9154.59       9267.93       124.65 o
   0   2   4      39040.03      40284.91       567.94 o
   2   2   4        192.49        184.55        13.40 o
   4   2   4       6398.46       7069.63       140.48 o
   6   2   4       8914.07       9818.49       220.42 o
   8   2   4       9310.87       9642.76       165.95 o
  10   2   4        941.35        945.75        30.92 o
  12   2   4       8963.86       8897.97       161.08 o
  14   2   4       6460.14       6642.91       128.43 o
  16   2   4        258.00        223.52        23.84 o
  18   2   4        233.12        277.80        51.07 o
  20   2   4        703.10        699.02       141.22 o
 -21   3   4        330.61        260.94       121.45 o
 -19   3   4        797.07        785.37        70.61 o
 -17   3   4        911.68        907.21        49.60 o
 -15   3   4      15253.83      15858.45       279.04 o
 -13   3   4         81.75        121.12        16.49 o
 -11   3   4       5652.39       5793.13       112.75 o
  -9   3   4         15.45         56.92         9.55 o
  -7   3   4      23315.18      24752.81       368.73 o
  -5   3   4      22877.12      24146.68       590.23 o
  -3   3   4      13859.79      13565.40       171.65 o
  -1   3   4       8936.53       9871.66       180.15 o
   1   3   4      82419.74      90628.69      1660.97 o
   3   3   4      61835.09      67453.80      1024.65 o
   5   3   4       6919.66       7123.93       137.14 o
   7   3   4        328.82        456.34        35.22 o
   9   3   4         32.23         98.48        15.16 o
  11   3   4       5947.99       6116.52       129.03 o
  13   3   4       4544.01       4512.32       104.18 o
  15   3   4       1127.96       1174.96        50.48 o
  17   3   4        666.38        605.84        35.84 o
  19   3   4        594.36        525.28        72.85 o
  21   3   4       1692.05       1339.38       182.04 o
 -20   4   4       2117.77       2028.98       113.11 o
 -18   4   4       1740.45       1959.74        89.38 o
 -16   4   4      10327.31      10548.45       219.19 o
 -14   4   4       7638.93       8314.89       212.85 o
 -12   4   4       7484.37       7621.08       158.45 o
 -10   4   4        608.42        617.71        23.14 o
  -8   4   4      10226.65      10202.32       150.50 o
  -6   4   4      15145.67      15684.21       251.67 o
  -4   4   4       9520.84       9881.43       187.37 o
  -2   4   4       4409.67       4070.26        81.18 o
   0   4   4        166.88        211.69        19.58 o
   2   4   4      43968.20      42903.69       774.96 o
   4   4   4      28657.27      30748.35       480.53 o
   6   4   4        674.89       1346.33        47.00 o
   8   4   4      27328.86      28809.02       597.58 o
  10   4   4        242.94        318.45        27.72 o
  12   4   4      19727.97      20025.08       400.57 o
  14   4   4      19008.56      19818.78       395.86 o
  16   4   4        495.73        328.80        37.29 o
  18   4   4        273.32        230.89        38.62 o
  20   4   4        155.07        159.57       104.39 o
 -21   5   4       1017.30       1167.39       177.34 o
 -19   5   4         55.81          4.06        45.74 o
 -17   5   4         67.33         27.98        33.83 o
 -15   5   4       3589.87       3920.43       105.02 o
 -13   5   4      12321.58      12482.20       202.42 o
 -11   5   4       1286.90       1235.39        31.00 o
  -9   5   4      22444.73      22791.93       307.55 o
  -7   5   4       4332.66       4565.93       141.45 o
  -5   5   4        925.09       1253.13        72.04 o
  -3   5   4        319.01        279.80        14.90 o
  -1   5   4       7911.97       7409.96       118.86 o
   1   5   4       4813.50       4276.76       107.64 o
   3   5   4      72833.81      70081.91      1410.31 o
   5   5   4      12961.61      13688.32       272.95 o
   7   5   4       2420.44       2620.53        75.39 o
   9   5   4       1157.65       1240.19        45.78 o
  11   5   4       1563.75       1583.27        60.59 o
  13   5   4        915.12        922.95        46.14 o
  15   5   4      14571.74      14757.15       355.41 o
  17   5   4        501.08        530.62        44.63 o
  19   5   4        990.66       1049.90       137.58 o
  21   5   4       1905.98       2340.01       241.77 o
 -20   6   4          8.73        -20.13        50.16 o
 -18   6   4          2.56          5.65        56.64 o
 -16   6   4         89.59         36.12        34.29 o
 -14   6   4       4138.28       4334.50       103.47 o
 -12   6   4       1941.79       1965.33        43.74 o
 -10   6   4       8197.47       7869.08       124.13 o
  -8   6   4      11509.83      11344.65       170.53 o
  -6   6   4         13.26         32.31        13.25 o
  -4   6   4       1121.41       1189.86        59.36 o
  -2   6   4       3898.09       3630.48        65.10 o
   0   6   4         64.78        221.35        26.15 o
   2   6   4       1768.23       1747.20        45.68 o
   4   6   4        222.79        274.47        32.34 o
   6   6   4       6190.68       6205.46       142.71 o
   8   6   4       7648.12       7598.21       170.45 o
  10   6   4       1572.26       1672.68        60.63 o
  12   6   4       1833.34       1806.28        65.78 o
  14   6   4        121.82        230.98        37.86 o
  16   6   4        764.06        770.32        75.71 o
  18   6   4        265.46        356.42        61.45 o
  20   6   4       1429.52       1508.05       192.27 o
 -19   7   4       2219.16       2219.90       148.47 o
 -17   7   4        155.71        150.55        44.59 o
 -15   7   4       3405.26       3251.84        88.16 o
 -13   7   4       7011.29       7239.49       144.75 o
 -11   7   4        354.88        292.16        18.87 o
  -9   7   4      14384.92      14116.32       210.78 o
  -7   7   4        439.72        319.70        27.27 o
  -5   7   4       2154.48       2457.96        56.71 o
  -3   7   4      15117.93      13354.77       238.96 o
  -1   7   4      12403.91       9832.87       179.68 o
   1   7   4        172.35        181.30        18.84 o
   3   7   4      18186.97      16546.06       456.64 o
   5   7   4        149.12        263.10        28.58 o
   7   7   4      17156.36      17871.04       300.31 o
   9   7   4      10265.03      11108.48       188.21 o
  11   7   4      19673.32      20850.83       413.97 o
  13   7   4       2236.08       2256.11        75.34 o
  15   7   4       2392.92       2558.54       152.70 o
  17   7   4        257.03        513.33        70.54 o
  19   7   4        174.34        118.32       100.40 o
 -18   8   4         46.55         38.90        49.24 o
 -16   8   4       2222.40       2296.06        87.49 o
 -14   8   4       5005.94       4949.36       152.03 o
 -12   8   4        815.49        736.91        31.09 o
 -10   8   4        512.15        490.43        26.74 o
  -8   8   4       1206.69       1050.03        54.81 o
  -6   8   4        392.08        357.41        26.55 o
  -4   8   4       1100.94       1129.65        53.57 o
  -2   8   4      11707.34      10941.72       186.64 o
   0   8   4       2070.25       1841.16        66.66 o
   2   8   4        790.85       1007.88        48.68 o
   4   8   4       6336.30       5903.36       112.75 o
   6   8   4         69.14         86.88        20.43 o
   8   8   4       4167.99       4494.01       104.04 o
  10   8   4        791.89        832.77        48.06 o
  12   8   4       2426.09       2332.48        71.95 o
  14   8   4       4170.38       4407.54       125.59 o
  16   8   4       1588.93       1808.82       115.01 o
  18   8   4         54.90        110.31        49.57 o
 -19   9   4        919.58        834.45       100.23 o
 -17   9   4        747.09        789.31        92.44 o
 -15   9   4       5101.46       4760.44       140.43 o
 -13   9   4        760.13        755.45        33.30 o
 -11   9   4       1791.52       1735.81        46.65 o
  -9   9   4         38.33         11.93        17.17 o
  -7   9   4       3791.73       3411.98       101.81 o
  -5   9   4       2202.37       2061.07        76.87 o
  -3   9   4      39017.37      32707.62       556.27 o
  -1   9   4      11306.34       9913.62       173.23 o
   1   9   4        199.30        220.81        27.05 o
   3   9   4        654.08        572.36        33.64 o
   5   9   4       2186.21       1808.16        49.99 o
   7   9   4        818.06        766.44        41.20 o
   9   9   4      24394.92      25195.01       596.84 o
  11   9   4       2842.68       3271.78        90.19 o
  13   9   4       1044.20       1119.48        57.85 o
  15   9   4       1048.98        973.73        68.80 o
  17   9   4        579.84        525.26        57.13 o
  19   9   4        209.54        225.55       113.77 o
 -18  10   4        282.24        152.35        65.70 o
 -16  10   4        247.88        287.96        45.42 o
 -14  10   4        933.15        909.95        45.44 o
 -12  10   4        363.45        402.13        27.20 o
 -10  10   4       3074.57       3030.98        90.24 o
  -8  10   4       2859.59       2928.85        73.01 o
  -6  10   4       1943.67       1615.21        66.75 o
  -4  10   4        856.73        780.25        34.43 o
  -2  10   4       2037.36       1753.86        45.59 o
   0  10   4       3514.83       2819.67        78.68 o
   2  10   4       1222.73        914.31        42.50 o
   4  10   4        952.24        807.76        50.37 o
   6  10   4       4651.65       4295.30       157.97 o
   8  10   4        938.99       1041.56        51.49 o
  10  10   4          8.86          3.04        24.24 o
  12  10   4        168.42        137.21        28.86 o
  14  10   4       1648.80       1502.79        66.51 o
  16  10   4       1689.04       1549.99       106.91 o
  18  10   4       4843.63       4236.31       333.64 o
 -17  11   4        156.93        103.06        62.43 o
 -15  11   4       1661.76       1687.44       104.81 o
 -13  11   4       4014.94       4179.46       187.26 o
 -11  11   4       1171.21       1117.30        56.54 o
  -9  11   4         22.63         40.43        26.58 o
  -7  11   4       4274.88       4023.78       102.92 o
  -5  11   4         76.51         78.27        27.49 o
  -3  11   4        455.59        415.50        26.23 o
  -1  11   4        594.42        561.81        23.16 o
   1  11   4       1452.39       1197.85        50.35 o
   3  11   4       5357.00       4462.53       131.69 o
   5  11   4       3561.44       3274.82       115.68 o
   7  11   4        401.74        382.79        36.33 o
   9  11   4       2526.81       2658.99       113.34 o
  11  11   4        468.59        408.22        36.65 o
  13  11   4       1177.84       1321.29        77.12 o
  15  11   4       1324.96       1268.62        76.78 o
  17  11   4        572.25        401.36        81.91 o
 -16  12   4        285.20        253.93        53.80 o
 -14  12   4         72.96         73.98        36.21 o
 -12  12   4        720.64        697.85        43.06 o
 -10  12   4       3061.34       3077.82       117.00 o
  -8  12   4        256.97        188.82        30.47 o
  -6  12   4        715.33        639.36        45.98 o
  -4  12   4       3080.02       2827.31        81.72 o
  -2  12   4       2053.36       1567.05        60.57 o
   0  12   4       7121.33       6321.35       130.03 o
   2  12   4         26.75         18.96        24.91 o
   4  12   4       2333.62       2220.40        74.44 o
   6  12   4       4332.93       4318.20       214.38 o
   8  12   4       2218.98       2299.96       111.68 o
  10  12   4        856.67        908.19        59.95 o
  12  12   4       2014.59       2254.10       103.63 o
  14  12   4        378.33        309.36        56.57 o
  16  12   4         71.28         58.67        64.93 o
 -17  13   4        364.62        298.65       106.38 o
 -15  13   4         43.60         63.56        54.92 o
 -13  13   4       2942.91       3505.56       174.99 o
 -11  13   4       2919.72       2859.55        98.63 o
  -9  13   4         81.00        103.99        32.18 o
  -7  13   4       1901.83       1690.87        65.56 o
  -5  13   4        677.10        587.24        46.79 o
  -3  13   4        405.44        365.00        31.38 o
  -1  13   4       4475.18       4254.22       135.83 o
   1  13   4          6.45         12.15        25.96 o
   3  13   4        823.48        874.25        49.49 o
   5  13   4          4.50         99.31        46.49 o
   7  13   4          0.06         21.31        35.30 o
   9  13   4        553.07        486.75        48.86 o
  11  13   4        196.15        168.38        42.01 o
  13  13   4         30.29         26.05        33.74 o
  15  13   4        647.19        732.01        78.75 o
 -16  14   4       2056.00       2218.84       216.17 o
 -14  14   4        494.87        572.72       111.45 o
 -12  14   4       2465.05       2784.80       132.12 o
 -10  14   4        146.12        143.66        38.10 o
  -8  14   4       2730.95       2653.43        94.91 o
  -6  14   4       2555.04       2631.12       105.85 o
  -4  14   4       2782.77       2771.48        87.03 o
  -2  14   4        285.90        240.08        41.21 o
   0  14   4       2115.44       2028.98       125.54 o
   2  14   4       1119.33       1037.67        55.72 o
   4  14   4        103.69         85.30        32.77 o
   6  14   4       1276.84       1489.55        89.05 o
   8  14   4        584.86        473.16        66.60 o
  10  14   4         74.98         30.21        39.64 o
  12  14   4       1180.07       1330.89        70.26 o
  14  14   4        999.04       1122.52        90.62 o
  16  14   4         28.43        -37.54        87.04 o
 -15  15   4        115.72         65.70       101.26 o
 -13  15   4         12.85        -42.86        47.80 o
 -11  15   4         49.39         28.22        38.00 o
  -9  15   4        397.93        318.64        46.11 o
  -7  15   4       1199.22       1151.22        64.37 o
  -5  15   4        465.49        474.60        54.95 o
  -3  15   4       2007.32       1909.09        82.72 o
  -1  15   4       2386.03       2336.83        83.63 o
   1  15   4       1193.80       1120.98        57.36 o
   3  15   4       1237.15       1204.78        99.56 o
   5  15   4        489.63        454.77        56.45 o
   7  15   4        233.99        192.60        48.18 o
   9  15   4         47.31         93.25        45.48 o
  11  15   4        318.05        401.92        55.37 o
  13  15   4         32.07        -43.90        51.04 o
  15  15   4        289.12        310.60       117.75 o
 -14  16   4       1219.03       1244.90       185.02 o
 -12  16   4       2655.59       3204.63       228.42 o
 -10  16   4       2065.54       2546.56       215.31 o
  -8  16   4        414.19        464.78        49.86 o
  -6  16   4        468.47        482.36        61.69 o
  -4  16   4          6.07        -12.80        24.10 o
  -2  16   4        169.63         89.68        62.69 o
   0  16   4       1371.16       1405.52       122.55 o
   2  16   4       4061.30       4485.77       259.04 o
   4  16   4        363.54        377.53        62.86 o
   6  16   4        643.28        826.62        72.66 o
   8  16   4        678.00        629.20        68.08 o
  10  16   4        123.92          0.78        45.89 o
  12  16   4         14.82         -4.33        49.03 o
  14  16   4          9.60         29.01        95.85 o
 -13  17   4        573.70        661.58       102.86 o
 -11  17   4        288.49        396.85        70.77 o
  -9  17   4        491.84        706.70        75.01 o
  -7  17   4       1496.61       1580.39        96.14 o
  -5  17   4         31.75         28.87        45.93 o
  -3  17   4       1012.88       1201.80        83.92 o
  -1  17   4       1269.64       1461.60       106.99 o
   1  17   4         82.70         69.10        45.72 o
   3  17   4         73.41         69.38        29.33 o
   5  17   4        145.25         79.96        52.29 o
   7  17   4        105.08        103.52        50.84 o
   9  17   4          9.17        -23.01        52.20 o
  11  17   4        113.85        224.25       120.17 o
 -10  18   4        360.86        465.91        93.87 o
  -8  18   4        347.81        440.17        78.48 o
  -6  18   4         43.01         24.52        68.21 o
  -4  18   4        681.01        837.83        94.93 o
  -2  18   4       1019.50        994.97        95.45 o
   0  18   4        112.38        100.65        54.94 o
   2  18   4        412.35        309.81        70.35 o
   4  18   4          7.26        -19.05        58.35 o
   6  18   4        664.00        762.47       111.54 o
   8  18   4        201.74        201.09       110.93 o
  10  18   4          1.01        -28.16        99.27 o
  -7  19   4         58.88        -73.10       120.88 o
  -5  19   4        250.63        285.57       109.79 o
  -3  19   4       1248.32       1334.06       175.35 o
 -20   1   5      11844.02      12180.66       447.28 o
 -18   1   5        728.52        768.56        77.76 o
 -16   1   5       5523.79       5873.53       141.67 o
 -14   1   5       1773.51       1864.95        54.10 o
 -12   1   5       9462.84       9732.96       164.09 o
 -10   1   5       7523.50       8430.85       149.23 o
  -8   1   5      25186.14      26918.38       580.51 o
  -6   1   5      14098.30      15801.25       287.30 o
  -4   1   5      41993.91      46232.91       830.76 o
  -2   1   5     106740.78     113621.49      2234.46 o
   0   1   5       1480.92       1392.57        30.84 o
   2   1   5       2918.23       3079.90        78.87 o
   4   1   5      26143.89      27177.31       562.02 o
   6   1   5      16434.46      16718.66       412.46 o
   8   1   5      36058.38      38588.38       799.37 o
  10   1   5       8123.13       7563.01       118.83 o
  12   1   5       2888.84       3041.24        72.17 o
  14   1   5       3163.38       3101.89        78.76 o
  16   1   5       2546.92       2604.07        73.70 o
  18   1   5       7473.70       7724.86       155.73 o
  20   1   5         24.56         57.74        93.29 o
 -21   2   5       8696.49       8814.52       664.57 o
 -19   2   5        143.37        149.50        65.97 o
 -17   2   5       1886.01       2155.74        88.08 o
 -15   2   5       6373.05       6417.88       125.48 o
 -13   2   5       1088.36       1250.58        45.23 o
 -11   2   5       1368.91       1483.77        41.19 o
  -9   2   5      43151.70      44859.34       677.70 o
  -7   2   5        973.60       1174.93        29.97 o
  -5   2   5       7415.28       7977.53       182.11 o
  -3   2   5       4807.11       5448.84        82.90 o
  -1   2   5      24305.52      25691.09       330.97 o
   1   2   5       4335.12       4823.98        74.15 o
   3   2   5        738.92        832.08        32.21 o
   5   2   5       3320.14       3603.89        72.59 o
   7   2   5      28052.55      27435.98       740.94 o
   9   2   5        833.59        720.02        39.95 o
  11   2   5        381.60        420.56        23.07 o
  13   2   5       3903.64       3587.34       126.74 o
  15   2   5        218.86        175.37        29.58 o
  17   2   5       1001.22        940.34        56.91 o
  19   2   5       3481.38       3783.36       169.22 o
  21   2   5       3744.95       3776.95       300.93 o
 -20   3   5       1850.71       1838.87       138.03 o
 -18   3   5       2303.28       2222.65        84.53 o
 -16   3   5         22.46         52.41        29.41 o
 -14   3   5       6903.65       7201.28       143.95 o
 -12   3   5       2681.63       2616.07        62.96 o
 -10   3   5      30710.03      31816.54       467.80 o
  -8   3   5       7394.06       6959.01       125.28 o
  -6   3   5      30055.04      31197.83       423.93 o
  -4   3   5      15985.08      16039.13       238.93 o
  -2   3   5        191.92        165.34         9.52 o
   0   3   5      15781.01      16854.31       246.26 o
   2   3   5     191979.41     199419.67      2982.01 o
   4   3   5      16663.05      16802.80       251.72 o
   6   3   5      22535.31      25108.67       432.82 o
   8   3   5        837.42        871.48        38.77 o
  10   3   5       6232.03       5853.69       154.62 o
  12   3   5        330.47        308.60        26.05 o
  14   3   5       4924.24       5423.12       162.80 o
  16   3   5      19614.33      19430.84       406.61 o
  18   3   5        146.98         81.43        36.91 o
  20   3   5        210.34        267.36       112.07 o
 -21   4   5         12.86       -119.46       119.46 o
 -19   4   5       5820.44       5900.34       203.75 o
 -17   4   5      14614.44      15223.23       324.55 o
 -15   4   5       3975.01       4296.56       123.34 o
 -13   4   5       2501.14       2768.52        79.50 o
 -11   4   5       8073.03       8069.93       119.29 o
  -9   4   5       3403.65       3798.64        61.03 o
  -7   4   5       2852.53       3087.63        65.13 o
  -5   4   5       9417.84       8748.15       147.46 o
  -3   4   5       9690.99       9246.12       201.16 o
  -1   4   5        729.97        938.71        50.21 o
   1   4   5      12429.39      12139.93       212.42 o
   3   4   5      14364.58      15240.88       291.46 o
   5   4   5      17072.18      18058.28       348.16 o
   7   4   5        435.62        431.93        30.50 o
   9   4   5       1396.37       1682.88        54.26 o
  11   4   5       7355.50       8098.22       182.56 o
  13   4   5      14864.63      14988.91       358.48 o
  15   4   5       4530.90       4265.76       160.74 o
  17   4   5       1728.99       1509.32        64.53 o
  19   4   5        226.97        186.95        71.59 o
 -20   5   5          8.81         34.94        48.55 o
 -18   5   5       2152.93       2296.74        98.08 o
 -16   5   5        328.91        307.77        42.36 o
 -14   5   5       1402.47       1598.76        68.84 o
 -12   5   5       3750.38       3880.79        70.18 o
 -10   5   5       6278.34       6561.10        96.88 o
  -8   5   5       1805.81       1874.75        49.44 o
  -6   5   5       5089.58       5173.49       111.84 o
  -4   5   5        709.54        694.52        38.57 o
  -2   5   5      21768.85      19557.54       321.24 o
   0   5   5       7095.69       6695.08       138.18 o
   2   5   5      31017.43      32346.38       541.29 o
   4   5   5       1049.48       1664.82       176.66 o
   6   5   5      19646.35      21510.13       461.25 o
   8   5   5       2077.89       2373.91        66.37 o
  10   5   5       2316.17       2329.84        62.48 o
  12   5   5        143.66        136.83        24.55 o
  14   5   5        166.42        183.68        33.70 o
  16   5   5       4000.56       3968.61       133.93 o
  18   5   5          8.85          5.41        44.34 o
  20   5   5       1917.46       1972.24       222.99 o
 -19   6   5        107.49        237.03        66.60 o
 -17   6   5       3023.95       3149.38       145.17 o
 -15   6   5       4371.84       4775.93       129.86 o
 -13   6   5       3227.26       3595.87        71.91 o
 -11   6   5      21589.11      21815.97       294.39 o
  -9   6   5         40.42         68.21        12.75 o
  -7   6   5       2137.52       2102.61       100.48 o
  -5   6   5      12541.56      11544.87       181.15 o
  -3   6   5       4999.63       4213.21        88.83 o
  -1   6   5        161.92        175.12        13.87 o
   1   6   5      53987.75      50716.61      1136.63 o
   3   6   5      22220.67      23828.04       500.30 o
   5   6   5      16954.50      17869.18       393.60 o
   7   6   5       2475.86       2637.04        71.52 o
   9   6   5       3869.47       4116.85       119.37 o
  11   6   5       1415.91       1518.11        58.07 o
  13   6   5      15035.60      15754.58       356.60 o
  15   6   5        487.98        509.74        47.89 o
  17   6   5      12156.63      12722.26       371.20 o
  19   6   5         47.41         44.94        92.44 o
 -20   7   5       1958.03       1485.86       183.46 o
 -18   7   5        456.21        461.69        61.93 o
 -16   7   5       2997.26       2966.60       138.91 o
 -14   7   5        125.17        119.63        23.22 o
 -12   7   5       1935.34       1949.07        43.91 o
 -10   7   5       4350.06       4264.93        85.50 o
  -8   7   5         12.23         15.42        12.45 o
  -6   7   5        436.03        438.51        27.98 o
  -4   7   5      10340.96       9302.99       268.75 o
  -2   7   5       4415.00       4383.29        81.11 o
   0   7   5       3413.44       3453.41        98.20 o
   2   7   5      24586.30      22585.67       489.51 o
   4   7   5        148.09         36.83        18.09 o
   6   7   5       2117.20       2070.16        57.83 o
   8   7   5       1756.50       1684.21        47.87 o
  10   7   5       2283.09       2870.26        75.73 o
  12   7   5       3428.49       3464.66        83.08 o
  14   7   5        182.90        181.70        28.83 o
  16   7   5        657.81        607.66        81.68 o
  18   7   5       2144.34       2058.25       184.31 o
 -19   8   5        779.31        652.73        85.93 o
 -17   8   5       1923.45       1836.30       126.91 o
 -15   8   5         27.06         27.15        26.17 o
 -13   8   5       9724.34       9567.66       179.12 o
 -11   8   5      14290.66      14342.92       213.30 o
  -9   8   5      10235.89       9493.47       175.11 o
  -7   8   5       2476.19       2482.76       101.52 o
  -5   8   5       9291.23       8158.31       222.28 o
  -3   8   5       2262.11       1968.72        58.82 o
  -1   8   5      10340.40       9622.33       166.18 o
   1   8   5       7705.82       7206.06       243.13 o
   3   8   5         27.97         21.43        10.58 o
   5   8   5       1956.62       1699.94        52.86 o
   7   8   5      30401.95      31483.91       535.08 o
   9   8   5      16915.54      17246.16       309.80 o
  11   8   5        344.44        367.95        33.00 o
  13   8   5        388.59        282.23        34.13 o
  15   8   5        515.09        493.01        53.50 o
  17   8   5       3044.59       2982.32       143.40 o
  19   8   5       7169.17       7357.93       464.76 o
 -18   9   5        573.93        568.72        91.28 o
 -16   9   5         29.04         29.12        44.00 o
 -14   9   5        298.43        275.38        28.41 o
 -12   9   5        402.53        400.30        26.27 o
 -10   9   5        170.46        155.97        20.09 o
  -8   9   5       1762.78       1664.28        48.50 o
  -6   9   5       4394.07       4090.10       130.72 o
  -4   9   5       1271.53       1096.12        44.34 o
  -2   9   5       4942.71       4133.63        76.77 o
   0   9   5       2017.11       1770.82        56.69 o
   2   9   5         13.49         42.89        22.13 o
   4   9   5        622.00        580.47        26.14 o
   6   9   5         68.36         51.89        22.22 o
   8   9   5       2803.33       2601.57        65.07 o
  10   9   5        340.23        326.54        30.52 o
  12   9   5       2422.21       2399.48        75.76 o
  14   9   5        390.90        282.17        45.08 o
  16   9   5        603.44        438.30        66.30 o
  18   9   5         39.34          6.00        60.58 o
 -17  10   5       3598.73       2807.21       157.04 o
 -15  10   5          4.98          2.25        22.26 o
 -13  10   5        204.66        162.72        23.50 o
 -11  10   5       1803.59       1886.31        57.43 o
  -9  10   5        800.59        817.81        38.04 o
  -7  10   5       5704.00       5568.08       147.25 o
  -5  10   5      16666.49      14852.77       305.15 o
  -3  10   5       2877.61       2683.63        75.41 o
  -1  10   5       3573.38       3080.74        74.97 o
   1  10   5       1734.53       1364.90        52.05 o
   3  10   5         45.41         73.66        21.28 o
   5  10   5         79.76         33.49         9.09 o
   7  10   5      21292.78      19710.95       364.78 o
   9  10   5         17.92         15.39        25.83 o
  11  10   5       6447.76       7049.65       249.75 o
  13  10   5        793.80        811.10        58.01 o
  15  10   5       4232.32       4282.36       131.57 o
  17  10   5        654.33        571.63        85.04 o
 -16  11   5        273.39         80.95        59.29 o
 -14  11   5        824.93        661.44        58.24 o
 -12  11   5         47.47         76.21        23.15 o
 -10  11   5         68.34         48.51        27.01 o
  -8  11   5       5922.21       5686.67       122.27 o
  -6  11   5        106.56        124.84        28.83 o
  -4  11   5      10436.10       9211.35       181.13 o
  -2  11   5      12901.58      11115.05       212.24 o
   0  11   5       1333.27       1035.40        40.28 o
   2  11   5       3348.29       3093.72        88.33 o
   4  11   5        225.34        220.37        28.39 o
   6  11   5        123.11         95.55        34.27 o
   8  11   5       6650.92       6475.94       160.84 o
  10  11   5       5620.87       5884.33       189.65 o
  12  11   5        185.03        162.77        31.90 o
  14  11   5        445.04        389.91        54.23 o
  16  11   5        192.70        141.16        48.77 o
 -17  12   5        461.48        244.61        92.44 o
 -15  12   5       1486.22       1740.88       126.28 o
 -13  12   5       1042.36       1062.31        68.19 o
 -11  12   5       1872.03       1840.59        88.13 o
  -9  12   5       6009.85       5629.40       124.69 o
  -7  12   5        542.40        555.51        36.86 o
  -5  12   5       1266.17       1140.45        58.56 o
  -3  12   5       8157.80       7304.37       162.85 o
  -1  12   5        871.87        748.29        34.12 o
   1  12   5      11018.67      10188.29       210.59 o
   3  12   5        118.39         44.81        26.06 o
   5  12   5        660.33        526.71        44.34 o
   7  12   5        644.36        486.80        49.99 o
   9  12   5         60.38         47.08        27.05 o
  11  12   5       2542.18       2892.97       132.64 o
  13  12   5       3206.72       3616.47       135.29 o
  15  12   5       1839.75       1791.01       143.32 o
  17  12   5        346.89        362.93       103.53 o
 -16  13   5          3.82        -11.66        85.04 o
 -14  13   5       2154.75       2268.93       119.53 o
 -12  13   5         64.25         61.45        31.06 o
 -10  13   5       1158.61        937.74        57.11 o
  -8  13   5       5593.45       5534.44       125.50 o
  -6  13   5       8358.72       8472.57       273.85 o
  -4  13   5        586.48        564.26        41.70 o
  -2  13   5        316.73        235.06        21.38 o
   0  13   5        184.89        159.75        24.38 o
   2  13   5       4754.05       4382.65       116.08 o
   4  13   5       9524.58       9100.12       288.73 o
   6  13   5       3020.73       2585.78        93.74 o
   8  13   5          6.49        -15.58        35.09 o
  10  13   5        500.12        490.70        46.46 o
  12  13   5          4.43         12.37        41.09 o
  14  13   5        825.39        767.35        67.36 o
  16  13   5        828.08        857.56       136.53 o
 -15  14   5          3.36        -11.95        86.18 o
 -13  14   5       1227.91       1564.33       190.43 o
 -11  14   5       2764.30       3176.57       172.73 o
  -9  14   5        605.43        700.71        62.25 o
  -7  14   5        854.92        675.72        54.72 o
  -5  14   5         81.76         47.15        36.06 o
  -3  14   5       1965.14       1934.50        89.93 o
  -1  14   5        342.80        234.36        23.53 o
   1  14   5          3.02          8.53        24.74 o
   3  14   5       1137.51       1080.94        68.67 o
   5  14   5        215.82        134.99        38.29 o
   7  14   5        427.62        281.60        55.51 o
   9  14   5          4.27        -46.35        47.71 o
  11  14   5        723.55        999.64        71.11 o
  13  14   5        865.68       1112.69        66.83 o
  15  14   5          0.94        -51.77        93.86 o
 -14  15   5       2859.62       3117.72       525.63 o
 -12  15   5       1205.47       1110.15        86.47 o
 -10  15   5        972.81       1059.69        96.30 o
  -8  15   5       2457.19       2811.25       101.26 o
  -6  15   5        979.13       1086.04        85.64 o
  -4  15   5       2335.07       2075.11        72.02 o
  -2  15   5       1346.50       1245.74       160.23 o
   0  15   5        234.93        215.32        35.38 o
   2  15   5       3153.58       2875.77       117.73 o
   4  15   5       4429.48       4688.64       279.29 o
   6  15   5        147.62         68.75        40.81 o
   8  15   5         67.70         74.87        54.15 o
  10  15   5       2076.91       2575.35       115.78 o
  12  15   5        739.75        799.66        68.55 o
  14  15   5        741.01        824.20       147.90 o
 -13  16   5         36.10         46.71        52.54 o
 -11  16   5        156.93        123.78        48.60 o
  -9  16   5        254.41        232.42        49.04 o
  -7  16   5         53.91         13.60        36.48 o
  -5  16   5         52.75         21.22        31.84 o
  -3  16   5        637.35        552.12        61.27 o
  -1  16   5          8.26         40.64        57.19 o
   1  16   5       1799.93       1745.02       162.12 o
   3  16   5          2.89          4.42        46.99 o
   5  16   5        113.89        144.97        55.99 o
   7  16   5        466.07        562.08        64.17 o
   9  16   5        100.68        102.14        52.17 o
  11  16   5        940.99        876.69        73.81 o
  13  16   5       1241.62       1390.95       129.38 o
 -12  17   5        599.47        755.32       103.41 o
 -10  17   5         81.76         26.62        49.00 o
  -8  17   5        327.05        376.77        65.11 o
  -6  17   5        105.12         99.34        50.95 o
  -4  17   5        873.43        802.24        73.79 o
  -2  17   5       2929.38       3665.26       167.89 o
   0  17   5        106.89        174.48        51.12 o
   2  17   5         24.22         29.51        30.34 o
   4  17   5        581.85        557.73        77.82 o
   6  17   5         28.03          7.35        45.02 o
   8  17   5        663.43        970.09       127.68 o
  10  17   5        865.91       1008.55       117.48 o
  12  17   5        336.36        641.67       138.23 o
 -11  18   5        850.72       1068.91       125.30 o
  -9  18   5         52.03         14.87        76.61 o
  -7  18   5          0.88        -60.55        60.55 o
  -5  18   5         26.57         27.98        51.29 o
  -3  18   5        577.08        575.50        72.55 o
  -1  18   5        736.37        722.90       106.25 o
   1  18   5        338.08        389.69        62.87 o
   3  18   5         20.04          9.30        53.89 o
   5  18   5        694.39        804.44        92.93 o
   7  18   5        222.44        335.63       116.05 o
   9  18   5        335.38        678.37       142.78 o
  -6  19   5        580.90        741.79       155.01 o
  -4  19   5        109.24        106.95       106.66 o
 -20   0   6        787.59        754.88       136.24 o
 -18   0   6       2678.10       2677.01       291.11 o
 -16   0   6        249.86        186.93        47.61 o
 -14   0   6       4869.94       5307.04       158.63 o
 -12   0   6      13158.76      13801.75       314.29 o
 -10   0   6      52043.84      53505.38      1262.15 o
  -8   0   6       4643.06       4712.65       170.10 o
  -6   0   6      55674.65      60413.17      1545.19 o
  -4   0   6      23140.54      24248.70       765.40 o
  -2   0   6        879.28       1247.52       108.65 o
   0   0   6        590.93        623.19        29.48 o
   2   0   6       8980.94       9741.70       303.49 o
   4   0   6       1013.31       1027.26        62.64 o
   6   0   6     113113.94     118505.36      4750.56 o
   8   0   6      91303.57      91984.15      2622.58 o
  10   0   6       1137.17       1149.44        66.79 o
  12   0   6       1960.22       2058.05        98.43 o
  14   0   6         87.13         57.24        36.60 o
  16   0   6        942.67        815.71        62.15 o
  18   0   6      18872.14      18040.12       496.11 o
  20   0   6       7828.43       8309.63       489.22 o
 -19   1   6          5.94          0.37        56.32 o
 -17   1   6       1533.51       1679.00        81.14 o
 -15   1   6       3055.36       3343.31        95.06 o
 -13   1   6       1091.17       1246.40        43.75 o
 -11   1   6      11797.56      12408.36       213.24 o
  -9   1   6       7591.35       8518.00       176.93 o
  -7   1   6         86.32        167.76        18.64 o
  -5   1   6      23243.67      26586.23       575.77 o
  -3   1   6      36316.84      38895.05       787.18 o
  -1   1   6        158.17        125.79        11.71 o
   1   1   6      15394.30      15410.75       351.79 o
   3   1   6       9219.63      10004.73       198.64 o
   5   1   6       2762.06       3001.97       132.84 o
   7   1   6        761.90        790.17        35.04 o
   9   1   6       4462.40       4539.47       107.42 o
  11   1   6         53.42         46.55        19.53 o
  13   1   6       1981.97       1887.73        75.19 o
  15   1   6        110.34        174.72        27.79 o
  17   1   6       1263.07       1308.03        62.04 o
  19   1   6       1426.02       1463.61        92.62 o
 -20   2   6        243.63        156.28        83.20 o
 -18   2   6       2270.19       2255.26        98.56 o
 -16   2   6       2954.71       3131.22        94.04 o
 -14   2   6          0.79         10.49        19.16 o
 -12   2   6      12504.97      12847.65       264.43 o
 -10   2   6       5024.76       5223.53       106.23 o
  -8   2   6       2673.30       3074.63        59.03 o
  -6   2   6      30375.31      33538.35       544.99 o
  -4   2   6      48620.49      54721.25       834.45 o
  -2   2   6       1449.27       1599.11        32.12 o
   0   2   6      31765.06      32997.09       472.43 o
   2   2   6      33441.52      36533.30       559.99 o
   4   2   6       2470.20       3214.47        74.30 o
   6   2   6       4753.52       4820.78       111.86 o
   8   2   6      17939.12      18578.13       403.32 o
  10   2   6        430.19        485.09        32.47 o
  12   2   6       8941.80       8961.80       206.79 o
  14   2   6       4454.58       4564.11       111.17 o
  16   2   6         76.78         70.61        22.62 o
  18   2   6        801.08        723.35        54.78 o
  20   2   6        671.83        668.13       139.09 o
 -19   3   6       2607.59       2942.35       165.14 o
 -17   3   6        449.41        318.34        35.25 o
 -15   3   6       5668.39       5728.00       133.96 o
 -13   3   6       2727.18       2518.28        58.58 o
 -11   3   6       9901.80       9893.96       159.54 o
  -9   3   6       3739.80       3717.27        74.71 o
  -7   3   6       9326.16       9138.20       132.10 o
  -5   3   6      40651.42      43553.57       618.24 o
  -3   3   6      39581.46      40857.91       658.38 o
  -1   3   6       1225.88       1202.81        31.85 o
   1   3   6       8858.37       9961.65       177.87 o
   3   3   6        290.01        386.86        17.22 o
   5   3   6      27615.74      28952.35       496.13 o
   7   3   6        834.71        864.52        41.78 o
   9   3   6       7327.08       6878.13       125.16 o
  11   3   6         22.06         66.76        22.19 o
  13   3   6         60.48         28.28        38.22 o
  15   3   6       3462.98       3421.85       170.05 o
  17   3   6       1966.09       2000.82        71.49 o
  19   3   6        212.24        153.56        59.60 o
 -20   4   6        244.30        311.17       112.35 o
 -18   4   6       2868.97       3058.21       101.24 o
 -16   4   6      23832.65      23884.76       473.71 o
 -14   4   6        119.97        141.39        26.18 o
 -12   4   6       1061.68       1091.96        34.49 o
 -10   4   6        122.12         86.74        10.93 o
  -8   4   6       4729.73       4952.22        82.31 o
  -6   4   6       3397.77       3752.85        82.77 o
  -4   4   6      13261.08      13259.96       234.00 o
  -2   4   6       2058.08       1821.96        37.55 o
   0   4   6      27822.65      27404.54       424.17 o
   2   4   6      21039.49      21084.70       467.32 o
   4   4   6      16250.65      18172.65       315.69 o
   6   4   6        410.22        524.52        38.84 o
   8   4   6         37.32         57.52        17.76 o
  10   4   6         52.08         45.64        16.15 o
  12   4   6      10386.05      11124.37       269.32 o
  14   4   6      13227.81      12878.73       278.44 o
  16   4   6          0.33         64.51        30.56 o
  18   4   6        150.31        129.14        47.29 o
  20   4   6        135.45        141.08       110.64 o
 -19   5   6       2782.18       2707.14       130.51 o
 -17   5   6        606.67        903.63        75.74 o
 -15   5   6       3789.84       4009.32       115.88 o
 -13   5   6       6924.23       7076.44       127.54 o
 -11   5   6       1098.58        982.62        28.93 o
  -9   5   6      16801.65      17216.89       261.11 o
  -7   5   6       7118.56       7103.27       158.18 o
  -5   5   6       1611.16       1283.05        36.16 o
  -3   5   6       1536.80       1346.15        70.31 o
  -1   5   6        998.36        646.99        22.50 o
   1   5   6        505.79        345.61        25.43 o
   3   5   6     120688.38     127499.52      2272.02 o
   5   5   6        237.30        334.01        22.26 o
   7   5   6          0.22         28.01        13.98 o
   9   5   6       1098.10       1248.43        41.24 o
  11   5   6       5780.77       6219.03       190.48 o
  13   5   6        471.88        477.69        46.67 o
  15   5   6       8303.36       7674.95       222.83 o
  17   5   6         72.06         89.04        36.99 o
  19   5   6       4449.50       4074.47       309.18 o
 -20   6   6        429.56        282.15       110.64 o
 -18   6   6        396.76        449.71        60.72 o
 -16   6   6        206.95        169.34        39.27 o
 -14   6   6        202.39        237.48        27.33 o
 -12   6   6       3356.71       3260.08        90.90 o
 -10   6   6        448.93        485.49        20.51 o
  -8   6   6       2775.65       2935.01        68.44 o
  -6   6   6        878.56        707.05        25.20 o
  -4   6   6       2868.21       2658.06        64.41 o
  -2   6   6          1.37         29.17        11.72 o
   0   6   6      11153.34      11073.07       219.43 o
   2   6   6       5677.42       5153.22       115.45 o
   4   6   6      10096.94      10973.23       314.50 o
   6   6   6       5098.78       4914.79       134.93 o
   8   6   6       4186.73       4382.83        95.82 o
  10   6   6         30.41         78.27        19.69 o
  12   6   6        654.43        672.32        41.35 o
  14   6   6         20.84        108.40        30.85 o
  16   6   6         61.66        184.44        35.57 o
  18   6   6        937.15        998.36        87.06 o
 -19   7   6       2099.58       2056.81       130.15 o
 -17   7   6        379.12        337.74        52.71 o
 -15   7   6      19307.19      19206.86       649.68 o
 -13   7   6       7667.25       8024.69       129.67 o
 -11   7   6       3565.36       3724.87        66.25 o
  -9   7   6       1980.52       1957.91        46.86 o
  -7   7   6        187.92        151.98        17.82 o
  -5   7   6         50.36         39.08        13.93 o
  -3   7   6      30355.41      27612.02       471.95 o
  -1   7   6      32333.49      28536.00       417.53 o
   1   7   6        563.91        660.66        36.54 o
   3   7   6       4240.41       4093.83        98.73 o
   5   7   6        702.67        606.38        30.52 o
   7   7   6       5070.55       5362.90       126.62 o
   9   7   6       8252.93       8483.12       152.89 o
  11   7   6       5037.10       5290.16       116.90 o
  13   7   6       1199.43       1212.11        51.57 o
  15   7   6      10674.91       9903.21       347.49 o
  17   7   6       2884.53       2912.16       163.28 o
  19   7   6        214.77        191.99       116.33 o
 -18   8   6        558.13        397.35        60.07 o
 -16   8   6       1503.33       1363.24        99.21 o
 -14   8   6       2155.81       2078.41        61.96 o
 -12   8   6       1122.02       1043.66        34.74 o
 -10   8   6       3444.89       3432.84        79.57 o
  -8   8   6       2092.81       2110.30        82.90 o
  -6   8   6       3107.03       3361.42        88.25 o
  -4   8   6       1247.76       1185.79        71.45 o
  -2   8   6       9949.31       9059.90       160.61 o
   0   8   6       5580.96       4610.00       137.15 o
   2   8   6       2780.56       2390.05        67.63 o
   4   8   6       1185.67       1264.23        68.09 o
   6   8   6       3764.13       3827.38        84.98 o
   8   8   6       6394.27       6768.75       129.73 o
  10   8   6        217.49        208.09        27.66 o
  12   8   6       2826.06       2789.60        85.16 o
  14   8   6       2509.42       2547.59        82.98 o
  16   8   6         86.56         87.27        51.15 o
  18   8   6          0.85        113.20       109.51 o
 -19   9   6        147.66        109.39        65.19 o
 -17   9   6       1065.29        856.31        74.37 o
 -15   9   6       4238.40       3930.67       252.48 o
 -13   9   6       4045.61       4081.22        89.51 o
 -11   9   6       1257.15       1286.37        41.76 o
  -9   9   6         98.33        100.72        21.30 o
  -7   9   6       3852.27       3574.74        77.38 o
  -5   9   6       5250.62       4497.74       149.59 o
  -3   9   6      27793.21      23967.93       563.33 o
  -1   9   6       5557.83       5097.73        90.91 o
   1   9   6       1878.45       1554.62        51.99 o
   3   9   6       2269.95       2117.68        75.45 o
   5   9   6      11065.74      10372.91       208.59 o
   7   9   6         28.55         21.21        20.01 o
   9   9   6      20523.03      21067.73       437.45 o
  11   9   6       4312.51       4382.98       106.28 o
  13   9   6        143.61        161.88        37.05 o
  15   9   6        600.54        406.02        52.20 o
  17   9   6       1325.92       1483.26       136.75 o
 -18  10   6          2.62         13.08        91.59 o
 -16  10   6        544.66        508.15        63.04 o
 -14  10   6        284.26        172.26        46.66 o
 -12  10   6       3295.20       3348.51        80.20 o
 -10  10   6        496.94        537.90        31.99 o
  -8  10   6       2775.34       2743.01        66.57 o
  -6  10   6       4514.32       4112.56       127.76 o
  -4  10   6        823.11        796.59        38.16 o
  -2  10   6        149.23        174.77        26.88 o
   0  10   6        149.47        143.37        21.49 o
   2  10   6        125.44         61.72        19.16 o
   4  10   6        111.69         79.90        20.57 o
   6  10   6      18966.96      16999.95       291.70 o
   8  10   6       2847.08       2831.77        81.32 o
  10  10   6        262.53        219.34        36.70 o
  12  10   6        375.88        287.60        40.02 o
  14  10   6          1.09         57.58        42.53 o
  16  10   6          9.40        -38.05        75.45 o
 -17  11   6        272.45        274.01       125.15 o
 -15  11   6        321.02        391.06        38.88 o
 -13  11   6        974.13       1085.12        72.59 o
 -11  11   6       2740.26       2644.20        73.74 o
  -9  11   6       7487.33       7279.65       155.06 o
  -7  11   6       7557.00       6999.16       142.52 o
  -5  11   6         14.84          1.10        21.39 o
  -3  11   6       1953.82       1724.86        55.01 o
  -1  11   6       1522.15       1332.97        47.00 o
   1  11   6          0.18        -13.30        22.89 o
   3  11   6       3524.47       3347.15        93.16 o
   5  11   6        563.65        692.57        44.41 o
   7  11   6        800.21        867.37        43.90 o
   9  11   6       3923.30       4017.40       113.88 o
  11  11   6       1807.87       1820.90       111.85 o
  13  11   6         37.40         23.35        42.04 o
  15  11   6         15.58        -26.55        47.53 o
  17  11   6        186.67         90.73        85.90 o
 -16  12   6        429.70        420.25        89.60 o
 -14  12   6        374.74        339.99        47.39 o
 -12  12   6       1160.13       1217.95        92.80 o
 -10  12   6       1906.36       2099.20        77.75 o
  -8  12   6        489.63        466.01        35.28 o
  -6  12   6       4193.37       4011.99       107.40 o
  -4  12   6       3517.02       3354.10        92.39 o
  -2  12   6        456.08        355.36        27.48 o
   0  12   6        477.88        456.49        30.85 o
   2  12   6         85.94        170.48        29.53 o
   4  12   6        744.20        733.29        45.13 o
   6  12   6       5503.38       4801.40       128.40 o
   8  12   6       1247.47       1198.05        65.54 o
  10  12   6       1716.78       1792.33        94.43 o
  12  12   6       4699.43       4978.44       255.59 o
  14  12   6        247.07        321.01        78.13 o
  16  12   6        172.51        323.97       101.26 o
 -15  13   6        259.98        173.57        58.62 o
 -13  13   6        724.92        724.52        77.48 o
 -11  13   6       1384.49       1508.90        80.24 o
  -9  13   6       1164.41       1099.66        56.00 o
  -7  13   6         62.61         32.02        27.77 o
  -5  13   6        291.17        310.90        36.00 o
  -3  13   6       1415.75       1150.78        45.04 o
  -1  13   6       4669.23       4201.66        99.47 o
   1  13   6        280.81        174.80        26.64 o
   3  13   6        293.25        372.66        39.89 o
   5  13   6       1385.67       1287.94        82.84 o
   7  13   6        106.56         33.44        31.49 o
   9  13   6         76.67         53.15        35.29 o
  11  13   6       1925.51       2160.72        95.26 o
  13  13   6        289.23        282.09        57.01 o
  15  13   6        280.62        306.62       103.82 o
 -14  14   6       1046.22       1035.21        77.76 o
 -12  14   6       1272.10       1482.12        72.29 o
 -10  14   6       1994.37       2293.08       117.75 o
  -8  14   6        689.58        547.37        52.58 o
  -6  14   6        297.08        331.75        43.84 o
  -4  14   6        158.88        123.89        26.81 o
  -2  14   6        368.29        282.96        42.44 o
   0  14   6      11416.39      11016.98       308.09 o
   2  14   6       4231.60       4397.82       179.54 o
   4  14   6         22.24         -4.65        33.08 o
   6  14   6        139.15         78.01        39.99 o
   8  14   6         10.55        -48.74        48.74 o
  10  14   6        241.45        146.92        53.15 o
  12  14   6       4040.53       4655.80       151.90 o
  14  14   6       1998.62       2192.03       147.27 o
  16  14   6         13.02        -65.70       106.95 o
 -13  15   6         34.03         14.16        45.85 o
 -11  15   6        458.01        493.70        50.84 o
  -9  15   6       1038.04       1068.53       102.30 o
  -7  15   6       1916.11       2244.17       103.96 o
  -5  15   6        684.06        635.07        53.25 o
  -3  15   6       1030.17       1019.22        65.15 o
  -1  15   6       2578.38       2794.49       179.19 o
   1  15   6        592.16        592.29        41.72 o
   3  15   6       2411.35       2430.85       109.41 o
   5  15   6        266.24        171.27        53.20 o
   7  15   6        165.74        203.05        59.02 o
   9  15   6        347.90        412.66        63.28 o
  11  15   6          1.48         55.40        55.04 o
  13  15   6          1.18         -6.97        61.55 o
 -12  16   6        551.14        479.04        70.10 o
 -10  16   6        374.56        433.65        61.15 o
  -8  16   6        138.28        100.00        38.44 o
  -6  16   6       1330.04       1250.93        84.73 o
  -4  16   6        281.82        244.72        41.63 o
  -2  16   6         83.01        102.55        62.03 o
   0  16   6       3277.49       3614.63       132.12 o
   2  16   6       1880.28       1864.67       183.18 o
   4  16   6        792.45        860.80       101.94 o
   6  16   6        895.89       1153.39        98.65 o
   8  16   6       1694.47       2311.60       168.55 o
  10  16   6        714.35        878.14        73.18 o
  12  16   6         12.80         20.57        66.08 o
 -13  17   6        229.24        280.39       103.11 o
 -11  17   6        677.71        855.65       106.94 o
  -9  17   6       1008.09        721.53       107.21 o
  -7  17   6          2.06         29.62        52.50 o
  -5  17   6        248.11        272.58        56.90 o
  -3  17   6        561.45        621.61        69.24 o
  -1  17   6       1676.03       2502.00       182.89 o
   1  17   6        327.56        203.54        32.26 o
   3  17   6         67.78         74.90        37.26 o
   5  17   6          1.10        -16.04        53.68 o
   7  17   6         98.07        112.98        50.80 o
   9  17   6        105.36        145.31        72.79 o
  11  17   6       1140.60       1546.73       195.12 o
 -12  18   6          3.78        -14.50        78.77 o
 -10  18   6        179.22        355.20        91.28 o
  -8  18   6         17.38        -32.65        64.26 o
  -6  18   6        571.62        571.27        83.81 o
  -4  18   6        698.51        852.03        81.62 o
  -2  18   6         35.14         28.38        50.26 o
   0  18   6         57.51        121.67        60.20 o
   2  18   6        250.72        424.86        78.65 o
   4  18   6        193.08        124.11        65.53 o
   6  18   6        964.25       1353.89       182.32 o
 -18   1   7       1530.44       1553.90        96.11 o
 -16   1   7         36.92         77.02        28.35 o
 -14   1   7      17462.21      17342.79       299.20 o
 -12   1   7      10061.21      10842.06       210.04 o
 -10   1   7         26.02         69.87        15.75 o
  -8   1   7       4624.32       4429.87        90.72 o
  -6   1   7      21613.47      25076.80       384.22 o
  -4   1   7      41324.69      44223.10       960.17 o
  -2   1   7       3005.47       3086.28       107.19 o
   0   1   7      10760.02      11131.03       276.35 o
   2   1   7       3768.79       4081.67       104.45 o
   4   1   7      43730.23      43865.17       894.47 o
   6   1   7       5997.29       5204.31       246.06 o
   8   1   7      16488.47      16767.90       436.32 o
  10   1   7       2347.43       2160.07        63.74 o
  12   1   7        429.36        517.92        34.35 o
  14   1   7       2203.16       2111.63        81.14 o
  16   1   7       5200.72       5021.93       135.76 o
  18   1   7       7357.35       7342.79       175.94 o
  20   1   7         73.33         15.68        68.67 o
 -19   2   7         28.22          4.78        41.75 o
 -17   2   7         17.46         35.45        36.15 o
 -15   2   7        212.84        240.56        35.39 o
 -13   2   7         44.29        109.55        23.52 o
 -11   2   7        153.45        110.72        13.20 o
  -9   2   7       7700.84       7108.17       120.19 o
  -7   2   7       9790.78      10526.14       159.67 o
  -5   2   7      33774.62      36817.40       565.66 o
  -3   2   7       7520.28       8849.13       166.67 o
  -1   2   7      13860.88      15258.63       248.66 o
   1   2   7       1029.14       1507.95        56.41 o
   3   2   7        126.78         93.39        11.75 o
   5   2   7       9305.32       9481.69       263.29 o
   7   2   7      34741.77      34949.02       843.05 o
   9   2   7        725.89        697.88        37.20 o
  11   2   7       2619.51       2714.15        78.86 o
  13   2   7       8163.83       8219.73       177.19 o
  15   2   7       2596.39       2717.58        72.34 o
  17   2   7         12.81         14.23        20.31 o
  19   2   7       2247.90       2344.50       134.68 o
 -18   3   7       6311.08       6424.53       189.40 o
 -16   3   7        208.38        240.42        43.04 o
 -14   3   7        725.29        782.63        40.78 o
 -12   3   7       1064.88       1215.01        38.59 o
 -10   3   7      15357.92      15860.92       259.69 o
  -8   3   7      17261.18      17434.47       274.82 o
  -6   3   7      59830.19      64303.46       904.38 o
  -4   3   7       6802.16       6839.83       183.34 o
  -2   3   7      12320.11      12038.94       196.26 o
   0   3   7         95.57        158.82        15.11 o
   2   3   7        216.32        204.15        14.85 o
   4   3   7       6031.56       5888.92       108.72 o
   6   3   7       4067.14       4368.91       106.86 o
   8   3   7        161.75        162.51        19.74 o
  10   3   7       9195.96       9160.40       159.40 o
  12   3   7       2784.21       2650.13        80.03 o
  14   3   7        527.54        541.96        38.19 o
  16   3   7       4217.28       4158.75       109.09 o
  18   3   7       1379.05       1169.74        69.57 o
 -19   4   7        421.52        452.04        80.08 o
 -17   4   7       8501.56       8775.11       226.71 o
 -15   4   7        882.61        889.15        45.11 o
 -13   4   7       1157.04       1267.28        42.66 o
 -11   4   7       4590.95       4857.38        85.47 o
  -9   4   7      11775.19      12424.17       183.46 o
  -7   4   7        579.18        602.80        24.75 o
  -5   4   7        572.96       1007.84        30.56 o
  -3   4   7       1523.23       1393.44        40.77 o
  -1   4   7      10176.85      10077.82       148.86 o
   1   4   7      24410.11      25195.87       465.02 o
   3   4   7      37975.33      41583.09       755.14 o
   5   4   7       2777.14       3204.80        84.61 o
   7   4   7         24.30         71.40         9.85 o
   9   4   7        325.87        395.58        30.28 o
  11   4   7       3429.30       3666.84       159.10 o
  13   4   7      14855.76      15202.31       327.34 o
  15   4   7       2982.37       3107.21        97.56 o
  17   4   7       1859.44       1601.09        83.01 o
  19   4   7        235.90        311.74       121.74 o
 -18   5   7       2475.60       2552.97       101.78 o
 -16   5   7        239.30        122.65        38.15 o
 -14   5   7       1083.58       1093.14        48.04 o
 -12   5   7        291.20        284.42        20.21 o
 -10   5   7       6733.36       7008.25       112.31 o
  -8   5   7       5480.30       6153.93        98.67 o
  -6   5   7         95.43         82.06        11.70 o
  -4   5   7       2696.45       3005.88        76.98 o
  -2   5   7      22989.12      22349.30       353.79 o
   0   5   7        302.84        725.02        50.71 o
   2   5   7       7160.70       6935.82       147.38 o
   4   5   7       1554.72       1759.07        77.18 o
   6   5   7       4033.55       4336.63        96.88 o
   8   5   7        697.78        815.05        29.14 o
  10   5   7        445.84        418.73        31.82 o
  12   5   7       3405.42       3505.81        93.59 o
  14   5   7        194.43        268.39        33.93 o
  16   5   7       3226.50       3232.86       102.75 o
  18   5   7        628.43        550.86        65.89 o
 -19   6   7         59.07         81.54        65.56 o
 -17   6   7       7408.26       7515.94       234.35 o
 -15   6   7       6256.74       6699.76       207.08 o
 -13   6   7       1905.97       2041.49        69.06 o
 -11   6   7        753.67        792.49        26.01 o
  -9   6   7       1360.66       1513.83        45.60 o
  -7   6   7       2050.60       2123.40        44.40 o
  -5   6   7      12158.04      11678.33       218.04 o
  -3   6   7         31.47        115.49        15.83 o
  -1   6   7      27884.00      26630.93       416.90 o
   1   6   7      20444.57      18319.50       351.39 o
   3   6   7      28922.93      30363.74       631.63 o
   5   6   7      12016.09      12598.44       216.57 o
   7   6   7         33.06         44.29        15.38 o
   9   6   7       6842.65       7285.07       143.91 o
  11   6   7         18.02        -15.94        24.38 o
  13   6   7      20318.46      20715.62       379.38 o
  15   6   7       1298.75       1356.41        66.01 o
  17   6   7       3261.92       2919.22       115.00 o
  19   6   7         19.06         80.78       100.97 o
 -18   7   7       1251.63       1216.10        95.97 o
 -16   7   7          8.38        -18.11        37.52 o
 -14   7   7       1358.62       1176.92        44.85 o
 -12   7   7       4937.51       4941.21        81.91 o
 -10   7   7       2917.02       2878.99        69.49 o
  -8   7   7       2155.84       2237.31        55.18 o
  -6   7   7       4619.48       4510.34       119.52 o
  -4   7   7      26922.46      25239.64       402.41 o
  -2   7   7       1822.44       2108.43        71.57 o
   0   7   7       1715.80       1416.64        48.87 o
   2   7   7      13624.72      12862.67       259.67 o
   4   7   7       3236.54       3214.80       115.10 o
   6   7   7       1183.39       1296.15        42.45 o
   8   7   7       1162.51       1322.29        53.00 o
  10   7   7       1013.67       1316.53        70.40 o
  12   7   7       1174.37       1145.93        53.59 o
  14   7   7        105.77        122.19        31.20 o
  16   7   7       1381.83       1337.63        86.58 o
  18   7   7       2994.63       3034.30       276.47 o
 -19   8   7         13.80        -84.76       108.08 o
 -17   8   7         29.82         42.11        41.81 o
 -15   8   7        136.46        192.79        31.54 o
 -13   8   7       1483.87       1403.44        56.23 o
 -11   8   7      13789.91      13410.14       206.65 o
  -9   8   7       7030.43       6740.04       158.30 o
  -7   8   7       1499.76       1505.25        41.50 o
  -5   8   7      21480.28      18617.34       373.19 o
  -3   8   7       2412.96       2440.06        56.50 o
  -1   8   7        921.84        993.43        40.53 o
   1   8   7       2718.06       2462.15        75.30 o
   3   8   7        662.79        619.95        36.20 o
   5   8   7       3573.17       3596.79       102.63 o
   7   8   7      18587.88      18512.77       335.54 o
   9   8   7       4027.61       4191.11        85.35 o
  11   8   7        270.22        229.08        35.54 o
  13   8   7        115.74         84.25        29.49 o
  15   8   7         48.41        -14.32        35.39 o
  17   8   7       3065.39       2878.37       222.00 o
 -18   9   7         50.52         56.32        92.44 o
 -16   9   7        360.96        294.68        36.50 o
 -14   9   7       1343.78       1158.68        50.19 o
 -12   9   7        653.32        607.75        31.07 o
 -10   9   7        264.83        238.25        24.95 o
  -8   9   7       1282.54       1299.25        43.16 o
  -6   9   7       1424.63       1271.41        41.97 o
  -4   9   7         30.86          7.05        16.27 o
  -2   9   7       4265.50       3868.81        83.99 o
   0   9   7       1876.86       1563.87        47.35 o
   2   9   7        758.42        740.56        31.49 o
   4   9   7       2728.98       2383.03        78.98 o
   6   9   7        278.87        444.15        49.38 o
   8   9   7       1864.33       1648.83        52.20 o
  10   9   7        321.48        563.59        48.84 o
  12   9   7       1506.19       1402.75        66.02 o
  14   9   7        178.58        170.41        34.38 o
  16   9   7          4.53         15.11        69.39 o
 -17  10   7        693.30        536.02        64.36 o
 -15  10   7        406.32        331.36        55.46 o
 -13  10   7         37.64         27.59        22.11 o
 -11  10   7      10171.23      10450.03       181.50 o
  -9  10   7       1651.61       1556.13        47.11 o
  -7  10   7       1001.38        931.96        44.37 o
  -5  10   7       4790.60       4517.82       113.98 o
  -3  10   7       3025.17       3003.64        77.56 o
  -1  10   7        721.64        632.21        30.46 o
   1  10   7       2643.03       2462.50        88.92 o
   3  10   7       6922.71       6264.39       147.47 o
   5  10   7        155.10        185.40        20.43 o
   7  10   7       5063.38       5240.56       143.57 o
   9  10   7        340.33        357.05        31.03 o
  11  10   7       1408.55       1849.20       116.03 o
  13  10   7         18.34         31.66        34.87 o
  15  10   7        510.01        505.04        68.22 o
  17  10   7        121.23        -34.13       111.78 o
 -18  11   7        177.66        134.54        93.01 o
 -16  11   7         62.22         -0.82        51.51 o
 -14  11   7       1274.76       1414.05        65.85 o
 -12  11   7       6339.49       6723.24       166.04 o
 -10  11   7          3.23          0.83        25.05 o
  -8  11   7       2415.10       2330.11        84.96 o
  -6  11   7          7.03          3.87        18.38 o
  -4  11   7       4348.83       3889.98        91.47 o
  -2  11   7       4419.00       4163.55        97.86 o
   0  11   7       1706.76       1661.70        59.89 o
   2  11   7         38.65         90.65        23.81 o
   4  11   7        936.61        683.59        66.95 o
   6  11   7       4132.31       4059.03       100.36 o
   8  11   7       3742.10       3735.29       103.85 o
  10  11   7         12.16         14.55        30.04 o
  12  11   7        225.45        270.62        47.56 o
  14  11   7        767.26        639.24        74.66 o
  16  11   7        459.48        431.13        84.68 o
 -17  12   7        679.78        950.57       151.32 o
 -15  12   7        259.76         96.54        52.55 o
 -13  12   7          7.51         39.62        36.49 o
 -11  12   7       3067.49       3141.05       160.61 o
  -9  12   7        144.99        140.96        28.79 o
  -7  12   7        223.01        235.04        29.35 o
  -5  12   7        348.04        370.20        36.29 o
  -3  12   7       6448.96       6060.61       122.50 o
  -1  12   7        848.77        626.26        35.32 o
   1  12   7       2530.66       2333.69        77.18 o
   3  12   7         31.30         24.38        27.28 o
   5  12   7        427.14        389.88        36.26 o
   7  12   7        232.79        124.27        37.82 o
   9  12   7        191.48        160.15        44.16 o
  11  12   7        729.40        652.75        89.25 o
  13  12   7       5595.00       6829.10       252.19 o
  15  12   7        944.51        896.45       114.42 o
 -14  13   7        196.60        200.87        45.69 o
 -12  13   7         31.40         33.51        32.40 o
 -10  13   7       1317.54       1338.98        66.48 o
  -8  13   7       2352.55       2422.79        81.22 o
  -6  13   7       4358.14       4602.07       208.25 o
  -4  13   7        109.42         64.78        21.77 o
  -2  13   7         63.48         48.96        26.38 o
   0  13   7         31.71         19.82        24.42 o
   2  13   7       1248.66       1133.95        57.31 o
   4  13   7      11002.24      10647.14       377.47 o
   6  13   7        827.40        787.24        47.13 o
   8  13   7        342.38        514.62        67.24 o
  10  13   7       3849.98       4331.82       254.99 o
  12  13   7        928.34       1029.81       110.93 o
  14  13   7         90.49         60.00        90.45 o
  16  13   7        141.67         65.70        89.88 o
 -13  14   7       2613.50       2922.94       125.94 o
 -11  14   7        576.48        470.58        49.71 o
  -9  14   7          0.21         14.27        32.91 o
  -7  14   7       4363.51       4628.51       122.18 o
  -5  14   7       1592.59       1598.09        76.77 o
  -3  14   7        169.87        131.83        19.84 o
  -1  14   7        455.66        342.99        37.28 o
   1  14   7        137.04        158.26        29.95 o
   3  14   7        473.74        419.14        43.08 o
   5  14   7       1114.18        854.96        67.55 o
   7  14   7         96.87         51.99        50.69 o
   9  14   7       1864.73       2262.19       149.46 o
  11  14   7        369.61        371.21        64.06 o
  13  14   7         18.46        158.37        76.80 o
  15  14   7         70.39        208.20       103.82 o
 -14  15   7       1860.44       1907.11       186.02 o
 -12  15   7        641.59        542.84        73.98 o
 -10  15   7         13.61         47.28        36.72 o
  -8  15   7        799.60        819.99        59.58 o
  -6  15   7         70.02         -7.45        27.25 o
  -4  15   7        540.92        531.10        40.68 o
  -2  15   7       4024.49       3167.04       367.34 o
   0  15   7       1802.58       1775.22        67.94 o
   2  15   7       2169.73       1999.05       101.85 o
   4  15   7        956.85        878.13        69.71 o
   6  15   7        287.82        284.41       113.20 o
   8  15   7         48.24         77.86        62.67 o
  10  15   7        992.62       1080.62       140.14 o
  12  15   7        863.93       1019.89       102.15 o
  14  15   7       1911.04       2551.36       167.07 o
 -13  16   7         11.51        -74.99        74.99 o
 -11  16   7          4.99        -57.51        57.51 o
  -9  16   7         84.53        134.29        50.72 o
  -7  16   7          6.00          1.26        36.02 o
  -5  16   7          5.72        -32.67        48.68 o
  -3  16   7        883.27        829.85        78.26 o
  -1  16   7         46.66         65.59        55.75 o
   1  16   7        512.82        444.55        55.38 o
   3  16   7        127.26         51.45        49.56 o
   5  16   7        135.89        103.74        70.82 o
   7  16   7        373.84        323.00        88.57 o
   9  16   7         18.45         -8.53        67.64 o
  11  16   7        934.97        980.15       168.10 o
  13  16   7        328.46        521.65       133.40 o
 -12  17   7        806.87        916.46       109.58 o
 -10  17   7        102.72         15.75        53.07 o
  -8  17   7        330.91        288.11        61.65 o
  -6  17   7         88.75         45.86        50.08 o
  -4  17   7        760.75        779.97        90.85 o
  -2  17   7        792.61        890.86        77.65 o
   0  17   7        261.35        207.91        32.42 o
   2  17   7        273.63        279.08        48.94 o
   4  17   7        931.41       1032.29       116.36 o
   6  17   7        287.62        453.17        78.50 o
   8  17   7         31.68        -15.89        70.66 o
  10  17   7        324.79        306.90       116.62 o
 -11  18   7        521.84        709.95       167.81 o
  -9  18   7        153.55         65.98        82.10 o
  -7  18   7          0.44        -79.99        79.99 o
  -5  18   7        378.26        551.43        82.40 o
  -3  18   7        960.69       1015.91        86.27 o
  -1  18   7        416.65        531.99       100.55 o
   1  18   7         50.69         80.23        51.52 o
   3  18   7       1706.79       2038.82       148.23 o
   5  18   7        658.76        758.29       148.19 o
 -18   0   8         25.44         11.19        58.88 o
 -16   0   8        214.44        194.12        46.39 o
 -14   0   8       3760.74       3537.33       192.44 o
 -12   0   8      24566.98      24676.69       526.78 o
 -10   0   8      17760.85      18984.64       395.97 o
  -8   0   8          8.68         27.44         8.83 o
  -6   0   8      24025.35      23458.50       693.70 o
  -4   0   8      72257.74      76643.98      3785.63 o
  -2   0   8      16868.10      18005.04       566.02 o
   0   0   8         78.46        148.21        31.43 o
   2   0   8      14546.32      14165.82       434.82 o
   4   0   8        106.31        226.69        49.49 o
   6   0   8      28946.10      26402.82      1130.04 o
   8   0   8      44416.77      44160.76      1301.94 o
  10   0   8         46.02         16.12        23.11 o
  12   0   8       4744.29       4625.55       141.86 o
  14   0   8       1546.80       1637.49        76.04 o
  16   0   8         41.91         41.84        33.62 o
  18   0   8      17906.77      16958.84       477.13 o
 -19   1   8       1398.37       1164.35       106.07 o
 -17   1   8       3739.53       3811.10       130.73 o
 -15   1   8        836.81        891.39        47.70 o
 -13   1   8        600.22        658.11        35.96 o
 -11   1   8       7221.60       6963.25       128.44 o
  -9   1   8       4386.97       4643.26        94.73 o
  -7   1   8       2746.20       3198.74        61.78 o
  -5   1   8       3450.47       3326.78        68.78 o
  -3   1   8        275.95        380.99        12.94 o
  -1   1   8       1466.23       1694.87        74.12 o
   1   1   8      25050.97      26219.48       623.95 o
   3   1   8       1106.48       1372.38        60.84 o
   5   1   8       2837.65       2794.79       126.30 o
   7   1   8        324.87        198.85        48.81 o
   9   1   8        239.28        380.11        30.75 o
  11   1   8       1928.41       1945.76        53.95 o
  13   1   8        214.18        209.23        25.57 o
  15   1   8       1294.87       1338.23        49.93 o
  17   1   8       3360.90       3296.24        84.04 o
  19   1   8        804.70        739.33       106.79 o
 -18   2   8       6278.77       6519.05       191.38 o
 -16   2   8      11108.92      10560.68       241.06 o
 -14   2   8        622.75        707.89        46.92 o
 -12   2   8        583.05        624.17        27.12 o
 -10   2   8      20101.96      20519.08       334.57 o
  -8   2   8        120.35         83.07         9.51 o
  -6   2   8       6467.73       6898.83       120.89 o
  -4   2   8      18801.71      18743.35       429.41 o
  -2   2   8          5.69         29.83         7.82 o
   0   2   8      21804.11      22928.95       423.18 o
   2   2   8      15857.86      15682.89       301.05 o
   4   2   8        138.31        365.18        35.15 o
   6   2   8      17140.81      16990.63       368.10 o
   8   2   8      20701.75      20975.39       399.21 o
  10   2   8       1671.63       1574.20        55.69 o
  12   2   8       4138.56       3904.07        85.11 o
  14   2   8       1710.36       1859.98        75.24 o
  16   2   8        100.63         78.79        25.87 o
  18   2   8       3172.14       3025.97       102.76 o
 -19   3   8         47.86        103.53        89.60 o
 -17   3   8          0.51          5.84        41.31 o
 -15   3   8       2160.57       2286.01        85.21 o
 -13   3   8       4276.25       4416.50        95.00 o
 -11   3   8       3651.99       3561.06        73.81 o
  -9   3   8       1750.05       2032.25        51.01 o
  -7   3   8       6775.74       6472.94       124.75 o
  -5   3   8       4685.44       5148.09       120.35 o
  -3   3   8      25922.61      28502.37       370.17 o
  -1   3   8       2922.45       3311.70        67.31 o
   1   3   8       8711.88       9245.03       254.56 o
   3   3   8       6667.77       7020.64       137.63 o
   5   3   8      29156.85      31238.34       660.22 o
   7   3   8       1369.25       1353.29        70.90 o
   9   3   8       3045.08       2983.30        68.53 o
  11   3   8         24.90        109.59        22.55 o
  13   3   8       4665.42       4671.81       117.45 o
  15   3   8       1955.58       1898.07        69.01 o
  17   3   8       2333.13       2376.30        80.25 o
  19   3   8         29.90        -15.93       103.53 o
 -18   4   8       4728.10       4769.67       219.37 o
 -16   4   8      19733.50      19572.25       448.83 o
 -14   4   8       2644.55       2802.52        78.82 o
 -12   4   8       1576.57       1534.41        46.96 o
 -10   4   8       8752.55       8495.30       156.75 o
  -8   4   8       4254.80       4213.47        89.55 o
  -6   4   8        413.50        512.10        20.84 o
  -4   4   8      11857.63      11628.09       229.95 o
  -2   4   8        418.00        463.19        29.06 o
   0   4   8      21439.07      21534.90       402.65 o
   2   4   8       3524.81       3037.13        69.91 o
   4   4   8       5554.64       5604.46       127.10 o
   6   4   8         11.66         72.46        15.37 o
   8   4   8       2204.87       2453.48        68.20 o
  10   4   8       1247.44       1397.96        48.18 o
  12   4   8       9768.94       9998.86       207.51 o
  14   4   8       7970.86       7988.44       200.42 o
  16   4   8         79.28        114.62        30.46 o
  18   4   8         81.72        108.55        48.63 o
 -19   5   8      14710.67      15476.14       770.24 o
 -17   5   8       6573.41       6322.00       176.14 o
 -15   5   8       3215.15       3200.95        98.42 o
 -13   5   8         77.56         84.78        19.23 o
 -11   5   8        759.34        749.68        39.14 o
  -9   5   8      13507.11      13468.77       196.54 o
  -7   5   8      19384.96      18437.80       261.78 o
  -5   5   8       5183.76       4551.77        84.31 o
  -3   5   8      47042.57      50340.38       829.62 o
  -1   5   8      21388.31      21346.82       367.20 o
   1   5   8       3936.27       5074.59       119.08 o
   3   5   8      15385.44      17190.64       435.66 o
   5   5   8       2726.42       2733.73        65.27 o
   7   5   8        191.10        226.14        18.59 o
   9   5   8       2732.90       2801.53        73.16 o
  11   5   8      29126.06      29324.17       480.66 o
  13   5   8          0.44         54.03        40.70 o
  15   5   8        634.24        579.19        46.26 o
  17   5   8         31.56         26.89        36.58 o
 -18   6   8        336.71        377.34        56.70 o
 -16   6   8        151.45         62.71        32.01 o
 -14   6   8        368.57        438.15        51.72 o
 -12   6   8        354.21        403.42        22.00 o
 -10   6   8       4905.48       4811.90       118.91 o
  -8   6   8        781.11        739.56        24.95 o
  -6   6   8       1121.58        973.26        30.08 o
  -4   6   8         73.69         78.04        14.31 o
  -2   6   8       6502.98       5608.25       106.26 o
   0   6   8       1803.83       1945.69        98.46 o
   2   6   8      12129.41      12602.77       252.84 o
   4   6   8      17495.38      18484.30       327.30 o
   6   6   8        609.22        450.57        28.13 o
   8   6   8      12205.67      12499.87       263.64 o
  10   6   8       6752.75       6728.36       139.01 o
  12   6   8        116.72        325.91        33.15 o
  14   6   8        343.93        403.31        55.31 o
  16   6   8        146.44        135.30        35.76 o
  18   6   8       1243.46       1406.51       192.27 o
 -17   7   8          2.78        -17.73        40.44 o
 -15   7   8      13991.80      13379.62       371.93 o
 -13   7   8       7211.25       6901.93       120.08 o
 -11   7   8       4930.69       4764.54        83.08 o
  -9   7   8       2238.68       2411.51        70.88 o
  -7   7   8       4895.96       4459.84        78.47 o
  -5   7   8        407.88        450.56        23.99 o
  -3   7   8      21324.06      19477.08       319.57 o
  -1   7   8      31826.77      30804.63       483.67 o
   1   7   8        723.48        658.91        75.42 o
   3   7   8       3553.50       3443.03       185.16 o
   5   7   8      13177.85      13642.85       243.01 o
   7   7   8       3756.13       3871.98       147.91 o
   9   7   8      10605.72      10457.60       195.05 o
  11   7   8       1932.38       1986.41        65.00 o
  13   7   8          2.05        107.22        40.79 o
  15   7   8       5797.92       5411.03       259.77 o
  17   7   8       3771.39       3433.37       151.23 o
 -18   8   8        397.30        393.08       109.22 o
 -16   8   8       1289.73       1116.03        73.37 o
 -14   8   8        200.51        108.29        26.08 o
 -12   8   8       3775.67       3637.25        85.32 o
 -10   8   8        337.05        375.79        24.76 o
  -8   8   8       7709.28       7685.30       176.93 o
  -6   8   8       1463.43       1422.92        43.43 o
  -4   8   8       1878.01       1776.79        45.57 o
  -2   8   8       1267.51       1218.11        55.91 o
   0   8   8       2529.86       2404.01        65.99 o
   2   8   8        575.66        483.08        26.83 o
   4   8   8        819.01        901.14        42.81 o
   6   8   8        173.28        218.64        25.92 o
   8   8   8       1209.05       1478.96       116.26 o
  10   8   8        220.30        156.95        25.99 o
  12   8   8       3401.33       3294.51        96.47 o
  14   8   8          0.56          0.76        29.79 o
  16   8   8       1018.12        872.94        81.65 o
 -17   9   8        376.96        408.16        55.45 o
 -15   9   8       2778.51       2800.82       140.12 o
 -13   9   8       9660.80       9875.95       200.51 o
 -11   9   8      10290.80      10043.67       201.89 o
  -9   9   8       5051.24       4586.38        97.21 o
  -7   9   8        370.94        518.29        34.54 o
  -5   9   8       2394.41       2173.91        53.75 o
  -3   9   8        659.34        532.30        26.62 o
  -1   9   8      15739.51      14123.05       238.55 o
   1   9   8       5595.56       4835.88       102.14 o
   3   9   8       4560.94       4200.55       108.04 o
   5   9   8       2383.58       2338.28        60.73 o
   7   9   8          3.49         28.68        24.46 o
   9   9   8      12844.86      13504.62       247.26 o
  11   9   8       2635.24       2594.84        78.79 o
  13   9   8        199.63        155.10        44.08 o
  15   9   8       1496.80       1378.09        79.97 o
  17   9   8       8831.75       9131.35       545.82 o
 -16  10   8         87.63         69.60        42.79 o
 -14  10   8       1144.54       1067.36        73.06 o
 -12  10   8       4010.60       4327.77       120.36 o
 -10  10   8        155.06        149.81        24.93 o
  -8  10   8        343.27        318.44        28.86 o
  -6  10   8       6117.34       5645.77       106.80 o
  -4  10   8       2435.86       2211.68        54.49 o
  -2  10   8       6256.42       5986.38       116.90 o
   0  10   8       2304.43       2099.45        72.15 o
   2  10   8        837.86        798.37        37.49 o
   4  10   8       4152.14       3746.48        87.37 o
   6  10   8      10887.42      10598.17       254.38 o
   8  10   8      12230.13      11735.98       337.81 o
  10  10   8         11.22         17.64        27.64 o
  12  10   8          2.98         56.47        34.34 o
  14  10   8        995.91        858.86        78.08 o
  16  10   8         53.33        -51.20       105.24 o
 -17  11   8       1031.94       1115.25       155.87 o
 -15  11   8         10.86         -3.34        36.99 o
 -13  11   8        917.01        919.72        75.45 o
 -11  11   8        419.87        336.99        30.27 o
  -9  11   8      10229.57       9866.10       188.12 o
  -7  11   8       9223.03       8912.50       172.33 o
  -5  11   8       4735.64       4378.98       153.00 o
  -3  11   8        168.44        186.95        22.37 o
  -1  11   8       1871.78       1650.97        54.86 o
   1  11   8        133.14         91.90        24.20 o
   3  11   8       3360.34       2979.73       132.95 o
   5  11   8        127.15        153.91        30.80 o
   7  11   8         11.16        -31.98        31.98 o
   9  11   8       3041.79       3156.33       123.38 o
  11  11   8       4216.43       4355.08       288.17 o
  13  11   8       1170.24       1444.51        85.68 o
  15  11   8        417.48        195.10        75.87 o
 -14  12   8        468.37        518.01        51.39 o
 -12  12   8       1135.88       1151.38        60.33 o
 -10  12   8       5644.00       6348.26       202.12 o
  -8  12   8          3.73         -3.87        28.53 o
  -6  12   8       2878.88       2928.19        73.58 o
  -4  12   8        680.87        725.78        35.88 o
  -2  12   8         76.45         75.41        24.44 o
   0  12   8       3454.05       3074.68       112.20 o
   2  12   8       5372.28       5219.21       132.91 o
   4  12   8       1758.98       1875.07        88.32 o
   6  12   8       3920.24       3697.21       129.95 o
   8  12   8        990.95        826.27        53.35 o
  10  12   8         61.58         60.59        47.47 o
  12  12   8       1293.62       1359.19       132.85 o
  14  12   8       1145.97       1023.12       116.69 o
  16  12   8       1116.95       1037.89       153.31 o
 -15  13   8         63.25         28.16        70.25 o
 -13  13   8          4.20        -11.98        62.94 o
 -11  13   8        260.51        171.87        37.19 o
  -9  13   8        390.84        366.03        44.61 o
  -7  13   8       1103.75       1137.69        60.99 o
  -5  13   8       1597.30       1397.95        50.18 o
  -3  13   8       2336.19       2274.30        75.32 o
  -1  13   8       1143.91       1139.34        62.24 o
   1  13   8        360.78        223.33        30.65 o
   3  13   8         12.37         30.88        31.38 o
   5  13   8          5.31        -33.40        33.40 o
   7  13   8          1.01         22.54        57.74 o
   9  13   8         75.26         90.04        47.16 o
  11  13   8       2154.58       3282.36       191.15 o
  13  13   8         41.05        -14.76        61.28 o
  15  13   8         44.44        -27.59       105.24 o
 -14  14   8        159.27        218.24        62.03 o
 -12  14   8        444.04        441.01        59.12 o
 -10  14   8       2381.18       2692.63       110.52 o
  -8  14   8          8.74          9.69        35.53 o
  -6  14   8       2363.14       2525.56        83.00 o
  -4  14   8       2853.96       2932.61       105.96 o
  -2  14   8         24.19         -8.91        25.82 o
   0  14   8      11111.92      11023.09       272.63 o
   2  14   8       5135.65       5257.84       153.81 o
   4  14   8        602.29        525.12        51.90 o
   6  14   8          9.69         -7.66        57.14 o
   8  14   8        196.25        312.48        56.43 o
  10  14   8          0.15         21.50        58.66 o
  12  14   8       2276.33       2275.73       185.73 o
  14  14   8       1445.00       1906.82       217.02 o
 -13  15   8        224.91        142.96        54.26 o
 -11  15   8        566.40        453.53        54.97 o
  -9  15   8        730.49        756.47        64.61 o
  -7  15   8       2238.12       2611.33       113.27 o
  -5  15   8       1803.13       1874.26        84.86 o
  -3  15   8        456.09        413.73        39.09 o
  -1  15   8       1199.97       1016.28        77.59 o
   1  15   8        733.97        705.88        65.60 o
   3  15   8        245.53        228.86        48.44 o
   5  15   8         54.30         40.33        58.79 o
   7  15   8        494.67        504.28        89.90 o
   9  15   8         58.90         64.76        61.84 o
  11  15   8        179.49        224.41        67.91 o
  13  15   8         74.70         15.07       105.52 o
 -12  16   8        164.05         44.29        64.84 o
 -10  16   8         48.60         10.64        47.10 o
  -8  16   8        136.99         45.64        46.16 o
  -6  16   8       1796.78       2224.53       129.16 o
  -4  16   8       4695.66       5886.04       233.93 o
  -2  16   8        284.62        298.47        75.67 o
   0  16   8        859.32        734.67       309.89 o
   2  16   8       1085.92       1090.59        93.59 o
   4  16   8         73.59         79.22        51.82 o
   6  16   8        581.62        496.50        98.59 o
   8  16   8       1503.56       1421.35       149.18 o
  10  16   8        435.01        723.31       146.77 o
 -11  17   8         14.93        -54.51        71.14 o
  -9  17   8        136.90        166.44        54.41 o
  -7  17   8        529.25        530.77        68.41 o
  -5  17   8          0.61         -8.93        48.63 o
  -3  17   8        390.00        323.02        59.78 o
  -1  17   8        267.67        287.60       117.19 o
   1  17   8        423.85        433.51        48.14 o
   3  17   8        464.33        411.72        52.10 o
   5  17   8         95.42         53.68        78.22 o
   7  17   8         12.65         48.92       107.23 o
 -10  18   8        588.20        654.29       235.79 o
  -8  18   8         81.80         81.63       111.35 o
  -6  18   8        910.07        942.27       102.63 o
  -4  18   8        330.04        384.95        77.42 o
  -2  18   8        427.51        488.17        71.35 o
   0  18   8         40.71         17.39       116.33 o
   2  18   8        935.78       1346.41       143.59 o
 -18   1   9       1839.80       1710.69       126.68 o
 -16   1   9          4.96          0.65        30.02 o
 -14   1   9      20773.91      20775.83       383.00 o
 -12   1   9      11745.82      11996.87       202.65 o
 -10   1   9       1224.05       1245.90        37.43 o
  -8   1   9      10067.19       9630.97       150.16 o
  -6   1   9       1421.73       1647.31        48.21 o
  -4   1   9       4342.22       4679.90       100.19 o
  -2   1   9      10378.58      10531.44       189.03 o
   0   1   9       6656.77       6266.35       151.88 o
   2   1   9       4916.53       5304.32       130.40 o
   4   1   9      32777.77      30230.54       718.60 o
   6   1   9       2157.31       1735.71       158.38 o
   8   1   9       4228.99       4474.39       109.09 o
  10   1   9       6354.65       6322.75       117.06 o
  12   1   9        639.31        675.29        34.39 o
  14   1   9       2442.74       2488.69        70.52 o
  16   1   9      10489.74      10026.35       210.43 o
  18   1   9       5505.82       5169.67       142.93 o
 -19   2   9        254.97        205.86        64.90 o
 -17   2   9       1672.78       1731.62        83.31 o
 -15   2   9       2110.85       2183.22        80.84 o
 -13   2   9       8848.60       8784.38       199.61 o
 -11   2   9      13084.67      12607.83       215.77 o
  -9   2   9       1305.52       1527.73        38.84 o
  -7   2   9      19245.09      19993.47       297.63 o
  -5   2   9       1789.64       2265.02        60.06 o
  -3   2   9       4054.94       4288.30        94.29 o
  -1   2   9        582.61        657.24        34.56 o
   1   2   9        702.38       1023.59        72.71 o
   3   2   9       1248.12       1432.17        56.83 o
   5   2   9      14832.81      14960.32       392.30 o
   7   2   9      14520.21      14120.78       315.79 o
   9   2   9        106.06        183.99        19.17 o
  11   2   9         88.61        150.94        23.22 o
  13   2   9        736.12        686.44        35.78 o
  15   2   9       9493.80       9258.56       215.32 o
  17   2   9       1224.94       1176.64        51.64 o
 -20   3   9       6894.00       7320.38       439.73 o
 -18   3   9       5907.42       5887.75       421.95 o
 -16   3   9         79.84         71.20        34.89 o
 -14   3   9         33.58         78.03        29.46 o
 -12   3   9       6787.90       6681.02       142.52 o
 -10   3   9       7194.86       7642.19       154.81 o
  -8   3   9      27357.33      28864.17       448.34 o
  -6   3   9      42086.61      42628.99       821.70 o
  -4   3   9       1436.28       1864.39        39.67 o
  -2   3   9       4327.61       3468.52        62.27 o
   0   3   9       1669.79       2402.57        57.50 o
   2   3   9       4579.41       5022.02       105.15 o
   4   3   9       3852.84       4389.61       126.55 o
   6   3   9       9698.30       9842.88       240.86 o
   8   3   9        796.91        859.76        40.18 o
  10   3   9      26511.31      25548.36       390.69 o
  12   3   9       2486.26       2417.10        73.16 o
  14   3   9        485.70        534.69        39.26 o
  16   3   9         58.91        176.57        34.10 o
  18   3   9         13.55          2.36        45.36 o
 -19   4   9         94.21         67.76        65.34 o
 -17   4   9       6262.03       6582.32       269.19 o
 -15   4   9       1229.08       1380.33        64.92 o
 -13   4   9       6815.42       6538.02       211.24 o
 -11   4   9       2712.02       2674.41        89.53 o
  -9   4   9      14181.09      14038.69       292.18 o
  -7   4   9        371.74        508.16        23.58 o
  -5   4   9       4458.90       4097.91        80.24 o
  -3   4   9       2122.08       2404.51        88.63 o
  -1   4   9      10054.30      11057.47       187.65 o
   1   4   9      16042.62      16433.63       266.43 o
   3   4   9      21915.87      23594.35       506.00 o
   5   4   9       1808.48       1729.08        52.14 o
   7   4   9        534.25        618.70        41.83 o
   9   4   9        783.11        916.77        41.47 o
  11   4   9       1844.14       1708.54        60.70 o
  13   4   9       5026.21       4969.46       136.98 o
  15   4   9        694.98        621.60        47.29 o
  17   4   9       1512.67       1352.31        89.01 o
 -20   5   9       2641.86       2470.85       236.65 o
 -18   5   9        422.20        455.94       116.62 o
 -16   5   9        300.68        342.26        45.26 o
 -14   5   9        281.20        205.53        27.44 o
 -12   5   9          8.85          6.25        14.54 o
 -10   5   9        292.61        315.17        26.69 o
  -8   5   9       3246.42       3450.39        60.67 o
  -6   5   9       2114.03       2246.85        54.46 o
  -4   5   9         91.17         99.29        19.37 o
  -2   5   9      10826.76      10989.47       329.45 o
   0   5   9        837.20        706.49        30.21 o
   2   5   9       1291.62       1242.16        35.24 o
   4   5   9       2803.38       3042.86       104.85 o
   6   5   9        370.32        409.61        25.46 o
   8   5   9        133.78        144.71        38.01 o
  10   5   9       8280.94       9009.29       187.40 o
  12   5   9       2695.73       2968.56        85.88 o
  14   5   9         69.94         86.61        35.32 o
  16   5   9         19.50         -1.26        34.31 o
  18   5   9         15.06         16.50       105.81 o
 -19   6   9          6.24         28.73        96.99 o
 -17   6   9       6400.84       6312.83       286.29 o
 -15   6   9       1322.86       1298.50        62.57 o
 -13   6   9      11913.02      11827.78       248.00 o
 -11   6   9         36.71         70.02        16.62 o
  -9   6   9      14928.72      15125.95       319.41 o
  -7   6   9       2246.93       2092.68        45.81 o
  -5   6   9      20113.20      19663.88       282.90 o
  -3   6   9       1367.21       1118.85        53.09 o
  -1   6   9      21319.39      20632.41       332.54 o
   1   6   9      14215.37      13853.53       275.92 o
   3   6   9      18572.18      19133.43       339.08 o
   5   6   9        501.42        491.59        29.60 o
   7   6   9         76.25        120.59        19.33 o
   9   6   9       4545.87       4567.16        94.54 o
  11   6   9       7578.28       7805.32       199.54 o
  13   6   9       9878.60      10028.37       311.60 o
  15   6   9        182.31        140.85        36.01 o
  17   6   9         66.80         17.43        48.72 o
 -18   7   9       1507.11       1083.11       157.86 o
 -16   7   9          0.50        -34.81        36.54 o
 -14   7   9       1250.35       1270.44        53.85 o
 -12   7   9       3559.85       3540.99        69.14 o
 -10   7   9          0.27         -6.42        15.01 o
  -8   7   9       2819.04       2544.89        76.34 o
  -6   7   9       8273.49       7818.10       121.97 o
  -4   7   9         18.19        118.65        15.94 o
  -2   7   9       1621.35       1461.28        43.43 o
   0   7   9      12801.17      12948.42       284.16 o
   2   7   9        816.93        907.73        38.40 o
   4   7   9       8129.55       8778.55       152.15 o
   6   7   9       2698.99       3077.44       115.22 o
   8   7   9       7354.36       7390.77       223.32 o
  10   7   9       4213.67       4367.58       168.86 o
  12   7   9       3190.74       3298.70       104.25 o
  14   7   9       1609.48       1745.58       100.83 o
  16   7   9       2077.35       2133.32       139.64 o
 -17   8   9         73.58          0.21        44.17 o
 -15   8   9       2109.82       2399.35        91.57 o
 -13   8   9        144.03        101.29        23.58 o
 -11   8   9       4888.11       4669.30        94.57 o
  -9   8   9        578.83        675.62        34.96 o
  -7   8   9       6079.91       5787.88       143.04 o
  -5   8   9      27730.57      26911.38       415.85 o
  -3   8   9       5176.17       4428.82       114.73 o
  -1   8   9       2186.56       1989.72        52.84 o
   1   8   9       8681.50       8422.10       190.87 o
   3   8   9       8577.24       8908.67       210.47 o
   5   8   9      20164.84      19720.72       324.13 o
   7   8   9       1077.25       1254.94        72.56 o
   9   8   9       3664.00       3721.66       107.13 o
  11   8   9        230.73        216.61        31.20 o
  13   8   9       1759.56       1847.29        85.07 o
  15   8   9        645.41        670.36        60.13 o
  17   8   9        499.46        499.74       144.78 o
 -18   9   9        113.73        104.95        90.16 o
 -16   9   9       1884.66       1656.96       137.67 o
 -14   9   9        691.16        583.40        50.42 o
 -12   9   9       1612.33       1859.37        62.88 o
 -10   9   9         83.99        115.27        25.04 o
  -8   9   9       1139.82       1094.22        40.97 o
  -6   9   9       1248.06       1092.57        35.88 o
  -4   9   9        112.90         83.96        17.03 o
  -2   9   9       8035.00       7487.38       130.81 o
   0   9   9       2209.00       1901.10        51.62 o
   2   9   9       7403.34       7317.46       159.70 o
   4   9   9        307.09        328.54        45.81 o
   6   9   9      11791.43      12765.10       503.95 o
   8   9   9       1443.85       1291.23        58.05 o
  10   9   9         36.77         86.15        28.62 o
  12   9   9        454.78        347.52        44.59 o
  14   9   9        432.56        400.75        50.97 o
  16   9   9        532.05        524.28        94.87 o
 -17  10   9         33.96        -14.79        98.98 o
 -15  10   9        970.11        792.53        65.97 o
 -13  10   9         50.29         44.61        21.86 o
 -11  10   9      11787.40      11338.71       306.69 o
  -9  10   9       2260.86       2191.08        85.61 o
  -7  10   9       1511.57       1397.53        44.53 o
  -5  10   9       1085.50       1082.12        40.54 o
  -3  10   9       1807.31       1613.53        49.63 o
  -1  10   9       1791.27       1616.22        71.72 o
   1  10   9      13135.06      12274.22       229.16 o
   3  10   9       1234.97       1308.78        47.07 o
   5  10   9       1033.55       1085.69        59.39 o
   7  10   9       4189.22       4038.15       123.99 o
   9  10   9        553.61        556.77        40.92 o
  11  10   9        298.57        251.40        44.36 o
  13  10   9       1371.50       1261.28       106.23 o
  15  10   9       1143.37       1049.26       175.49 o
 -16  11   9         41.48        -30.43        93.58 o
 -14  11   9       2702.01       2541.89       111.24 o
 -12  11   9       7335.57       7501.00       152.75 o
 -10  11   9       1473.15       1474.36        75.95 o
  -8  11   9       1324.64       1269.27        55.91 o
  -6  11   9        995.41        998.18        63.32 o
  -4  11   9       2482.74       2378.13        71.13 o
  -2  11   9         82.59         95.28        26.03 o
   0  11   9       6155.96       5919.83       189.25 o
   2  11   9       1494.50       1376.75        57.77 o
   4  11   9      11487.34      11378.63       343.34 o
   6  11   9        460.57        494.62        37.98 o
   8  11   9         22.03         36.07        27.89 o
  10  11   9        981.11       1010.01        76.07 o
  12  11   9         20.05         80.67        61.55 o
  14  11   9       1096.26        913.20       136.10 o
 -15  12   9        226.97        187.72        71.96 o
 -13  12   9       1341.85       1192.26        87.54 o
 -11  12   9       1095.03        993.66        53.53 o
  -9  12   9       2634.66       2641.39       128.00 o
  -7  12   9       2764.45       2766.45        79.92 o
  -5  12   9       1112.89       1129.50        51.05 o
  -3  12   9       2560.53       2315.12        93.27 o
  -1  12   9       4964.21       4457.86       111.93 o
   1  12   9       6052.90       5630.69       163.77 o
   3  12   9       1273.93       1317.45        77.80 o
   5  12   9       1775.57       1832.69        89.23 o
   7  12   9         68.62         -5.58        31.00 o
   9  12   9        457.70        336.46        54.43 o
  11  12   9       1214.37       1063.08       106.60 o
  13  12   9       4196.54       3900.33       350.70 o
  17  12   9         39.43         40.96       101.83 o
 -14  13   9        961.83       1014.06        88.31 o
 -12  13   9        130.06        154.68        39.15 o
 -10  13   9        705.43        764.07        55.10 o
  -8  13   9       2480.60       2780.36        96.08 o
  -6  13   9       1102.96       1230.37        44.77 o
  -4  13   9       1384.25       1364.15        51.70 o
  -2  13   9       1334.69       1344.32        55.81 o
   0  13   9       4276.01       4148.47       187.67 o
   2  13   9        120.10        122.47        29.78 o
   4  13   9       1769.07       1810.84        95.63 o
   6  13   9         57.13         20.81        41.21 o
   8  13   9        684.64        592.58        63.10 o
  10  13   9       2092.43       2642.07       248.02 o
  12  13   9       1481.99       1605.37       148.91 o
  14  13   9        375.04        386.83       120.03 o
 -13  14   9        940.33        844.36        69.94 o
 -11  14   9        143.74        167.74        44.10 o
  -9  14   9        130.75        158.22        39.39 o
  -7  14   9        364.30        326.34        42.54 o
  -5  14   9       1182.68       1162.76        80.02 o
  -3  14   9        214.63        201.22        28.35 o
  -1  14   9         64.73         35.50        28.67 o
   1  14   9        588.07        629.85        45.37 o
   3  14   9        416.65        285.51        45.92 o
   5  14   9        136.72         33.94        49.16 o
   7  14   9        292.79        251.21        62.99 o
   9  14   9       1979.15       2510.56       194.55 o
  11  14   9          0.85        -16.30        58.26 o
  13  14   9         78.37         57.78        76.54 o
 -12  15   9         53.67         50.73        45.44 o
 -10  15   9         38.49         20.22        36.69 o
  -8  15   9       1809.38       2272.73       124.74 o
  -6  15   9       1094.90       1345.82        78.21 o
  -4  15   9        227.34        137.91        33.53 o
  -2  15   9       2061.81       2195.87       162.29 o
   0  15   9        566.13        570.77        47.40 o
   2  15   9        164.60        194.14        38.49 o
   4  15   9        400.18        404.23        67.98 o
   6  15   9       1048.23       1200.19       150.18 o
   8  15   9          3.71        -36.77        52.41 o
  10  15   9       1385.29       1556.51       194.64 o
 -11  16   9          2.20        -56.12        56.12 o
  -9  16   9         20.31        -49.21        49.21 o
  -7  16   9         83.86         63.76        49.24 o
  -5  16   9          8.03         -7.04        46.50 o
  -3  16   9          1.35        -25.61        33.88 o
  -1  16   9        594.22        565.02        74.24 o
   1  16   9          4.17          7.37        34.96 o
   3  16   9          3.41        -37.80        37.80 o
   5  16   9        288.08        283.69        84.24 o
   7  16   9        359.02        418.79       144.38 o
   9  16   9         67.10        161.27       113.77 o
 -12  17   9       2108.96       2997.61       277.89 o
 -10  17   9        116.38        100.61        71.99 o
  -8  17   9        511.22        565.81        71.84 o
  -6  17   9        111.03         74.56        51.39 o
  -4  17   9         28.19        100.85        51.13 o
  -2  17   9       1828.32       2374.03       158.64 o
   0  17   9        213.20        165.06        48.19 o
   2  17   9        317.70        300.09        64.00 o
   4  17   9       1145.22        962.74        86.65 o
 -11  18   9        246.40        554.64       146.48 o
  -9  18   9          2.16        -46.70        75.44 o
  -7  18   9         11.62        -30.53        77.52 o
  -5  18   9       1707.48       2449.17       259.97 o
  -3  18   9        386.70        576.53        94.93 o
  -1  18   9        317.20        224.90        88.17 o
 -20   0  10         74.31         70.25        98.13 o
 -18   0  10         28.02         79.07        80.21 o
 -16   0  10       4244.91       4561.42       203.78 o
 -14   0  10      13187.30      12598.69       353.41 o
 -12   0  10      10200.93       9711.99       313.49 o
 -10   0  10         86.59         73.86        27.84 o
  -8   0  10      17655.96      18801.93       398.52 o
  -6   0  10       6848.06       7627.57       204.78 o
  -4   0  10     124822.91     122807.73     13152.63 o
  -2   0  10      44602.07      48796.36      1564.08 o
   0   0  10        891.47       1101.22        59.98 o
   2   0  10       7688.64       7036.48       233.90 o
   4   0  10       6588.67       7190.97       365.78 o
   6   0  10      22379.03      21287.07       661.29 o
   8   0  10      28750.93      29091.07       725.53 o
  10   0  10      11285.91      11387.06       381.08 o
  12   0  10         49.54        -21.96        37.36 o
  14   0  10        113.79        106.39        37.50 o
  16   0  10       5181.29       4946.57       180.22 o
  18   0  10       9935.38       9520.01       388.25 o
 -19   1  10       2189.05       1989.46       174.64 o
 -17   1  10        112.76         93.62        58.03 o
 -15   1  10       1032.22       1042.61        51.91 o
 -13   1  10        559.72        638.80        41.77 o
 -11   1  10       3964.75       3759.34        71.29 o
  -9   1  10       5222.23       5186.25        92.20 o
  -7   1  10       4552.91       4318.58       127.60 o
  -5   1  10       2990.01       3197.91       116.07 o
  -3   1  10       3172.67       3628.28        97.01 o
  -1   1  10      12429.20      13037.40       208.19 o
   1   1  10       8465.26       8461.19       194.96 o
   3   1  10       7098.46       6898.53       162.96 o
   5   1  10      16896.01      17473.34       425.59 o
   7   1  10        414.34        391.71        37.27 o
   9   1  10      12599.36      12707.19       291.33 o
  11   1  10       2636.80       2524.33        74.21 o
  13   1  10       1128.24       1166.62        47.94 o
  15   1  10       3563.80       3519.02       101.67 o
  17   1  10        556.08        598.66        46.35 o
 -20   2  10         83.28         52.33        71.25 o
 -18   2  10       1389.47       1138.11       108.66 o
 -16   2  10       7248.71       7883.69       288.78 o
 -14   2  10       1325.74       1146.69        56.14 o
 -12   2  10       2898.12       2977.00        77.44 o
 -10   2  10      13411.89      13601.30       214.29 o
  -8   2  10       4052.02       4312.04        76.02 o
  -6   2  10        692.22        760.52        27.75 o
  -4   2  10      15241.41      15464.81       247.61 o
  -2   2  10       1948.59       2022.06        47.79 o
   0   2  10      31219.96      32226.29       543.04 o
   2   2  10       2576.64       2180.87        93.64 o
   4   2  10      13157.92      13506.83       344.87 o
   6   2  10       7398.12       7868.44       180.89 o
   8   2  10      12251.17      11111.22       201.21 o
  10   2  10        643.09        649.74        38.35 o
  12   2  10       1023.02        991.26        46.99 o
  14   2  10       6905.74       6895.41       149.35 o
  16   2  10        346.73        271.38        37.93 o
  18   2  10       1686.54       1606.76        98.88 o
 -19   3  10         11.30         34.37        62.85 o
 -17   3  10       2023.17       1880.65       190.28 o
 -15   3  10        505.14        414.68        42.61 o
 -13   3  10       5433.86       5622.58       142.71 o
 -11   3  10          5.10         79.93        12.69 o
  -9   3  10       1810.22       1790.19        41.56 o
  -7   3  10       2806.90       3177.87        70.14 o
  -5   3  10       4174.91       4559.01        86.38 o
  -3   3  10        855.82       1173.62        51.19 o
  -1   3  10       5173.20       4898.20        93.50 o
   1   3  10      17837.87      19458.73       292.66 o
   3   3  10      11743.49      11380.56       229.52 o
   5   3  10       1951.47       1936.95        67.41 o
   7   3  10        210.23        155.56        21.59 o
   9   3  10        371.30        507.91        40.66 o
  11   3  10       1410.13       1468.69        61.47 o
  13   3  10         11.36         83.18        27.23 o
  15   3  10        741.34        685.66        47.81 o
  17   3  10       3738.60       3329.38       150.62 o
 -20   4  10          4.39        117.75       106.95 o
 -18   4  10       3729.58       3713.24       278.46 o
 -16   4  10       7321.90       7249.44       284.19 o
 -14   4  10       1653.10       1575.51        82.85 o
 -12   4  10       1226.28       1296.16        54.84 o
 -10   4  10       3375.56       3504.08        70.65 o
  -8   4  10      16929.00      16968.54       260.47 o
  -6   4  10         28.63         37.48        11.24 o
  -4   4  10       7625.76       7342.54       137.61 o
  -2   4  10      19160.36      20389.29       327.18 o
   0   4  10      36089.94      38339.50       523.72 o
   2   4  10       5326.02       5569.26       106.81 o
   4   4  10      26120.37      26952.75       516.68 o
   6   4  10        168.94         57.51        22.62 o
   8   4  10      12856.21      12460.26       262.24 o
  10   4  10          6.03         25.95        22.30 o
  12   4  10       1165.78       1395.61        62.80 o
  14   4  10         33.27        206.75        48.65 o
  16   4  10        932.82        927.61        55.47 o
  18   4  10        469.30        515.96       139.94 o
 -19   5  10      17361.05      17786.00       868.65 o
 -17   5  10       6984.63       7109.62       422.38 o
 -15   5  10       1635.84       1498.53        74.33 o
 -13   5  10         60.81         43.03        34.01 o
 -11   5  10        818.67        802.46        39.18 o
  -9   5  10         16.24         14.21         9.42 o
  -7   5  10      34772.81      33717.36       570.83 o
  -5   5  10       4916.21       5264.54        95.61 o
  -3   5  10      21333.12      21793.27       372.23 o
  -1   5  10      14437.33      14433.25       240.65 o
   1   5  10        555.06        640.56        25.32 o
   3   5  10       3842.62       3841.33       116.68 o
   5   5  10       1780.29       2140.90        60.67 o
   7   5  10        820.65        855.49        66.43 o
   9   5  10      20221.08      20522.52       376.62 o
  11   5  10      10383.55      10233.02       228.77 o
  13   5  10          2.29         52.13        33.77 o
  15   5  10         53.19         27.54        39.21 o
  17   5  10         11.68         -2.33        43.72 o
 -18   6  10       2121.05       1864.16       200.24 o
 -16   6  10       1442.93       1211.75        85.15 o
 -14   6  10       1307.43       1298.32        65.51 o
 -12   6  10       1901.48       1765.06        54.74 o
 -10   6  10       1886.08       1748.22        76.85 o
  -8   6  10       9422.66       9504.39       150.93 o
  -6   6  10       1454.17       1454.50        39.93 o
  -4   6  10       9399.00       9569.56       149.42 o
  -2   6  10       7668.52       7617.17       150.13 o
   0   6  10       6710.91       7254.91       146.67 o
   2   6  10        813.64        895.71        56.72 o
   4   6  10        365.38        513.55        35.74 o
   6   6  10       6148.12       6316.29       182.34 o
   8   6  10         41.33        366.61        38.90 o
  10   6  10       4972.83       4949.32       122.35 o
  12   6  10         43.37         59.39        29.68 o
  14   6  10       1457.86       1430.67       132.07 o
  16   6  10          3.16        -11.47        52.38 o
 -19   7  10       2863.05       2632.40       246.03 o
 -17   7  10        649.63        522.50       123.16 o
 -15   7  10       1298.52       1215.48        59.98 o
 -13   7  10       5861.09       6046.47       135.83 o
 -11   7  10       2646.33       2654.35        73.41 o
  -9   7  10       6151.73       6021.19        99.12 o
  -7   7  10       9721.66       9402.84       156.38 o
  -5   7  10       4805.28       4534.53       103.08 o
  -3   7  10       7333.27       6604.40       131.07 o
  -1   7  10       9734.27      10067.77       179.04 o
   1   7  10        813.27        875.74        35.68 o
   3   7  10         19.68         33.19        14.50 o
   5   7  10       6504.39       6596.19       130.75 o
   7   7  10       1371.36       1403.92        65.11 o
   9   7  10       6126.92       6309.66       135.89 o
  11   7  10       6068.63       6162.43       146.75 o
  13   7  10         13.21         44.80        35.16 o
  15   7  10        838.17        655.98        72.51 o
  17   7  10       3772.25       3775.53       315.43 o
 -18   8  10        248.75         89.88        94.72 o
 -16   8  10          6.25        -16.52        38.56 o
 -14   8  10       2603.91       2284.83       102.76 o
 -12   8  10       1002.18        890.38        39.27 o
 -10   8  10        501.90        515.11        39.41 o
  -8   8  10       6172.66       6277.21       161.25 o
  -6   8  10        564.48        692.51        32.18 o
  -4   8  10       2628.36       2631.98        78.70 o
  -2   8  10       5366.81       4883.73       135.22 o
   0   8  10       4119.28       4173.81        81.20 o
   2   8  10       1051.42       1220.13        63.36 o
   4   8  10       3346.79       3753.78       125.62 o
   6   8  10         10.85        109.13        36.23 o
   8   8  10       7369.54       7496.84       154.08 o
  10   8  10        103.23        140.23        28.32 o
  12   8  10         49.67         29.77        32.37 o
  14   8  10        623.95        511.13       131.69 o
  16   8  10        626.59        613.52       142.78 o
 -17   9  10         14.82         14.79        99.55 o
 -15   9  10        633.00        462.27        45.40 o
 -13   9  10      11354.88      10894.85       294.81 o
 -11   9  10       6411.44       6242.47       127.79 o
  -9   9  10       8810.50       8926.76       149.64 o
  -7   9  10        498.30        414.76        25.07 o
  -5   9  10       1222.53       1143.83        34.77 o
  -3   9  10        226.47        276.11        22.98 o
  -1   9  10       7271.71       7001.83       136.66 o
   1   9  10         57.35         41.44        18.32 o
   3   9  10       8422.14       8107.81       201.04 o
   5   9  10      17488.28      18323.95       327.74 o
   7   9  10         36.65          0.98        29.85 o
   9   9  10        556.43        670.04        55.81 o
  11   9  10       1273.52       1136.03        63.32 o
  13   9  10       3280.08       2991.26       130.91 o
  15   9  10       5094.77       5592.47       397.06 o
 -16  10  10       1371.86       1085.96       160.42 o
 -14  10  10       3149.46       2906.54       101.72 o
 -12  10  10       1137.22       1113.33        46.90 o
 -10  10  10        540.15        511.52        36.32 o
  -8  10  10         29.81         18.13        20.34 o
  -6  10  10         60.66         44.55        18.16 o
  -4  10  10       2197.40       2177.42        61.92 o
  -2  10  10          4.29         10.91        21.80 o
   0  10  10        927.96        946.36        50.90 o
   2  10  10        886.85       1047.36        72.86 o
   4  10  10       1174.76       1174.45        44.45 o
   6  10  10       3862.38       3907.61        98.22 o
   8  10  10       1881.73       1950.41        67.58 o
  10  10  10       1971.84       1957.07       130.69 o
  12  10  10        589.66        548.23        98.27 o
  14  10  10       1403.02       1263.94       134.16 o
 -15  11  10        563.78        567.44       131.12 o
 -13  11  10        685.87        659.05        47.03 o
 -11  11  10       1859.07       1733.35        55.72 o
  -9  11  10       2210.86       2056.79        66.61 o
  -7  11  10       3902.62       3730.14        81.86 o
  -5  11  10       2445.04       2253.15        61.58 o
  -3  11  10       1641.79       1530.87        71.32 o
  -1  11  10       4071.53       4178.81       137.74 o
   1  11  10        778.42        757.09        38.64 o
   3  11  10       1294.75       1449.60        73.26 o
   5  11  10       1710.84       1634.18        80.03 o
   7  11  10         20.38         -7.82        30.86 o
   9  11  10       1823.18       1856.66        89.81 o
  11  11  10       4074.50       4375.58       179.80 o
  13  11  10       2964.53       2828.52       171.37 o
 -14  12  10        799.85        928.53       109.78 o
 -12  12  10       1700.49       1787.30       126.16 o
 -10  12  10       6221.01       6602.06       152.97 o
  -8  12  10        111.37        157.07        35.94 o
  -6  12  10        884.97        785.14        36.66 o
  -4  12  10         49.55         46.68        22.82 o
  -2  12  10       6210.78       5818.70       133.88 o
   0  12  10        487.93        513.45        43.52 o
   2  12  10       3191.94       3161.46       133.47 o
   4  12  10        179.41        166.50        30.72 o
   6  12  10       2674.57       2910.65       120.94 o
   8  12  10        388.41        380.62        50.54 o
  10  12  10         25.92         21.67        46.39 o
  12  12  10          6.78         26.27        54.59 o
 -13  13  10         25.04         65.58        39.57 o
 -11  13  10         86.66         71.14        39.58 o
  -9  13  10        145.25        145.49        39.09 o
  -7  13  10       3046.71       2960.82        82.81 o
  -5  13  10        594.87        496.74        34.50 o
  -3  13  10        722.11        661.08        38.75 o
  -1  13  10        360.46        351.60        36.48 o
   1  13  10        467.25        368.71        34.30 o
   3  13  10        102.99         73.60        29.57 o
   5  13  10        937.57        775.02        79.93 o
   7  13  10        988.60       1037.42        77.52 o
   9  13  10       1213.74       1140.50        98.90 o
  11  13  10        235.56        339.48       218.87 o
  13  13  10         11.03        127.14       118.89 o
 -12  14  10        251.66        249.70        52.15 o
 -10  14  10       2437.40       2979.08       152.74 o
  -8  14  10       2583.25       2928.12       151.53 o
  -6  14  10        639.41        611.13        44.07 o
  -4  14  10       2864.28       2840.79        81.49 o
  -2  14  10        194.12        176.77        28.35 o
   0  14  10       2250.18       2141.05        85.85 o
   2  14  10       2619.25       2407.57        91.26 o
   4  14  10        781.41        862.08        84.66 o
   6  14  10         41.62          9.70        67.34 o
   8  14  10       1361.12       1476.99       199.60 o
  10  14  10        106.32         65.59        77.22 o
  12  14  10        619.32        865.12       123.16 o
 -11  15  10        720.15        569.45        85.42 o
  -9  15  10         35.10         -0.81        38.58 o
  -7  15  10        816.13        963.78        63.92 o
  -5  15  10          1.73         -2.34        24.75 o
  -3  15  10         43.69         96.28        35.69 o
  -1  15  10        113.69         30.42        39.65 o
   1  15  10         68.51         47.89        34.84 o
   3  15  10         67.87         31.21        49.88 o
   5  15  10         76.43         33.48        54.28 o
   7  15  10        350.61        317.20        73.46 o
   9  15  10        553.06        688.59        78.87 o
 -12  16  10        232.17        368.62       116.90 o
 -10  16  10         80.88        113.27        64.54 o
  -8  16  10         10.42        -32.77        47.58 o
  -6  16  10       2071.97       2620.61       121.93 o
  -4  16  10       5538.67       5990.37       270.40 o
  -2  16  10        617.98        675.10        88.84 o
   0  16  10        106.03         84.39        48.07 o
   2  16  10        334.92        342.15        51.25 o
   4  16  10         33.84        -62.65        62.65 o
   6  16  10        260.07        192.11        82.84 o
   8  16  10       1039.94       1659.65       211.62 o
 -11  17  10        474.87        557.12        95.65 o
  -9  17  10        307.34        296.24        71.63 o
  -7  17  10        661.50        745.84        76.87 o
  -5  17  10         22.37        -16.09        52.37 o
  -3  17  10        434.07        698.73        86.79 o
  -1  17  10         48.71         -8.04        60.00 o
   1  17  10         14.64         59.40        42.34 o
   3  17  10        464.25        551.97        62.12 o
 -10  18  10        411.38        414.17        97.57 o
  -8  18  10        245.68        201.60        86.16 o
  -6  18  10        912.88        958.03       130.59 o
  -4  18  10        117.47        127.68        79.58 o
 -20   1  11        261.43        195.69        77.90 o
 -18   1  11        344.69        269.24       112.35 o
 -16   1  11         26.21         12.80        56.57 o
 -14   1  11      36514.80      34678.38       784.45 o
 -12   1  11      15076.85      15176.25       310.70 o
 -10   1  11          7.37         30.44         6.92 o
  -8   1  11      11234.97      11475.81       186.07 o
  -6   1  11      19888.14      20603.05       381.55 o
  -4   1  11       1314.99       1286.57        40.70 o
  -2   1  11      10023.69       9267.58       172.93 o
   0   1  11       2596.63       2077.75        52.94 o
   2   1  11      20287.07      20515.49       434.34 o
   4   1  11      53237.50      53768.13       991.60 o
   6   1  11      18869.93      18900.81       423.39 o
   8   1  11       1003.72        802.89        43.28 o
  10   1  11       2262.02       2287.47        77.59 o
  12   1  11       4360.99       4135.85       104.53 o
  14   1  11        662.42        754.62        53.07 o
  16   1  11       6407.34       6236.02       182.05 o
 -19   2  11       1350.72       1518.64       129.56 o
 -17   2  11        588.21        467.88        79.80 o
 -15   2  11      15104.38      14634.70       403.42 o
 -13   2  11       9016.78       8942.11       205.60 o
 -11   2  11       7508.83       6983.96       185.74 o
  -9   2  11       1189.05       1148.01        35.98 o
  -7   2  11       6931.76       7240.39       124.90 o
  -5   2  11         60.06        347.08        29.38 o
  -3   2  11      32199.22      33552.01       520.71 o
  -1   2  11        271.64        122.66        12.13 o
   1   2  11       2880.38       2676.31        64.40 o
   3   2  11       1340.30       1747.20        59.74 o
   5   2  11      15050.63      15303.23       311.67 o
   7   2  11        800.37        875.59        43.52 o
   9   2  11        235.48        234.20        29.43 o
  11   2  11        233.24        205.99        29.49 o
  13   2  11       7388.72       7292.75       156.84 o
  15   2  11       4477.98       4254.26       141.68 o
  17   2  11       1197.11       1075.85        88.16 o
 -20   3  11       8753.40       8725.46       360.07 o
 -18   3  11       4869.20       4952.04       238.76 o
 -16   3  11          0.44         12.80        78.79 o
 -14   3  11        160.01        113.06        28.61 o
 -12   3  11        276.36        356.71        31.93 o
 -10   3  11       4439.20       4514.14        77.05 o
  -8   3  11       9840.72       9885.05       162.53 o
  -6   3  11      13788.24      13402.70       212.05 o
  -4   3  11       1098.25       1179.41        40.27 o
  -2   3  11      47153.70      48645.15       736.99 o
   0   3  11       6745.76       6751.05       108.11 o
   2   3  11       6170.11       5712.17       118.46 o
   4   3  11        260.63        333.01        24.38 o
   6   3  11      11703.94      11130.94       240.86 o
   8   3  11       6069.52       6020.57       130.76 o
  10   3  11      27291.13      26125.95       417.45 o
  12   3  11       3772.41       3664.46       105.90 o
  14   3  11       3789.89       3472.50       113.53 o
  16   3  11        606.78        460.03        68.08 o
 -19   4  11        121.21         48.89        73.75 o
 -17   4  11       2029.64       2396.33       215.88 o
 -15   4  11       1513.70       1372.02        82.79 o
 -13   4  11       1206.78       1182.23        54.92 o
 -11   4  11       2355.32       2398.89        58.77 o
  -9   4  11      14146.36      14726.47       364.32 o
  -7   4  11          1.55         -1.50        15.01 o
  -5   4  11       4654.91       4824.64        85.81 o
  -3   4  11       1242.84       1135.00        33.26 o
  -1   4  11      11378.76      11887.93       188.35 o
   1   4  11       9179.46       9687.07       169.59 o
   3   4  11      11259.46      11155.97       231.53 o
   5   4  11       1120.77       1150.07        53.79 o
   7   4  11       3685.82       3791.86       109.21 o
   9   4  11       3252.33       3277.87        88.05 o
  11   4  11       2818.45       2698.97        74.68 o
  13   4  11       2366.69       2387.91        99.20 o
  15   4  11       2188.03       2060.92       145.66 o
  17   4  11         26.09         16.94        79.45 o
 -16   5  11       2409.30       2857.96       236.65 o
 -14   5  11        385.42        395.73        51.62 o
 -12   5  11         22.47          8.21        33.70 o
 -10   5  11       1888.99       2060.00        79.06 o
  -8   5  11      11478.72      11823.67       203.74 o
  -6   5  11       2460.07       2349.34        75.55 o
  -4   5  11        562.09        607.87        32.17 o
  -2   5  11       2735.88       2493.63        69.56 o
   0   5  11        552.87        554.91        47.83 o
   2   5  11        146.75         98.08        17.74 o
   4   5  11        652.75        707.40        40.94 o
   6   5  11       6029.13       5873.83       148.89 o
   8   5  11         56.00         20.35        21.88 o
  10   5  11       3302.15       3509.37       222.89 o
  12   5  11       1236.69       1323.19        60.18 o
  14   5  11         93.10        122.53        46.59 o
  16   5  11       1669.01       1322.64       148.05 o
 -19   6  11          3.01         61.44        98.41 o
 -17   6  11       4111.92       3935.95       295.24 o
 -15   6  11       1022.20       1099.50       104.33 o
 -13   6  11       4177.58       4396.36       159.51 o
 -11   6  11       1287.76       1192.77        74.35 o
  -9   6  11      20022.05      19274.94       360.78 o
  -7   6  11        711.66        755.04        34.81 o
  -5   6  11      10941.32      10769.15       157.82 o
  -3   6  11       2169.28       2330.93        61.12 o
  -1   6  11       3791.75       3760.42        89.72 o
   1   6  11       3181.70       3445.09        78.95 o
   3   6  11       5704.06       5611.55       143.67 o
   5   6  11        895.45       1035.08        48.99 o
   7   6  11      10915.33      10849.36       221.31 o
   9   6  11       7471.23       7473.54       164.95 o
  11   6  11       9432.10       9532.61       218.57 o
  13   6  11       2962.53       2950.11       106.05 o
  15   6  11        740.25        472.37       126.29 o
 -18   7  11        620.66        741.51       143.07 o
 -16   7  11         32.74         56.32        87.89 o
 -14   7  11       1749.31       1470.27        79.89 o
 -12   7  11        237.70        194.81        22.74 o
 -10   7  11       2701.18       2494.72        87.23 o
  -8   7  11       3022.27       2725.03        72.70 o
  -6   7  11       7256.31       7202.04       170.78 o
  -4   7  11       2694.54       2735.26        53.39 o
  -2   7  11        330.51        374.86        27.26 o
   0   7  11       2756.29       2928.46        75.55 o
   2   7  11       2430.75       2487.32        94.04 o
   4   7  11      10252.15      10989.58       200.39 o
   6   7  11       1496.35       1562.54        88.15 o
   8   7  11       3278.81       3215.92        85.17 o
  10   7  11       1765.86       1829.46        71.25 o
  12   7  11         63.09         93.76        41.83 o
  14   7  11        407.55        429.45        58.20 o
  16   7  11       1819.64       2115.88       236.36 o
 -17   8  11       2187.26       2388.36       232.10 o
 -15   8  11       3497.80       3199.54       270.64 o
 -13   8  11        101.13        124.27        26.55 o
 -11   8  11       2122.50       1981.76        63.26 o
  -9   8  11       3280.95       3110.66        68.72 o
  -7   8  11       7082.67       6627.13       131.06 o
  -5   8  11      13583.11      12901.91       188.44 o
  -3   8  11      17355.61      16447.41       259.01 o
  -1   8  11       2828.60       2838.28        66.70 o
   1   8  11      11836.11      11910.77       199.08 o
   3   8  11      11479.40      12090.74       189.68 o
   5   8  11       7527.06       7665.96       152.67 o
   7   8  11       1133.90       1435.67        68.69 o
   9   8  11       4293.37       4631.90       104.24 o
  11   8  11        475.42        411.17        38.30 o
  13   8  11       4422.36       4094.65       184.60 o
 -16   9  11       1489.61       1151.66       164.12 o
 -14   9  11       1313.80       1425.26        76.71 o
 -12   9  11       2337.71       2358.31       123.60 o
 -10   9  11        149.27        106.29        25.01 o
  -8   9  11        196.45        230.89        22.81 o
  -6   9  11       1658.59       1693.38        69.12 o
  -4   9  11         27.55         50.30        18.59 o
  -2   9  11       6143.85       6344.18       132.97 o
   0   9  11          1.71         -7.65        17.24 o
   2   9  11       1855.08       1958.50        56.58 o
   4   9  11         44.63        265.53        40.05 o
   6   9  11      18775.93      19144.81       353.63 o
   8   9  11        226.86        145.02        28.53 o
  10   9  11        155.30        172.63        30.89 o
  12   9  11       1434.94       1552.18       128.47 o
  14   9  11       1044.24       1302.69       172.36 o
 -15  10  11       1661.70       1531.66       193.13 o
 -13  10  11         36.24         27.82        24.06 o
 -11  10  11       7056.27       6771.89       182.72 o
  -9  10  11       2636.68       2532.35        91.14 o
  -7  10  11       2200.97       2187.39        55.28 o
  -5  10  11        466.39        434.99        25.76 o
  -3  10  11       8789.25       8813.58       157.59 o
  -1  10  11        626.24        532.36        35.19 o
   1  10  11      18305.45      18048.77       347.40 o
   3  10  11       4691.22       4690.21       100.69 o
   5  10  11       1240.09       1082.52        40.00 o
   7  10  11        859.15       1140.76        69.74 o
   9  10  11         49.20         42.99        30.98 o
  11  10  11         72.11        115.01        41.08 o
  13  10  11       2123.84       2046.76       199.18 o
 -14  11  11       1813.90       1590.27       130.06 o
 -12  11  11       2661.02       2891.05        93.55 o
 -10  11  11         85.64         83.71        29.69 o
  -8  11  11        940.16        820.59        38.72 o
  -6  11  11        117.76        121.21        19.80 o
  -4  11  11        551.36        481.78        28.18 o
  -2  11  11        802.10        948.51        49.36 o
   0  11  11      12024.75      11071.76       291.70 o
   2  11  11       2620.79       2534.66        80.05 o
   4  11  11       9854.32      10158.78       198.04 o
   6  11  11        237.03        312.84        41.60 o
   8  11  11        410.86        384.41        45.21 o
  10  11  11        112.79        108.69        42.30 o
  12  11  11        196.66        197.15        56.78 o
 -13  12  11       1202.02       1113.77        64.55 o
 -11  12  11       3657.39       3840.13       107.62 o
  -9  12  11       9116.70       9789.67       225.81 o
  -7  12  11       4093.86       4001.91       106.91 o
  -5  12  11         25.07         -5.83        21.50 o
  -3  12  11       3709.01       3373.72        78.07 o
  -1  12  11       4620.50       4531.37       141.87 o
   1  12  11       3985.39       4217.48       110.42 o
   3  12  11       3297.36       3355.21       139.67 o
   5  12  11       3731.26       3967.04       120.81 o
   7  12  11        727.45        744.40        62.29 o
   9  12  11        808.21        787.49        76.72 o
  11  12  11        146.46        183.31        50.56 o
  13  12  11          2.88        150.28        83.10 o
 -12  13  11       2332.53       2638.21       114.56 o
 -10  13  11         76.52         99.38        35.75 o
  -8  13  11       1282.58       1320.52        67.91 o
  -6  13  11       1335.43       1266.82        71.05 o
  -4  13  11        305.73        270.69        27.33 o
  -2  13  11        841.94        914.06        43.75 o
   0  13  11       3662.58       3597.00       199.05 o
   2  13  11        322.69        274.39        34.52 o
   4  13  11        526.83        492.02        59.83 o
   6  13  11          9.15         59.61        54.35 o
   8  13  11        915.57       1184.58       242.76 o
  10  13  11       3407.86       3581.16       209.41 o
  12  13  11       3092.99       3507.83       425.93 o
 -13  14  11         72.38         78.22        78.79 o
 -11  14  11         90.24        130.80        45.13 o
  -9  14  11        113.58         61.00        37.34 o
  -7  14  11          8.24        -41.72        41.72 o
  -5  14  11        766.33        766.87        45.34 o
  -3  14  11         78.17        152.23        33.47 o
  -1  14  11        151.89         52.00        32.96 o
   1  14  11         72.40         71.92        30.13 o
   3  14  11         33.53         29.85        44.38 o
   5  14  11        152.37        130.64        56.62 o
   7  14  11        319.20        422.60        77.71 o
   9  14  11        390.04        400.79        96.43 o
  11  14  11         73.85        281.30       142.78 o
 -12  15  11        155.13        389.28        76.42 o
 -10  15  11        215.76        223.64        99.27 o
  -8  15  11       2602.91       3335.14       124.43 o
  -6  15  11       1896.89       2246.83       113.99 o
  -4  15  11       1499.31       1249.20       104.86 o
  -2  15  11       1854.53       1996.96       196.73 o
   0  15  11        480.56        401.63        64.44 o
   2  15  11        584.38        607.31       106.70 o
   4  15  11        268.20        526.89        95.43 o
   6  15  11        622.43        609.92       114.86 o
   8  15  11        403.22        296.84        67.66 o
 -11  16  11        557.09        488.28       104.67 o
  -9  16  11        200.87        209.59        55.01 o
  -7  16  11         84.21         22.78        48.64 o
  -5  16  11         15.67         47.45        40.93 o
  -3  16  11         62.12         29.24        39.96 o
  -1  16  11        830.03        729.36        85.72 o
   1  16  11        243.87        288.29        78.00 o
   3  16  11         67.83         75.88        44.87 o
   5  16  11        806.35        951.71       120.88 o
 -10  17  11          4.71        -51.26        75.31 o
  -8  17  11       1650.74       1803.35       158.10 o
  -6  17  11        193.80        343.00        73.87 o
  -4  17  11        435.05        607.64        85.05 o
  -2  17  11        568.64        591.61        86.28 o
   0  17  11        184.14        287.27       118.61 o
   2  17  11        179.44         85.60        44.45 o
   4  17  11       1967.25       1834.58       166.11 o
 -20   0  12        500.85        498.32       130.55 o
 -18   0  12       2347.89       2042.21       205.64 o
 -16   0  12      16396.95      15697.71       774.79 o
 -14   0  12       8512.16       8043.58       508.56 o
 -12   0  12        780.81        558.15        47.00 o
 -10   0  12        116.11        110.81        24.71 o
  -8   0  12      11811.46      11853.72       241.37 o
  -6   0  12      14696.10      14764.68       475.27 o
  -4   0  12      31640.38      30277.22       734.97 o
  -2   0  12      55959.30      56520.92      1341.09 o
   0   0  12       8110.85       7836.48       180.65 o
   2   0  12       3679.82       2944.72       120.66 o
   4   0  12       2787.68       2752.74       288.55 o
   6   0  12       1123.66       1215.47        67.74 o
   8   0  12       6131.55       5865.51       166.75 o
  10   0  12       3341.98       3071.44       111.56 o
  12   0  12       3241.04       3204.73       138.63 o
  14   0  12       7042.93       6751.51       231.62 o
  16   0  12       3810.69       3038.85       222.42 o
 -19   1  12        339.84        339.85        84.35 o
 -17   1  12       2203.13       2105.47       172.22 o
 -15   1  12        549.11        578.67       134.39 o
 -13   1  12       1084.27       1277.55        55.90 o
 -11   1  12       7349.62       7418.38       138.31 o
  -9   1  12        242.97        228.63        14.54 o
  -7   1  12        717.65        918.77        39.09 o
  -5   1  12         71.29         79.99        18.24 o
  -3   1  12       5583.41       5426.46       123.48 o
  -1   1  12       1411.83       1671.49        42.14 o
   1   1  12         57.81         61.17        16.25 o
   3   1  12       5209.07       5042.57       205.84 o
   5   1  12       1459.56       1685.13        51.94 o
   7   1  12          9.11        231.26        31.61 o
   9   1  12       2435.38       2406.99        72.14 o
  11   1  12          3.56        175.42        26.12 o
  13   1  12       2013.42       1910.18        82.13 o
  15   1  12       6276.92       5969.07       151.51 o
 -20   2  12         12.32         35.67        71.90 o
 -18   2  12        380.54        411.24        82.24 o
 -16   2  12       6097.77       6119.26       329.37 o
 -14   2  12       3538.95       3249.31       141.64 o
 -12   2  12       7588.37       6774.92       159.57 o
 -10   2  12       2132.00       2223.35        50.45 o
  -8   2  12       8588.70       8705.02       148.84 o
  -6   2  12       2620.94       2678.12        63.11 o
  -4   2  12      21391.38      21135.35       313.54 o
  -2   2  12       1896.85       1986.77        50.72 o
   0   2  12       1506.51       1462.35        40.43 o
   2   2  12       5127.75       4766.94       138.75 o
   4   2  12       6744.58       6625.18       166.36 o
   6   2  12       6390.17       6204.07       139.18 o
   8   2  12       7921.82       7591.70       168.30 o
  10   2  12        928.94        922.83        40.69 o
  12   2  12         12.11         38.25        26.45 o
  14   2  12        807.34        974.78        78.05 o
  16   2  12        487.08        379.52        57.30 o
 -19   3  12       1109.20        988.90       114.91 o
 -17   3  12       2177.48       1891.46       194.27 o
 -15   3  12        779.38        764.83       125.72 o
 -13   3  12        830.79        819.29        45.97 o
 -11   3  12         23.03         21.61        13.85 o
  -9   3  12       6269.55       6208.84       127.77 o
  -7   3  12        309.45        467.61        21.77 o
  -5   3  12       1057.19        947.95        27.03 o
  -3   3  12        405.24        408.21        19.54 o
  -1   3  12      18448.63      19143.28       359.22 o
   1   3  12        510.62        598.80        47.45 o
   3   3  12       2220.56       1994.86        64.10 o
   5   3  12        865.79        932.86        53.87 o
   7   3  12        112.49        135.94        30.69 o
   9   3  12        255.20        243.90        23.51 o
  11   3  12       4945.20       5278.92       124.24 o
  13   3  12         84.71        191.11        36.17 o
  15   3  12       3758.96       3474.17       130.45 o
 -18   4  12        162.17        175.78        96.14 o
 -16   4  12        189.54        205.07        92.72 o
 -14   4  12        826.78        602.99        67.35 o
 -12   4  12        523.42        492.21        36.65 o
 -10   4  12      10287.50      10487.85       170.43 o
  -8   4  12      16205.81      16319.78       296.24 o
  -6   4  12        353.24        291.58        18.36 o
  -4   4  12       7070.19       7075.79       147.60 o
  -2   4  12       4211.68       4103.52        84.29 o
   0   4  12        625.72        886.68        32.21 o
   2   4  12       4126.17       4433.65        98.38 o
   4   4  12       4322.74       4073.12       125.69 o
   6   4  12       6778.26       6726.54       182.94 o
   8   4  12       3067.74       3076.88       111.41 o
  10   4  12        956.22       1010.26        43.63 o
  12   4  12       3563.82       3384.37       102.88 o
  14   4  12         73.23         49.63        39.74 o
  16   4  12         18.31          0.53        48.76 o
 -19   5  12       5968.76       5963.94       395.07 o
 -17   5  12       1138.47       1037.60       157.29 o
 -15   5  12        504.66        459.94        76.21 o
 -13   5  12         62.16         46.48        51.25 o
 -11   5  12       2145.93       2256.86        71.66 o
  -9   5  12       2084.30       2188.53        58.68 o
  -7   5  12      16483.94      16792.05       312.47 o
  -5   5  12       1662.66       1678.26        42.03 o
  -3   5  12      19290.49      18156.68       293.41 o
  -1   5  12       3407.43       3507.56        92.01 o
   1   5  12       7217.28       7105.41       137.41 o
   3   5  12        193.85        226.48        20.38 o
   5   5  12       5519.54       5395.14       138.96 o
   7   5  12        191.89        172.80        39.79 o
   9   5  12      17540.96      17480.82       355.36 o
  11   5  12      11034.55      10879.20       251.77 o
  13   5  12         42.62         63.38        34.98 o
  15   5  12       1241.66       1367.23       152.04 o
 -18   6  12       1288.59       1275.95       173.79 o
 -16   6  12       4591.77       4595.54       322.54 o
 -14   6  12       5207.98       5035.97       231.87 o
 -12   6  12       3975.39       3813.38       158.17 o
 -10   6  12       9217.06       8817.61       283.69 o
  -8   6  12        632.30        652.03        27.38 o
  -6   6  12      19457.11      18336.11       260.99 o
  -4   6  12       2326.72       2525.04        72.79 o
  -2   6  12        188.84        182.83        23.00 o
   0   6  12       4072.29       4206.59       100.11 o
   2   6  12       2495.35       2513.23        67.29 o
   4   6  12         54.14        177.47        26.64 o
   6   6  12       3426.54       3808.86       111.81 o
   8   6  12       2876.75       2836.75        84.67 o
  10   6  12       1991.16       1834.44        66.96 o
  12   6  12       1488.74       1596.04        68.05 o
  14   6  12       3991.47       4101.07       146.37 o
  16   6  12       1287.39       1137.44       163.26 o
 -17   7  12        892.04        845.90       152.74 o
 -15   7  12        242.15        415.27       115.48 o
 -13   7  12       3280.35       3439.43       122.04 o
 -11   7  12       3091.03       2693.94       138.56 o
  -9   7  12       1558.16       1461.24        36.48 o
  -7   7  12       9182.01       9282.82       188.62 o
  -5   7  12        336.54        316.88        21.15 o
  -3   7  12       1369.15       1191.00        40.92 o
  -1   7  12       7927.06       8040.45       141.75 o
   1   7  12        416.07        321.34        25.44 o
   3   7  12       6848.70       7394.01       172.51 o
   5   7  12      13520.75      14602.67       246.93 o
   7   7  12       4629.29       4826.20       138.86 o
   9   7  12        311.82        415.49        47.49 o
  11   7  12       3674.87       3876.64       115.65 o
  13   7  12          4.80         11.30        36.25 o
  15   7  12        127.81        184.16        99.55 o
 -16   8  12         54.73        -14.79        90.73 o
 -14   8  12        551.45        500.21        77.91 o
 -12   8  12        182.55        142.81        23.26 o
 -10   8  12        948.18       1063.07        43.40 o
  -8   8  12       3436.80       3167.38        79.79 o
  -6   8  12       1655.69       1622.99        45.73 o
  -4   8  12        608.57        555.74        26.85 o
  -2   8  12       9919.14       9571.01       175.66 o
   0   8  12       2107.70       2271.75        55.63 o
   2   8  12        424.56        933.34        83.29 o
   4   8  12       5358.62       5739.82       110.20 o
   6   8  12       1041.80       1206.18        51.07 o
   8   8  12       2849.30       2972.11        89.15 o
  10   8  12       3416.82       3501.44       102.25 o
  12   8  12         28.84        121.37        42.35 o
  14   8  12        867.35        853.01       144.78 o
 -15   9  12       4629.37       4058.07       202.62 o
 -13   9  12      12888.36      13201.50       431.76 o
 -11   9  12         39.49         29.89        25.65 o
  -9   9  12        404.96        389.55        29.10 o
  -7   9  12      10541.79      10178.87       245.30 o
  -5   9  12       6520.91       6202.23       111.63 o
  -3   9  12       2276.43       2324.16        67.18 o
  -1   9  12        445.95        401.78        29.34 o
   1   9  12        153.86        139.34        23.35 o
   3   9  12       9186.02       8755.49       160.49 o
   5   9  12       6679.34       7562.02       199.46 o
   7   9  12         66.88         68.77        28.20 o
   9   9  12       2011.78       2214.96        79.24 o
  11   9  12       1754.99       1694.14        87.06 o
  13   9  12       1285.60       1194.46       109.78 o
 -14  10  12       2788.99       2624.85       109.84 o
 -12  10  12         25.32          1.72        28.58 o
 -10  10  12         75.82         67.93        28.82 o
  -8  10  12          7.48          6.43        20.61 o
  -6  10  12        811.55        776.35        32.61 o
  -4  10  12       3667.59       3700.54        85.75 o
  -2  10  12       1579.36       1655.44        74.06 o
   0  10  12         20.46         59.46        22.23 o
   2  10  12        109.10        260.32        29.88 o
   4  10  12        897.14        981.36        44.68 o
   6  10  12        366.27        341.49        34.68 o
   8  10  12        252.77        300.39        43.29 o
  10  10  12        254.56        179.87        44.30 o
  12  10  12        541.54        601.58        62.19 o
  14  10  12       1664.83       2248.99       222.42 o
 -15  11  12          3.39         15.64       100.97 o
 -13  11  12        590.40        564.52        48.62 o
 -11  11  12         36.19          8.19        27.72 o
  -9  11  12         51.17         62.07        29.55 o
  -7  11  12       1625.20       1621.78        49.15 o
  -5  11  12        984.52        879.55        36.08 o
  -3  11  12       4415.26       4043.99        90.69 o
  -1  11  12        767.50        830.27        57.05 o
   1  11  12       6570.85       6269.88       127.87 o
   3  11  12          4.92         30.76        27.51 o
   5  11  12       2540.08       2426.03        98.18 o
   7  11  12        876.19        801.83        94.35 o
   9  11  12         10.86          0.07        40.14 o
  11  11  12       2532.49       2760.86       118.71 o
  13  11  12        146.90        -54.29        78.55 o
 -12  12  12       1459.09       1473.69       113.14 o
 -10  12  12       1060.40       1123.32        58.48 o
  -8  12  12        149.77        200.42        48.46 o
  -6  12  12         23.39         -5.54        25.29 o
  -4  12  12        113.99        142.05        25.67 o
  -2  12  12        672.90        663.69        46.46 o
   0  12  12       3551.70       3625.37       121.86 o
   2  12  12       7381.83       7562.20       161.14 o
   4  12  12        364.99        271.85        59.77 o
   6  12  12         36.97        127.87        53.70 o
   8  12  12       1858.67       1998.26       109.59 o
  10  12  12        621.63        505.38        62.52 o
  12  12  12         21.96        -23.54        73.17 o
 -13  13  12         53.88         38.52        50.98 o
 -11  13  12         82.79        104.25        65.56 o
  -9  13  12        205.81        234.66        39.45 o
  -7  13  12       1381.67       1505.29        94.76 o
  -5  13  12        194.40        186.69        31.36 o
  -3  13  12        689.57        625.17        40.13 o
  -1  13  12        592.05        559.78        38.24 o
   1  13  12        856.61        920.66        57.36 o
   3  13  12        487.88        579.81        61.87 o
   5  13  12        976.54       1000.69        78.16 o
   7  13  12        587.90        527.20        99.12 o
   9  13  12        569.97        702.79        94.72 o
  11  13  12         70.14        102.98       110.64 o
 -12  14  12        167.68         72.05        55.19 o
 -10  14  12       3819.84       4692.52       209.70 o
  -8  14  12        830.73        807.87        67.13 o
  -6  14  12        128.34        123.64        35.35 o
  -4  14  12       2176.02       2117.22        85.59 o
  -2  14  12         35.43        -35.90        35.90 o
   0  14  12        102.06         64.28        33.69 o
   2  14  12       1601.61       1488.58        85.81 o
   4  14  12        358.99        328.68        66.25 o
   6  14  12       2484.90       2421.89       145.77 o
   8  14  12       4299.92       4806.17       260.75 o
  10  14  12        171.46         19.06       136.53 o
 -11  15  12         14.37         -1.33        60.22 o
  -9  15  12          2.30         26.64        45.19 o
  -7  15  12        205.63        369.48        54.73 o
  -5  15  12         10.79        -13.81        42.67 o
  -3  15  12        964.32        977.31        69.91 o
  -1  15  12        500.07        390.52        58.80 o
   1  15  12       2391.70       2449.98       162.27 o
   3  15  12        282.67        252.70        51.48 o
   5  15  12       1960.93       2099.97       170.60 o
   7  15  12       1525.59       1544.48       196.11 o
 -10  16  12        958.28       1067.27       124.15 o
  -8  16  12         32.67         13.96        50.52 o
  -6  16  12       1696.61       2037.77       130.44 o
  -4  16  12       1577.66       1653.35       152.28 o
  -2  16  12        580.79        635.03        72.35 o
   0  16  12        199.32        136.45        55.34 o
   2  16  12        152.75        214.72        58.63 o
   4  16  12        111.74        141.89        54.53 o
  -9  17  12          2.70         15.59        73.37 o
  -7  17  12        494.64        496.47        83.54 o
  -5  17  12          8.35        -39.14        65.98 o
  -3  17  12        158.22        137.22        65.78 o
  -1  17  12        237.98        265.09        71.07 o
   3  17  12          1.75        -34.98        79.36 o
   5  17  12        281.62        299.22       101.54 o
 -18   1  13       1100.64        912.43       106.09 o
 -16   1  13          8.57         49.42        52.59 o
 -14   1  13      22474.56      21132.45       567.47 o
 -12   1  13      14200.22      14270.62       336.47 o
 -10   1  13       4887.11       4527.06        73.90 o
  -8   1  13       1630.04       1576.00        53.73 o
  -6   1  13      22552.05      22503.93       377.81 o
  -4   1  13       6920.52       6409.91       130.15 o
  -2   1  13       5483.27       5173.70       132.64 o
   0   1  13      16603.83      16747.01       300.28 o
   2   1  13      17079.37      16909.78       369.08 o
   4   1  13       7114.19       6755.07       156.47 o
   6   1  13      22945.05      22809.14       500.44 o
   8   1  13       3239.37       3088.36        77.48 o
  10   1  13        465.46        506.69        32.33 o
  12   1  13       2142.31       2146.74        73.52 o
  14   1  13        746.73        757.47        51.48 o
  16   1  13       3177.12       2861.64       120.33 o
 -19   2  13        149.90        168.34        66.95 o
 -17   2  13       1364.24       1315.28       119.09 o
 -15   2  13       8100.82       7778.32       453.10 o
 -13   2  13        952.63       1104.08        79.36 o
 -11   2  13          4.25         94.29        21.75 o
  -9   2  13        657.47        642.66        36.49 o
  -7   2  13        200.29        169.45        16.89 o
  -5   2  13        993.58       1011.66        28.30 o
  -3   2  13      35761.79      36832.76       574.40 o
  -1   2  13         51.65         57.21        11.14 o
   1   2  13      10230.00       9419.93       168.09 o
   3   2  13       1045.75        977.77        42.97 o
   5   2  13        905.54        847.45        38.15 o
   7   2  13        151.18        175.90        30.49 o
   9   2  13       2522.97       2970.30        77.59 o
  11   2  13          0.28         10.40        23.44 o
  13   2  13      10843.30      10743.41       213.39 o
  15   2  13       2618.46       2230.78        93.47 o
 -18   3  13       3026.00       2571.22       396.78 o
 -16   3  13        160.35        223.56        88.74 o
 -14   3  13        755.36        732.29        86.56 o
 -12   3  13      20350.47      20608.50       464.09 o
 -10   3  13        444.74        517.37        27.86 o
  -8   3  13        107.98        133.40        19.38 o
  -6   3  13         70.63        105.57        18.64 o
  -4   3  13       4067.42       3984.07        76.57 o
  -2   3  13      24498.21      25889.49       449.77 o
   0   3  13      10933.77      10696.19       189.04 o
   2   3  13      11208.67      11059.44       194.85 o
   4   3  13       1050.62       1041.18        41.98 o
   6   3  13       2959.08       2828.19       101.60 o
   8   3  13        997.14       1011.57        54.63 o
  10   3  13       8584.74       8566.56       157.47 o
  12   3  13       3597.99       3487.75        97.48 o
  14   3  13        467.72        538.52        47.38 o
  16   3  13         14.90        113.78        42.25 o
 -19   4  13         84.04         32.42        72.47 o
 -17   4  13         18.09        161.84        94.15 o
 -15   4  13       1025.96        937.48       141.65 o
 -13   4  13         63.32        153.91        45.85 o
 -11   4  13       2631.23       2643.05        86.38 o
  -9   4  13      13046.66      13169.47       269.31 o
  -7   4  13       1201.88       1319.76        41.50 o
  -5   4  13       1202.33       1101.17        54.40 o
  -3   4  13       5566.17       5704.21       138.03 o
  -1   4  13        156.93        119.49        16.82 o
   1   4  13       9144.83       9495.44       204.22 o
   3   4  13       6839.91       6687.42       131.98 o
   5   4  13        157.65        215.60        29.14 o
   7   4  13       5422.44       5383.59       160.83 o
   9   4  13       8782.11       8957.85       192.20 o
  11   4  13         69.72         87.95        20.05 o
  13   4  13        333.96        262.22        39.02 o
  15   4  13       3059.13       2620.44       111.58 o
 -18   5  13         52.25        -15.64        95.57 o
 -16   5  13        184.90        242.62       100.97 o
 -14   5  13         13.78         42.92        55.51 o
 -12   5  13       3042.32       2571.24       148.85 o
 -10   5  13         84.28         58.68        21.95 o
  -8   5  13      10269.08      10309.87       224.69 o
  -6   5  13        171.30        130.70        17.59 o
  -4   5  13        219.43        245.02        21.36 o
  -2   5  13       3604.93       3892.96        83.56 o
   0   5  13       2153.08       2375.09        63.24 o
   2   5  13       8592.07       8830.39       166.76 o
   4   5  13         24.93        106.04        23.23 o
   6   5  13       4463.16       4574.92       162.62 o
   8   5  13       3993.43       3804.35       217.11 o
  10   5  13        704.19        851.43        62.69 o
  12   5  13       1230.42       1064.17        49.87 o
  14   5  13        995.19        768.67        66.96 o
  16   5  13        314.94        270.04        76.86 o
 -17   6  13         26.16        -75.94        96.14 o
 -15   6  13        107.94        140.51        97.28 o
 -13   6  13        997.74        850.78       235.08 o
 -11   6  13      14017.01      14375.61       340.41 o
  -9   6  13      28816.46      28108.55       580.11 o
  -7   6  13        961.02        948.64        35.45 o
  -5   6  13       4843.41       5382.38        94.77 o
  -3   6  13       2973.70       3201.19        67.94 o
  -1   6  13       4356.82       4422.07        96.14 o
   1   6  13       2391.01       2746.31        71.20 o
   3   6  13      15496.65      16198.31       280.88 o
   5   6  13         31.44         40.32        22.44 o
   7   6  13       2599.61       2712.61       107.36 o
   9   6  13       8407.64       8292.87       194.27 o
  11   6  13        333.64        282.53        36.50 o
  13   6  13        262.97        136.35        35.39 o
  15   6  13        389.76        454.08        70.61 o
 -16   7  13         31.85         44.94        98.98 o
 -14   7  13        275.06        215.14        66.97 o
 -12   7  13       1966.24       2166.12        91.67 o
 -10   7  13         37.97         50.34        24.95 o
  -8   7  13       3622.87       3359.88        91.16 o
  -6   7  13        491.59        457.31        23.55 o
  -4   7  13       3162.14       3356.56        68.62 o
  -2   7  13       1398.40       1488.10        65.40 o
   0   7  13        837.15        780.15        38.45 o
   2   7  13       7555.52       7915.86       155.86 o
   4   7  13       4017.64       4456.05       130.21 o
   6   7  13       1328.48       1536.80        58.36 o
   8   7  13       4316.68       4074.30       118.83 o
  10   7  13       2207.69       2289.03        92.26 o
  12   7  13        306.52        364.81        44.54 o
  14   7  13        509.93        468.58        70.16 o
 -15   8  13       9063.40       9064.23       518.52 o
 -13   8  13       1369.85       1570.66       112.67 o
 -11   8  13        662.52        543.81        30.94 o
  -9   8  13        719.02        749.02        31.11 o
  -7   8  13        472.93        453.23        24.11 o
  -5   8  13       6194.00       6187.60       227.85 o
  -3   8  13      25962.54      26665.90       606.54 o
  -1   8  13         26.44         39.48        19.01 o
   1   8  13       3119.89       3294.73        94.39 o
   3   8  13       6365.02       6671.22       142.65 o
   5   8  13       1280.55       1296.54        54.57 o
   7   8  13       3590.37       3883.53       120.56 o
   9   8  13        295.80        263.19        37.28 o
  11   8  13          4.37         31.34        38.98 o
  13   8  13       8633.44       9164.08       429.77 o
  15   8  13       3484.64       3681.67       287.84 o
 -16   9  13       1429.46       1341.66       183.46 o
 -14   9  13        135.42        170.08       125.15 o
 -12   9  13        633.43        664.96        42.21 o
 -10   9  13       1758.56       1709.55        76.56 o
  -8   9  13        769.21        730.10        33.28 o
  -6   9  13       2452.45       2673.09        78.73 o
  -4   9  13          2.60          7.29        17.52 o
  -2   9  13        462.51        366.23        30.88 o
   0   9  13        571.57        580.45        39.76 o
   2   9  13        331.14        381.46        30.14 o
   4   9  13         50.02         82.43        22.79 o
   6   9  13       3995.19       4438.31       128.10 o
   8   9  13        239.67        268.80        36.55 o
  10   9  13        206.76        120.60        39.10 o
  12   9  13        316.40        345.07        56.36 o
  14   9  13        351.98        294.10       113.77 o
 -15  10  13       3405.85       3348.60       282.72 o
 -13  10  13        495.15        398.44        41.24 o
 -11  10  13       1875.11       1718.94        67.10 o
  -9  10  13       2331.64       2055.51        85.66 o
  -7  10  13       3307.99       3364.77       122.50 o
  -5  10  13        298.91        305.43        25.31 o
  -3  10  13       2370.51       2442.05        57.71 o
  -1  10  13        611.33        487.74        33.54 o
   1  10  13       8609.01       8932.99       162.75 o
   3  10  13       3385.70       3302.08        98.27 o
   5  10  13        789.55        901.33        48.02 o
   7  10  13        627.14        645.90        55.52 o
   9  10  13        343.70        393.85        51.53 o
  11  10  13        177.88        128.46        44.15 o
  13  10  13       2532.86       2452.59       144.77 o
 -14  11  13        881.09        991.24       150.18 o
 -12  11  13        666.40        669.16        74.43 o
 -10  11  13        257.79        151.95        37.00 o
  -8  11  13         50.92         23.68        27.39 o
  -6  11  13       3069.87       3442.35        95.16 o
  -4  11  13       1113.57       1166.11        59.45 o
  -2  11  13       4482.98       5004.19       196.90 o
   0  11  13       2222.21       2189.64        69.63 o
   2  11  13       1049.03       1024.98        51.28 o
   4  11  13       1185.82       1153.50        60.34 o
   6  11  13       4750.90       4908.69       144.86 o
   8  11  13        179.04        160.83        44.95 o
  10  11  13         52.59        109.10        46.88 o
  12  11  13        597.27        726.23        91.59 o
 -13  12  13         44.02         -4.95        61.72 o
 -11  12  13       2927.20       2735.57       109.27 o
  -9  12  13       5317.28       5492.11       126.81 o
  -7  12  13        935.63        889.22        50.65 o
  -5  12  13         10.73        -20.22        24.32 o
  -3  12  13        125.55        112.83        26.30 o
  -1  12  13        136.86         79.45        30.03 o
   1  12  13          9.87         58.64        29.56 o
   3  12  13        758.99        633.29        63.11 o
   5  12  13        696.43        806.72        90.39 o
   7  12  13       1845.07       2032.93       119.36 o
   9  12  13          9.11         65.60        50.91 o
  11  12  13         34.22        -11.04        64.78 o
 -12  13  13       1180.01       1250.91       202.94 o
 -10  13  13          4.72          2.90        47.62 o
  -8  13  13       1018.32       1058.42        57.77 o
  -6  13  13       3236.22       3564.94       111.02 o
  -4  13  13        458.13        369.74        37.36 o
  -2  13  13       3910.27       4045.39       151.69 o
   0  13  13       5863.97       6296.80       467.24 o
   2  13  13       2060.24       2272.64        92.50 o
   4  13  13        471.22        474.82        64.37 o
   6  13  13        381.99        449.62       137.95 o
   8  13  13          1.60         80.78        76.23 o
  10  13  13       2380.20       2437.53       171.51 o
 -11  14  13        299.23        338.89        73.61 o
  -9  14  13         84.56         98.26        52.09 o
  -7  14  13        271.22        239.53        41.25 o
  -5  14  13        735.50        684.56        71.05 o
  -3  14  13         82.28         29.17        35.02 o
  -1  14  13        629.90        606.49        59.89 o
   1  14  13        169.63         79.89        42.35 o
   3  14  13        104.30        102.49        55.25 o
   5  14  13        317.66        350.04       249.16 o
   7  14  13          0.21          6.65        79.39 o
 -10  15  13        771.91       1061.65        93.15 o
  -8  15  13       2531.21       3528.37       163.93 o
  -6  15  13        792.23        829.99        78.58 o
  -4  15  13        162.09        177.72        46.61 o
  -2  15  13        207.72        243.43        67.87 o
   0  15  13        167.11        126.41        57.54 o
   2  15  13        110.75        156.16        50.56 o
   4  15  13       3366.30       3709.49       232.03 o
   6  15  13       2633.71       3069.62       209.34 o
 -11  16  13        238.46        420.26       119.46 o
  -9  16  13        373.67        443.81        97.84 o
  -7  16  13         46.15         29.97        59.26 o
  -5  16  13          1.02         36.54        62.28 o
  -3  16  13         73.55         74.07        42.12 o
  -1  16  13        106.47        153.59        47.28 o
   1  16  13          2.89         -2.51        58.36 o
   3  16  13         34.59        129.94        52.94 o
 -10  17  13         21.77          8.48        68.11 o
  -8  17  13       1068.64       1247.66       134.47 o
  -6  17  13        910.03       1099.89       186.59 o
  -4  17  13        270.23        228.63        90.90 o
  -2  17  13         20.29        -78.50       128.56 o
 -18   0  14       8797.08       8933.39       519.09 o
 -16   0  14      21646.99      20766.54       990.39 o
 -14   0  14      21038.30      19777.58       936.34 o
 -12   0  14         45.06         36.10        83.76 o
 -10   0  14        272.88        301.82        25.54 o
  -8   0  14       3479.02       3567.53       111.29 o
  -6   0  14       1942.69       1928.70        95.67 o
  -4   0  14      25755.46      24919.70       620.55 o
  -2   0  14      10855.28      10598.17       298.60 o
   0   0  14      25207.00      25612.93       572.13 o
   2   0  14       2924.75       2807.96        90.04 o
   4   0  14       3500.49       3363.85       139.02 o
   6   0  14       1840.37       1676.19       102.39 o
   8   0  14       3936.26       3735.75       126.03 o
  10   0  14        736.90        668.71        66.18 o
  12   0  14       9944.87       9509.90       257.52 o
  14   0  14      14486.53      13431.90       394.39 o
  16   0  14        244.61        203.16        80.63 o
 -19   1  14        385.88        387.32        85.00 o
 -17   1  14       2214.48       2122.07       225.27 o
 -15   1  14        413.20        427.57        79.11 o
 -13   1  14       1046.51       1157.87        84.97 o
 -11   1  14       9328.90       9708.99       369.35 o
  -9   1  14        123.41        151.29        20.75 o
  -7   1  14       1849.37       1733.28        81.48 o
  -5   1  14       5476.64       5343.44       118.73 o
  -3   1  14       3362.13       3510.53        93.43 o
  -1   1  14        160.51        586.53        22.23 o
   1   1  14       1623.15       1625.94        46.21 o
   3   1  14       3221.68       3195.55        77.02 o
   5   1  14          2.35        397.52        35.47 o
   7   1  14       7160.80       7186.78       232.82 o
   9   1  14       1957.17       1764.18        58.88 o
  11   1  14       2077.48       1957.99        61.56 o
  13   1  14        405.52        451.49        44.44 o
  15   1  14        356.62        344.26        43.81 o
 -18   2  14          6.70        -60.27        69.30 o
 -16   2  14       2272.02       2121.28       147.11 o
 -14   2  14       2237.03       1833.44       188.29 o
 -12   2  14       6586.06       6178.86       212.91 o
 -10   2  14       4750.42       4663.26       117.32 o
  -8   2  14       6121.40       6055.92       119.43 o
  -6   2  14       3766.22       3848.91        81.25 o
  -4   2  14      13806.52      14304.05       267.00 o
  -2   2  14       8054.98       7825.85       145.44 o
   0   2  14       1260.77       1299.94        44.19 o
   2   2  14       6488.45       6298.25       122.32 o
   4   2  14        434.06        329.79        29.82 o
   6   2  14        823.70        937.28        60.72 o
   8   2  14      12018.16      11936.66       208.34 o
  10   2  14       1790.84       1659.36        55.77 o
  12   2  14       2231.36       2272.08        77.84 o
  14   2  14        578.86        704.08        53.05 o
  16   2  14       1046.93        942.04       289.55 o
 -17   3  14       1018.43        973.89       154.16 o
 -15   3  14         72.01         41.81        77.93 o
 -13   3  14       1235.23       1459.87        94.58 o
 -11   3  14       2432.75       2294.40       113.33 o
  -9   3  14      10921.71      10442.02       188.54 o
  -7   3  14      15781.82      15265.82       246.13 o
  -5   3  14      10837.35      10559.98       186.89 o
  -3   3  14         96.62        410.82        22.35 o
  -1   3  14       6346.73       6534.70       139.92 o
   1   3  14        257.11        471.04        27.46 o
   3   3  14        950.40        934.71        38.44 o
   5   3  14        884.34        882.46        43.60 o
   7   3  14        551.75        529.57        49.25 o
   9   3  14       1284.35       1309.51        89.23 o
  11   3  14      11129.52      11020.55       216.40 o
  13   3  14        473.80        359.15        42.85 o
  15   3  14       1577.32       1362.31        78.60 o
 -18   4  14        432.26        266.80       103.25 o
 -16   4  14        303.10        205.64        98.70 o
 -14   4  14         43.06         26.74        80.78 o
 -12   4  14        151.45        178.09        46.13 o
 -10   4  14       8874.70       8853.96       258.80 o
  -8   4  14       6905.97       6004.51       240.52 o
  -6   4  14      10166.78       9594.51       201.33 o
  -4   4  14         16.54         70.16        15.00 o
  -2   4  14       8079.71       7673.91       146.31 o
   0   4  14         12.75         45.59        17.37 o
   2   4  14      10160.30      10317.65       229.80 o
   4   4  14        551.86        502.18        31.69 o
   6   4  14      16731.45      17195.65       397.56 o
   8   4  14       7028.75       6401.55       169.70 o
  10   4  14       4542.68       4236.91        95.29 o
  12   4  14       1063.29       1099.95        74.13 o
  14   4  14        122.80         20.69        42.77 o
  16   4  14         16.31        128.18        73.40 o
 -17   5  14         21.57        -15.36        98.41 o
 -15   5  14         59.41         14.22        76.80 o
 -13   5  14       4371.69       4575.99       216.99 o
 -11   5  14      14854.02      15507.21       469.90 o
  -9   5  14       5515.53       5410.56       176.47 o
  -7   5  14       7546.92       7300.93       217.56 o
  -5   5  14        497.08        429.37        25.66 o
  -3   5  14        350.52        319.00        23.85 o
  -1   5  14      22483.78      22938.38       404.77 o
   1   5  14      23171.45      23362.02       356.21 o
   3   5  14        313.89        395.76        30.73 o
   5   5  14       5986.24       6243.34       156.66 o
   7   5  14        644.39        611.58        58.58 o
   9   5  14       2031.76       1993.61        79.05 o
  11   5  14       6823.01       6287.70       228.69 o
  13   5  14          8.51         17.05        48.89 o
  15   5  14        265.05        363.35        69.59 o
 -16   6  14       2658.12       2763.81       251.44 o
 -14   6  14        220.68        346.72        92.72 o
 -12   6  14         26.64         91.35        49.75 o
 -10   6  14         66.69        134.62        29.28 o
  -8   6  14        515.56        458.48        29.39 o
  -6   6  14       2438.27       2384.58        86.36 o
  -4   6  14       1211.41       1118.99        35.17 o
  -2   6  14       1300.36       1261.57        52.04 o
   0   6  14        405.14        486.64        27.88 o
   2   6  14        564.96        697.26        42.76 o
   4   6  14        281.30        339.67        34.48 o
   6   6  14        406.14        340.77        38.80 o
   8   6  14         89.69        112.19        32.33 o
  10   6  14       1368.11       1385.93       113.34 o
  12   6  14       1144.47       1136.89        99.28 o
  14   6  14        405.51        403.85        84.15 o
 -17   7  14         93.04        -48.07       114.91 o
 -15   7  14       1307.53        927.24       154.73 o
 -13   7  14       5593.01       5826.84       198.63 o
 -11   7  14       9678.66       9927.57       228.80 o
  -9   7  14        605.06        521.23        33.58 o
  -7   7  14       9702.93      10407.40       298.47 o
  -5   7  14       1025.37       1109.06        41.00 o
  -3   7  14       2580.82       2664.89        65.69 o
  -1   7  14       8386.72       9002.22       162.78 o
   1   7  14        725.65        739.41        34.30 o
   3   7  14      10944.51      11023.81       191.49 o
   5   7  14      14586.88      15682.52       260.71 o
   7   7  14       7017.60       6823.18       178.54 o
   9   7  14       1196.44        977.06        84.93 o
  11   7  14       1118.72       1085.70        87.23 o
  13   7  14        297.81        414.59        82.94 o
  15   7  14        382.87        253.71       111.78 o
 -16   8  14        640.16        899.37       159.00 o
 -14   8  14       1542.71       1458.57       111.76 o
 -12   8  14         10.25         21.92        41.32 o
 -10   8  14       1081.97       1001.10        62.24 o
  -8   8  14        193.13        168.87        21.59 o
  -6   8  14       1266.70       1347.16        45.20 o
  -4   8  14        442.85        410.51        27.16 o
  -2   8  14       6543.75       6443.80       138.23 o
   0   8  14        245.45        195.86        22.22 o
   2   8  14       5146.57       5087.33       145.76 o
   4   8  14        198.88        282.79        29.41 o
   6   8  14       4183.51       4522.90       102.97 o
   8   8  14        457.14        466.12        41.19 o
  10   8  14          2.49        -17.27        38.09 o
  12   8  14        395.83        461.22        63.85 o
  14   8  14        203.77        302.92       111.78 o
 -15   9  14       1255.83       1310.94       178.62 o
 -13   9  14       1910.11       1761.47       124.75 o
 -11   9  14       1870.57       1617.52        64.18 o
  -9   9  14         61.33         59.06        21.65 o
  -7   9  14      11216.16      11164.22       244.17 o
  -5   9  14       8982.56       9346.07       311.36 o
  -3   9  14       1087.85       1119.99        44.46 o
  -1   9  14       1886.31       2142.80        59.69 o
   1   9  14        482.10        412.11        29.68 o
   3   9  14       4631.39       4785.36       103.82 o
   5   9  14       3972.97       3966.65       114.95 o
   7   9  14       7557.65       8240.39       206.90 o
   9   9  14         88.89        150.18        39.86 o
  11   9  14       2189.79       2184.99       118.86 o
  13   9  14         10.31          6.62        70.25 o
 -14  10  14       1257.87       1091.41       108.99 o
 -12  10  14         86.67         50.08        34.06 o
 -10  10  14         16.16         16.64        25.10 o
  -8  10  14        114.75         93.67        33.04 o
  -6  10  14         81.72        144.96        28.14 o
  -4  10  14       5059.08       5207.11       154.84 o
  -2  10  14        195.22        141.46        24.95 o
   0  10  14       1679.60       2005.02        86.68 o
   2  10  14       2741.63       2786.92        76.86 o
   4  10  14        340.78        479.83        67.52 o
   6  10  14        960.53        985.16        93.82 o
   8  10  14          6.20         32.61        34.19 o
  10  10  14       1243.13        997.39        96.64 o
  12  10  14       1329.28       1490.80       134.82 o
 -13  11  14       1003.55        851.30       171.94 o
 -11  11  14        726.03        560.98        47.17 o
  -9  11  14        474.23        360.33        39.35 o
  -7  11  14        559.80        482.48        40.76 o
  -5  11  14        447.73        508.20        37.62 o
  -3  11  14       2935.59       2836.73       111.13 o
  -1  11  14       4402.09       4310.69       115.46 o
   1  11  14       2542.16       2781.23        81.54 o
   3  11  14         90.10        110.43        44.06 o
   5  11  14       1256.02       1204.93        82.02 o
   7  11  14         44.88          5.68        43.58 o
   9  11  14        472.24        518.68        61.17 o
  11  11  14       3315.02       3887.17       181.36 o
 -12  12  14        578.95        418.36        77.62 o
 -10  12  14       1142.42        984.98        70.69 o
  -8  12  14       1508.84       1725.47        69.49 o
  -6  12  14          1.12        -18.25        24.83 o
  -4  12  14       4019.70       4480.99       161.02 o
  -2  12  14        833.20        925.18        57.64 o
   0  12  14       1266.89       1206.75        81.74 o
   2  12  14        333.26        346.42        57.51 o
   4  12  14        141.19        177.56        59.30 o
   6  12  14          8.59         15.61       100.26 o
   8  12  14       5479.26       5436.01       179.68 o
  10  12  14        426.75        638.35        70.52 o
 -11  13  14        221.79        227.26        91.02 o
  -9  13  14         34.24         12.16        34.91 o
  -7  13  14       1111.58       1105.08        67.51 o
  -5  13  14        335.57        345.06        36.74 o
  -3  13  14          2.31         13.54        29.08 o
  -1  13  14        112.33        117.89        34.49 o
   1  13  14       1793.91       1759.26       144.53 o
   3  13  14          0.74         32.17        51.46 o
   5  13  14        890.22        888.47       114.23 o
   7  13  14        126.18         44.04        76.44 o
   9  13  14          1.18         44.61        72.44 o
 -12  14  14        185.06        172.36        91.02 o
 -10  14  14       6709.45       7918.07      1053.53 o
  -8  14  14       1317.34       1371.76        81.86 o
  -6  14  14        518.21        555.18        59.88 o
  -4  14  14        390.49        398.50        50.63 o
  -2  14  14        363.51        408.24        49.11 o
   0  14  14        115.08         62.63        44.88 o
   2  14  14       3090.74       3600.02       164.71 o
   4  14  14       1670.11       2122.83       161.80 o
   6  14  14       1164.56       1020.62       131.43 o
 -11  15  14        493.56        488.54        89.92 o
  -9  15  14        120.33         86.62        70.69 o
  -7  15  14        740.27        675.68        75.79 o
  -5  15  14        617.99        570.25        54.87 o
  -3  15  14       1232.85       1239.75        73.87 o
  -1  15  14        457.90        480.03        61.43 o
   1  15  14       1007.27       1206.76       272.20 o
   3  15  14        157.18        225.04        56.81 o
   5  15  14         69.93        244.77        89.18 o
 -10  16  14       1173.59       1357.09       252.57 o
  -8  16  14          5.79        -31.63        75.48 o
  -6  16  14       1114.17       1442.21       116.87 o
  -4  16  14       2098.78       2564.00       150.24 o
  -2  16  14        246.92        180.07        48.29 o
   0  16  14        321.71        333.36        66.82 o
   2  16  14       2607.56       2407.42       199.67 o
   4  16  14        816.63        783.04       136.53 o
  -9  17  14        252.62        350.38        94.33 o
  -7  17  14        926.64       1120.66       202.80 o
  -5  17  14         11.18        -57.45       136.24 o
 -18   1  15       5075.54       4393.00       232.55 o
 -16   1  15        313.73        277.13        75.97 o
 -14   1  15       2436.94       2377.58       244.89 o
 -12   1  15       4862.94       4263.38       212.98 o
 -10   1  15        195.24        201.23        26.42 o
  -8   1  15       2700.54       2445.13        64.76 o
  -6   1  15      14920.47      15145.96       244.71 o
  -4   1  15        229.61        193.80        28.79 o
  -2   1  15      14975.06      14455.88       295.73 o
   0   1  15      10322.58      10726.13       234.26 o
   2   1  15       1901.40       1925.18        49.32 o
   4   1  15       1486.28       1343.87        47.07 o
   6   1  15      19463.22      18669.53       368.53 o
   8   1  15        651.47        602.86        42.34 o
  10   1  15       4430.91       4116.71        94.52 o
  12   1  15       4525.22       4095.51       125.97 o
  14   1  15        238.65        290.90        47.00 o
  16   1  15        767.70        642.10        99.40 o
 -17   2  15       6388.22       5811.74       384.83 o
 -15   2  15        164.02        185.16        93.58 o
 -13   2  15        230.91        195.15        97.70 o
 -11   2  15         36.44         43.99        35.29 o
  -9   2  15         12.11         40.79        21.18 o
  -7   2  15       5223.01       4502.42        92.41 o
  -5   2  15        663.29       1056.19        44.79 o
  -3   2  15      21401.53      21013.54       353.14 o
  -1   2  15       1537.06       1554.55        45.64 o
   1   2  15        495.41        523.12        30.02 o
   3   2  15        292.55        426.49        29.75 o
   5   2  15       3005.90       2971.04        70.92 o
   7   2  15        663.91        889.13        52.74 o
   9   2  15       3957.55       4154.50       105.36 o
  11   2  15       2497.14       2416.14        85.75 o
  13   2  15       4587.11       4450.07       126.15 o
  15   2  15         21.90        132.45        50.15 o
 -18   3  15        103.25         24.04        65.53 o
 -16   3  15          3.62        164.97        90.16 o
 -14   3  15       3129.70       3059.05       245.75 o
 -12   3  15      25510.30      24566.96       643.78 o
 -10   3  15       4156.12       4190.46       140.30 o
  -8   3  15        134.37        415.85        27.52 o
  -6   3  15       1612.54       1909.25        55.98 o
  -4   3  15       6026.06       6145.76       116.55 o
  -2   3  15      11746.02      12182.23       215.94 o
   0   3  15      18429.40      17916.10       301.58 o
   2   3  15      11037.71      11390.26       204.94 o
   4   3  15         71.77        101.89        21.88 o
   6   3  15       1953.42       1842.33        74.57 o
   8   3  15       6198.51       5842.45       125.62 o
  10   3  15         64.32        147.50        32.46 o
  12   3  15       5444.19       5265.54       139.77 o
  14   3  15         86.62         92.16        45.57 o
 -17   4  15        483.74        455.66       122.59 o
 -15   4  15        952.28       1059.22       152.45 o
 -13   4  15          2.47         53.47        88.46 o
 -11   4  15       9897.19      10063.12       306.75 o
  -9   4  15      19928.30      18690.92       427.78 o
  -7   4  15        710.62        829.89        33.78 o
  -5   4  15       3501.12       3321.00        77.46 o
  -3   4  15       2166.69       2241.98        54.66 o
  -1   4  15       2150.77       2289.35        77.38 o
   1   4  15       3732.68       3884.26        89.50 o
   3   4  15        371.71        610.21        33.92 o
   5   4  15       1895.46       2095.40        70.61 o
   7   4  15       7685.80       8137.55       197.88 o
   9   4  15       5849.71       5713.10       188.72 o
  11   4  15       3014.50       2978.99       109.12 o
  13   4  15          8.42         -6.34        40.72 o
  15   4  15        212.63        123.23        73.80 o
 -16   5  15       1713.20       1647.14       190.85 o
 -14   5  15        602.43        762.84       133.40 o
 -12   5  15       3517.87       3423.07       182.35 o
 -10   5  15       1684.39       1827.99        78.06 o
  -8   5  15       2625.96       2637.74        70.08 o
  -6   5  15       3923.16       3877.68        89.13 o
  -4   5  15        263.59        250.77        22.32 o
  -2   5  15       1170.04       1319.55        46.41 o
   0   5  15       5446.43       5814.36       194.15 o
   2   5  15       6879.63       6811.10       166.41 o
   4   5  15         24.75        115.23        28.90 o
   6   5  15        384.03        675.57        47.76 o
   8   5  15        596.29        559.71        53.70 o
  10   5  15        545.65        493.22        41.83 o
  12   5  15        442.48        371.77        67.06 o
  14   5  15        110.92        101.37        56.78 o
 -15   6  15       2061.51       1883.78       205.64 o
 -13   6  15       1721.29       1645.71       185.45 o
 -11   6  15       4546.40       4892.61       135.55 o
  -9   6  15      14270.14      14902.59       292.03 o
  -7   6  15       7460.00       6951.78       228.59 o
  -5   6  15       1981.28       1969.16        55.64 o
  -3   6  15       4036.21       3918.79        85.70 o
  -1   6  15      11615.85      11770.82       236.21 o
   1   6  15       2111.07       2269.50        70.47 o
   3   6  15       6084.39       6557.78       146.96 o
   5   6  15       1931.20       1987.54        69.54 o
   7   6  15       2351.95       2472.71       102.34 o
   9   6  15       1080.95       1082.43        60.55 o
  11   6  15       2525.92       2558.48       108.60 o
  13   6  15        424.13        323.97       116.62 o
  15   6  15       2093.83       2351.39       222.42 o
 -16   7  15        131.92        189.43       111.50 o
 -14   7  15        424.77        571.42       135.10 o
 -12   7  15        828.25       1094.67       138.01 o
 -10   7  15         46.05         30.25        31.63 o
  -8   7  15        466.83        428.29        37.85 o
  -6   7  15       8181.93       8381.45       176.82 o
  -4   7  15       3009.02       2964.42        77.49 o
  -2   7  15        699.30        628.09        39.61 o
   0   7  15       2163.85       2332.83        69.45 o
   2   7  15       2185.28       2159.18        61.46 o
   4   7  15         67.87        588.60        67.39 o
   6   7  15        303.50        549.58        66.13 o
   8   7  15       2470.07       2504.47       106.13 o
  10   7  15       1219.85       1065.40        88.48 o
  12   7  15        221.50        329.93        78.97 o
  14   7  15          9.70         81.35        87.89 o
 -15   8  15       8523.47       7742.76       469.88 o
 -13   8  15        916.65        806.65        83.00 o
 -11   8  15        121.64         79.91        34.93 o
  -9   8  15         34.76         21.25        18.83 o
  -7   8  15       4403.64       4760.43       140.71 o
  -5   8  15       8710.01       9245.22       207.80 o
  -3   8  15       6149.47       6646.62       137.96 o
  -1   8  15       2029.54       1790.73        74.18 o
   1   8  15       1726.48       1970.20        59.69 o
   3   8  15      11903.06      11824.57       206.30 o
   5   8  15       4369.20       4751.17       106.33 o
   7   8  15         33.30         35.94        33.58 o
   9   8  15        689.39        778.68        65.57 o
  11   8  15       1102.52        997.98       124.47 o
  13   8  15       7661.21       7958.84       575.69 o
 -14   9  15        695.74        740.10        90.05 o
 -12   9  15        718.49        757.71        95.43 o
 -10   9  15       2231.87       2085.43        98.61 o
  -8   9  15       3321.97       3341.84       133.24 o
  -6   9  15       1093.99       1422.76       105.85 o
  -4   9  15         16.34         52.85        19.73 o
  -2   9  15        451.89        642.23        45.68 o
   0   9  15       1905.35       2018.74        61.05 o
   2   9  15         94.46        100.68        25.33 o
   4   9  15       1180.89       1295.50        57.62 o
   6   9  15          4.00         78.78        40.80 o
   8   9  15        261.08        184.80        43.26 o
  10   9  15        520.51        526.26        85.19 o
  12   9  15          1.35        137.12        78.61 o
 -13  10  15        488.78        488.29        79.73 o
 -11  10  15        426.50        409.60        72.73 o
  -9  10  15        315.48        365.43        40.72 o
  -7  10  15       5636.22       5703.65       171.91 o
  -5  10  15       3614.61       3962.37        85.57 o
  -3  10  15       3647.46       3853.26       128.59 o
  -1  10  15        154.50         89.85        31.50 o
   1  10  15       1135.87       1272.10        64.34 o
   3  10  15       1321.53       1298.72        70.42 o
   5  10  15       1088.83       1068.58        64.21 o
   7  10  15       1355.76       1454.09       108.10 o
   9  10  15       2589.45       2789.11       116.71 o
  11  10  15         84.61         76.40        70.41 o
 -12  11  15         55.06         10.78        75.52 o
 -10  11  15        315.43        213.43        39.59 o
  -8  11  15         58.56         10.37        34.99 o
  -6  11  15      12685.22      13390.82       379.36 o
  -4  11  15       2635.47       2641.47       104.27 o
  -2  11  15        770.03        934.13        54.66 o
   0  11  15        304.83        182.35        37.46 o
   2  11  15       1226.40       1378.30        93.15 o
   4  11  15        225.44        211.15        56.79 o
   6  11  15       2541.17       2985.12       186.90 o
   8  11  15        918.87       1117.51        86.79 o
  10  11  15       3573.75       4021.79       183.99 o
  12  11  15        541.00        693.73       133.97 o
 -11  12  15       1563.71       1429.12        95.01 o
  -9  12  15        254.42        158.74        34.16 o
  -7  12  15        129.82         94.47        33.54 o
  -5  12  15        444.67        311.76        35.53 o
  -3  12  15        687.17        595.63        45.96 o
  -1  12  15        251.74        415.33        54.76 o
   1  12  15         52.81         50.78        48.59 o
   3  12  15         20.35        -18.94        44.05 o
   5  12  15        140.44        262.20       111.92 o
   7  12  15       6297.98       7301.59       337.38 o
   9  12  15          7.80         39.52        50.12 o
  11  12  15       1935.95       1928.15       199.39 o
 -12  13  15        992.21        936.63       137.38 o
 -10  13  15       2786.27       2619.60       229.54 o
  -8  13  15        358.41        351.83        45.12 o
  -6  13  15        331.90        225.35        46.11 o
  -4  13  15        264.92        218.33        36.93 o
  -2  13  15       2287.53       2475.06        88.35 o
   0  13  15       3010.24       3698.30       329.37 o
   2  13  15       1445.70       1461.09       102.14 o
   4  13  15        588.16        626.97       195.55 o
   6  13  15        115.41         43.41        86.94 o
   8  13  15          1.39        -95.44       101.08 o
  10  13  15        234.64        209.63       110.64 o
 -11  14  15         35.97        -12.80        89.60 o
  -9  14  15         10.10         55.18        86.18 o
  -7  14  15          1.50         -0.46        39.65 o
  -5  14  15          3.84         39.21        38.36 o
  -3  14  15        282.44        299.79        46.60 o
  -1  14  15         43.21         29.27        40.97 o
   1  14  15          4.10         20.76        74.81 o
   3  14  15        262.42        346.79        70.56 o
   5  14  15          4.87        -88.57        88.67 o
 -10  15  15        243.92        447.69       131.41 o
  -8  15  15       1160.73       1143.07       124.08 o
  -6  15  15        405.82        329.33        55.70 o
  -4  15  15         34.49         26.50        39.85 o
  -2  15  15         31.86          2.71        46.47 o
   0  15  15       1424.11       1435.39       176.28 o
   2  15  15        566.02        599.35        77.61 o
   4  15  15       1778.84       2055.86       196.54 o
  -9  16  15       1016.72       1097.84       125.53 o
  -7  16  15        352.64        411.54       103.10 o
  -5  16  15         78.17        126.88        68.01 o
  -3  16  15          3.45        117.59        85.05 o
  -1  16  15         46.77         63.62        58.86 o
   1  16  15          1.88        -20.19        88.46 o
   3  16  15         77.16        -11.09       105.81 o
   5  16  15        987.99       1317.48       172.93 o
 -16   0  16      12064.76      11958.02       640.54 o
 -14   0  16       4288.91       3704.42       282.15 o
 -12   0  16          1.41          7.00        54.39 o
 -10   0  16       5500.09       5400.36       236.72 o
  -8   0  16       8501.64       8162.58       212.35 o
  -6   0  16        613.94        506.87        53.53 o
  -4   0  16      27887.72      26416.89       660.30 o
  -2   0  16       2018.97       2029.76       188.60 o
   0   0  16      15278.37      15435.35       347.51 o
   2   0  16      10331.05      10300.65       223.19 o
   4   0  16      10444.91      10017.30       244.01 o
   6   0  16      13018.99      12081.02       278.54 o
   8   0  16       5957.92       5710.03       197.77 o
  10   0  16         23.22         -4.77        46.18 o
  12   0  16       5469.51       5107.87       239.94 o
  14   0  16       7437.80       6441.42       289.61 o
 -17   1  16       1492.05       1717.96       143.50 o
 -15   1  16         57.70         44.61        63.45 o
 -13   1  16        312.04        303.20        99.84 o
 -11   1  16        205.95        148.66        36.17 o
  -9   1  16        500.97        449.63        34.12 o
  -7   1  16      13009.68      12143.67       315.87 o
  -5   1  16      13131.63      12349.66       240.25 o
  -3   1  16       1978.80       2025.03        63.68 o
  -1   1  16       4704.83       4665.22       141.34 o
   1   1  16      11248.28      11170.99       176.17 o
   3   1  16       1597.80       1582.62        53.55 o
   5   1  16        109.85        206.44        20.67 o
   7   1  16       3059.96       2857.75        94.44 o
   9   1  16        209.95        206.64        33.15 o
  11   1  16       4860.03       4888.35       155.42 o
  13   1  16        844.54        776.99        69.43 o
  15   1  16        955.13       1101.70       159.71 o
 -16   2  16        840.96        870.49       105.89 o
 -14   2  16       2946.56       2863.36       241.20 o
 -12   2  16        124.93        143.79        58.51 o
 -10   2  16       7663.60       7661.61       174.10 o
  -8   2  16       1650.95       1920.03        61.97 o
  -6   2  16       3023.12       3223.44        85.39 o
  -4   2  16      18444.72      18227.76       336.02 o
  -2   2  16      17217.89      16410.21       241.14 o
   0   2  16        757.40        777.71        36.69 o
   2   2  16       6450.21       6760.95       128.14 o
   4   2  16       7032.00       6778.99       134.06 o
   6   2  16         21.98         -6.82        26.58 o
   8   2  16      10001.02       9729.88       173.77 o
  10   2  16       1061.99       1039.85        56.95 o
  12   2  16        255.80        376.01        58.21 o
  14   2  16       1675.02       1408.89        89.41 o
 -17   3  16       2218.83       2439.84       237.21 o
 -15   3  16         75.02         74.52        80.49 o
 -13   3  16        739.68        780.76       130.55 o
 -11   3  16        494.12        538.30        65.42 o
  -9   3  16        290.73        294.17        36.98 o
  -7   3  16      21824.45      21072.40       353.88 o
  -5   3  16       2125.74       2415.59        87.33 o
  -3   3  16         16.64         16.44        12.83 o
  -1   3  16        706.09        897.61        44.42 o
   1   3  16       3409.01       3704.79        96.38 o
   3   3  16       2114.32       2169.16        64.28 o
   5   3  16         74.95         83.97        19.27 o
   7   3  16       1483.31       1489.16        65.40 o
   9   3  16        624.47        538.09        57.31 o
  11   3  16       6817.19       6858.76       183.61 o
  13   3  16        497.08        448.87        60.44 o
  15   3  16        296.10        321.10        83.11 o
 -16   4  16         91.71        156.44        92.72 o
 -14   4  16       1135.98       1081.40       152.45 o
 -12   4  16       5033.14       5077.41       191.82 o
 -10   4  16       7218.43       7314.59       242.92 o
  -8   4  16      15645.07      14568.07       307.27 o
  -6   4  16          6.84          6.60        15.54 o
  -4   4  16        613.89        569.48        30.02 o
  -2   4  16       4170.70       3889.04       101.02 o
   0   4  16      10631.86      10713.44       190.24 o
   2   4  16       9992.36       9596.70       200.21 o
   4   4  16        187.23        150.14        21.33 o
   6   4  16      18718.17      18243.82       346.59 o
   8   4  16       6766.32       6403.60       157.62 o
  10   4  16       5243.06       5346.59       159.95 o
  12   4  16       5973.92       5976.77       189.78 o
  14   4  16       1225.91       1294.40       102.03 o
 -15   5  16          2.92        -15.07        88.74 o
 -13   5  16       8959.80       8831.56       502.30 o
 -11   5  16      22897.27      23741.51       698.86 o
  -9   5  16       1399.51       1257.82        48.40 o
  -7   5  16         21.77         26.02        18.93 o
  -5   5  16        208.44        196.78        19.09 o
  -3   5  16       3617.46       3498.61        81.19 o
  -1   5  16      24305.03      24705.65       484.02 o
   1   5  16       6731.45       6988.89       221.46 o
   3   5  16        845.91        882.17        51.93 o
   5   5  16      11704.78      11701.35       237.32 o
   7   5  16        145.34        112.47        38.55 o
   9   5  16        188.59        325.55        38.04 o
  11   5  16        782.07        555.73        46.47 o
  13   5  16       2097.93       2134.92       123.68 o
  15   5  16       1461.36       1206.27       162.98 o
 -16   6  16       2248.10       1702.60       201.66 o
 -14   6  16        265.62        340.46       118.61 o
 -12   6  16          1.66         74.60        64.95 o
 -10   6  16       2259.61       2158.03        93.50 o
  -8   6  16        510.43        506.18        38.63 o
  -6   6  16       4764.82       5101.18       188.17 o
  -4   6  16          3.22         37.74        18.09 o
  -2   6  16         43.78        333.60        36.64 o
   0   6  16       4038.62       4186.09        95.66 o
   2   6  16        204.94        269.79        35.65 o
   4   6  16       1722.52       1889.18        68.34 o
   6   6  16          0.64         16.87        27.55 o
   8   6  16        168.35        136.77        40.45 o
  10   6  16        131.48         58.94        33.31 o
  12   6  16        541.65        388.33        81.47 o
  14   6  16        165.55        254.92        79.57 o
 -15   7  16        668.91        188.29       112.92 o
 -13   7  16       2307.75       2365.61       222.42 o
 -11   7  16       2252.98       2389.63        97.72 o
  -9   7  16       1984.05       2176.14        91.55 o
  -7   7  16       8845.15       9460.33       175.46 o
  -5   7  16       5395.07       6056.75       150.68 o
  -3   7  16       2195.70       2135.88        65.75 o
  -1   7  16       2997.51       3158.07        82.63 o
   1   7  16       2311.79       2505.81        96.23 o
   3   7  16       2521.69       2668.42        74.86 o
   5   7  16      11629.40      11890.83       242.26 o
   7   7  16       3938.06       4074.80       137.77 o
   9   7  16        704.96        476.17        60.21 o
  11   7  16        943.60        922.92       138.52 o
  13   7  16       2486.86       2355.08       217.87 o
 -14   8  16        266.79        124.01        99.27 o
 -12   8  16         99.54         93.87        52.46 o
 -10   8  16       1010.23       1137.72        70.37 o
  -8   8  16        149.47        187.14        45.05 o
  -6   8  16          1.02         11.76        21.31 o
  -4   8  16        254.94        430.89        55.65 o
  -2   8  16        929.36       1043.02        62.65 o
   0   8  16       3082.38       2953.64        76.80 o
   2   8  16       2934.86       3407.00       103.44 o
   4   8  16        233.13        223.61        31.98 o
   6   8  16       3645.10       3556.50       124.58 o
   8   8  16        330.84        238.67        94.86 o
  10   8  16         82.53         63.43        50.82 o
  12   8  16        110.95        189.29        75.09 o
 -13   9  16        523.91        499.58        77.89 o
 -11   9  16         22.03         38.48        43.12 o
  -9   9  16        393.57        339.31        45.20 o
  -7   9  16       7147.74       7358.77       205.90 o
  -5   9  16      11286.18      12072.27       422.33 o
  -3   9  16       2466.01       2443.18        68.75 o
  -1   9  16       4080.44       4396.38       105.72 o
   1   9  16         16.79         20.13        26.52 o
   3   9  16        316.85        409.18        39.86 o
   5   9  16       3201.39       3187.62       124.37 o
   7   9  16       7372.10       8278.39       292.85 o
   9   9  16        417.50        487.02        60.30 o
  11   9  16       2934.69       3206.10       193.78 o
  13   9  16        110.34        151.03       104.39 o
 -12  10  16        106.16         88.68        56.04 o
 -10  10  16         86.71         93.08        23.73 o
  -8  10  16         54.29        214.03        32.25 o
  -6  10  16        390.10        323.19        37.16 o
  -4  10  16       2798.98       3072.85       115.49 o
  -2  10  16        264.86        258.16        31.18 o
   0  10  16       1916.30       1958.94        72.53 o
   2  10  16       4007.17       4181.09       146.17 o
   4  10  16       1912.84       1952.88       154.06 o
   6  10  16        725.47        704.42        78.07 o
   8  10  16        184.82        183.83        49.24 o
  10  10  16         62.69         94.45       112.78 o
  12  10  16       1269.70       1081.40       159.28 o
 -11  11  16        688.74        819.67        91.92 o
  -9  11  16        932.84        907.01        67.10 o
  -7  11  16       1297.87       1364.82        66.25 o
  -5  11  16        867.06        957.22        48.39 o
  -3  11  16       2152.30       2061.47        74.08 o
  -1  11  16       3633.51       3592.93       173.46 o
   1  11  16       2295.69       2538.55       132.52 o
   3  11  16        810.82        688.93        65.41 o
   5  11  16        468.88        483.42        96.76 o
   7  11  16       1050.03        970.69       117.71 o
   9  11  16         61.77         -9.88        49.05 o
  11  11  16        180.68        344.45       110.64 o
 -10  12  16        962.18        784.01        73.52 o
  -8  12  16       1113.06       1226.87        63.30 o
  -6  12  16          0.86         49.54        38.50 o
  -4  12  16       4452.89       5333.40       279.29 o
  -2  12  16        260.98        297.04        46.53 o
   0  12  16       1370.58       1566.11       116.45 o
   2  12  16         76.91         24.82        45.39 o
   4  12  16       1513.31       1721.24       166.39 o
   6  12  16         91.40        117.52        88.22 o
   8  12  16       3837.14       4106.77       187.01 o
  10  12  16         51.73         12.80        89.60 o
 -11  13  16        326.19        165.25        90.73 o
  -9  13  16         15.03          7.22        68.97 o
  -7  13  16        506.86        518.61        50.52 o
  -5  13  16         21.02         17.43        33.31 o
  -3  13  16         20.76         67.08        35.70 o
  -1  13  16        321.01        323.61        51.38 o
   1  13  16       1616.02       1404.45       118.73 o
   3  13  16          8.30        -43.54        57.42 o
   5  13  16        906.19       1324.43       147.26 o
   7  13  16        428.44        691.17       167.53 o
 -10  14  16       2372.71       2039.93       220.72 o
  -8  14  16        632.09        469.22       112.21 o
  -6  14  16        169.86        226.60        57.15 o
  -4  14  16       1312.47       1448.90       101.78 o
  -2  14  16       2919.67       2737.09       173.32 o
   0  14  16        283.73        151.03        87.89 o
   2  14  16        499.47        684.53        83.53 o
   4  14  16         90.98         61.08        65.40 o
  -9  15  16        764.45        614.94       153.59 o
  -7  15  16        169.50        202.66       110.50 o
  -5  15  16        434.60        360.87        66.16 o
  -3  15  16        343.29        350.03        62.78 o
  -1  15  16        128.22         99.37        55.96 o
   1  15  16        158.27        101.18        64.74 o
   3  15  16         46.61        -11.95        88.74 o
   5  15  16          4.68        -79.64       114.34 o
  -8  16  16        440.91        633.71       155.58 o
  -6  16  16         50.67          7.93        83.27 o
  -4  16  16        388.64        171.51       135.67 o
   0  16  16          2.26         10.52        91.59 o
   2  16  16       2621.15       2542.81       217.87 o
   4  16  16       1193.42       1564.94       189.15 o
   6  16  16          2.93         13.94       107.23 o
 -16   1  17        588.26        484.48        85.58 o
 -14   1  17        441.25        444.83        83.76 o
 -12   1  17        825.70        593.33        81.73 o
 -10   1  17         21.33         19.45        32.66 o
  -8   1  17       1844.02       1795.47        62.99 o
  -6   1  17      25925.05      24844.52       410.71 o
  -4   1  17        122.39        155.23        21.06 o
  -2   1  17       3081.84       3147.51        80.82 o
   0   1  17      13163.96      12785.89       186.27 o
   2   1  17       5993.94       5738.84       114.76 o
   4   1  17        100.97         95.50        21.77 o
   6   1  17       5093.41       4640.30       103.32 o
   8   1  17         11.04         14.32        25.56 o
  10   1  17       6670.24       6163.07       168.23 o
  12   1  17       9530.34       8909.80       251.24 o
  14   1  17          3.23        -21.41        49.57 o
 -17   2  17       2354.61       1817.79       209.06 o
 -15   2  17         61.42         15.07        89.88 o
 -13   2  17        384.44        327.38        98.13 o
 -11   2  17        325.46        288.49        48.09 o
  -9   2  17       6912.78       6745.58       145.10 o
  -7   2  17       2071.10       2065.61        71.28 o
  -5   2  17       4349.55       4124.51       108.40 o
  -3   2  17       1808.93       1653.24        60.17 o
  -1   2  17      14659.14      14369.44       232.19 o
   1   2  17       3703.40       3667.41        75.42 o
   3   2  17      10597.76      11019.13       210.70 o
   5   2  17       6114.93       5613.81       106.88 o
   7   2  17        899.54        893.28        49.73 o
   9   2  17       2908.62       2660.87        89.79 o
  11   2  17        163.39        235.58        47.57 o
  13   2  17       2936.73       2888.06       123.63 o
  15   2  17        489.24        577.52        94.33 o
 -16   3  17         26.32         15.93        95.85 o
 -14   3  17       3423.38       3358.55       269.92 o
 -12   3  17      18997.13      18482.57       889.41 o
 -10   3  17       2255.65       2426.34       105.23 o
  -8   3  17          7.09         10.51        29.08 o
  -6   3  17       1411.76       1221.70        64.53 o
  -4   3  17       4169.50       4077.07       104.17 o
  -2   3  17       1106.68       1087.57        49.37 o
   0   3  17      19954.67      19769.56       293.46 o
   2   3  17       3785.80       3559.42        91.35 o
   4   3  17       3470.07       3450.70        83.29 o
   6   3  17        105.16         93.88        29.80 o
   8   3  17       1381.53       1327.16        60.40 o
  10   3  17        539.41        523.41        57.05 o
  12   3  17       3822.96       3671.05       140.83 o
  14   3  17        105.00         75.47        66.53 o
 -15   4  17       2418.87       2383.81       231.24 o
 -13   4  17        634.84        459.64       117.47 o
 -11   4  17       3748.11       3917.74       163.31 o
  -9   4  17       3293.25       2983.88       146.10 o
  -7   4  17         95.61         57.60        35.01 o
  -5   4  17       1035.37        976.30        38.16 o
  -3   4  17       1814.88       1920.21        51.38 o
  -1   4  17       5845.95       5708.18       133.78 o
   1   4  17       1207.46       1308.87        50.26 o
   3   4  17        139.58        333.44        39.55 o
   5   4  17       8337.95       8267.69       168.10 o
   7   4  17       3195.12       3354.89       110.38 o
   9   4  17      11473.57      11079.92       311.47 o
  11   4  17       1966.42       2225.39       104.48 o
  13   4  17        483.32        387.42        67.72 o
 -16   5  17        540.03        517.95       132.26 o
 -14   5  17        675.22        574.26       121.45 o
 -12   5  17       2612.38       2618.39       279.31 o
 -10   5  17        540.78        598.04        57.65 o
  -8   5  17        143.75        135.78        25.69 o
  -6   5  17         12.25         63.57        19.00 o
  -4   5  17       2024.30       2227.58        59.67 o
  -2   5  17       1532.98       1543.83        65.33 o
   0   5  17      13737.50      13627.65       246.67 o
   2   5  17         90.81         93.78        28.30 o
   4   5  17        554.09        694.77        43.54 o
   6   5  17         53.82        179.36        32.77 o
   8   5  17        440.08        426.41        71.01 o
  10   5  17         45.59         44.70        35.07 o
  12   5  17        427.81        580.57        74.16 o
  14   5  17        397.70        434.55        85.25 o
 -15   6  17       2588.40       2051.31       219.01 o
 -13   6  17        681.03        585.07       133.40 o
 -11   6  17       3058.85       3115.00       179.06 o
  -9   6  17       4868.91       5345.11       157.21 o
  -7   6  17        524.72        635.62        41.61 o
  -5   6  17       4772.37       4513.85        92.53 o
  -3   6  17       5062.56       5067.67       118.69 o
  -1   6  17       4340.19       4546.34       113.55 o
   1   6  17       5774.20       6247.14       144.22 o
   3   6  17       9037.90       8957.76       190.41 o
   5   6  17       1819.51       1857.42        69.89 o
   7   6  17        621.26        605.15        54.22 o
   9   6  17        190.33        360.95        68.11 o
  11   6  17       4303.81       4351.19       235.22 o
  13   6  17        699.08        681.50       127.14 o
 -14   7  17        461.06        327.09       118.89 o
 -12   7  17       4455.24       4773.98       511.41 o
 -10   7  17         60.39         42.33        37.32 o
  -8   7  17       1277.31       1481.78       104.28 o
  -6   7  17       3878.73       4046.12       102.17 o
  -4   7  17       2460.69       2824.29        76.04 o
  -2   7  17        122.13        148.92        26.82 o
   0   7  17       2467.55       2841.94        79.24 o
   2   7  17        123.61        127.30        29.00 o
   4   7  17       1173.45       1426.77        75.46 o
   6   7  17       1019.13       1258.95        95.49 o
   8   7  17         22.11         44.22        44.99 o
  10   7  17       2463.66       2262.50       149.39 o
  12   7  17        516.31        512.44        91.26 o
 -13   8  17         42.44         15.36        94.43 o
 -11   8  17         23.02         18.04        40.68 o
  -9   8  17       8468.29       9527.61       465.41 o
  -7   8  17        496.18        644.53        43.34 o
  -5   8  17       2738.28       3074.02       140.75 o
  -3   8  17       4545.42       4543.58        97.83 o
  -1   8  17        242.58        216.21        29.43 o
   1   8  17       3454.92       3984.38       111.56 o
   3   8  17       5859.28       6192.01       147.10 o
   5   8  17       3464.73       4079.74       236.14 o
   7   8  17          7.72         28.26        52.41 o
   9   8  17        860.77        854.30        72.51 o
  11   8  17        837.23        679.88        98.89 o
  13   8  17       3808.36       3599.47       279.60 o
 -12   9  17         42.18         45.22        82.77 o
 -10   9  17        308.32        258.04       135.53 o
  -8   9  17       1243.26       1162.86        51.97 o
  -6   9  17       1397.38       1729.64        71.85 o
  -4   9  17       1763.68       1876.51        77.40 o
  -2   9  17        412.63        547.66        34.08 o
   0   9  17        108.77        305.64        36.15 o
   2   9  17        138.92        187.63        38.35 o
   4   9  17        481.43        427.62        51.60 o
   6   9  17        429.13        628.11        81.54 o
   8   9  17         51.69        103.60        64.78 o
  10   9  17         35.71        146.77        72.01 o
  12   9  17         58.28        105.24       100.69 o
 -11  10  17        266.09        209.36        60.61 o
  -9  10  17       1290.78       1285.07       100.05 o
  -7  10  17       3334.24       3607.58       146.54 o
  -5  10  17       3424.36       3466.60        91.46 o
  -3  10  17       2273.08       2433.88        70.72 o
  -1  10  17         67.45         69.52        32.90 o
   1  10  17         33.09         87.58        40.98 o
   3  10  17        532.18        567.21        78.50 o
   5  10  17       1840.08       2058.23       117.20 o
   7  10  17       2341.17       2690.31       144.03 o
   9  10  17       3363.11       4191.10       561.61 o
  11  10  17          6.43        -75.09        98.13 o
 -10  11  17        135.55        133.91        79.78 o
  -8  11  17       2236.62       2184.75        88.75 o
  -6  11  17       4381.88       4976.78       153.38 o
  -4  11  17       1762.87       1795.20        98.35 o
  -2  11  17        855.14       1038.29        66.86 o
   0  11  17         83.58        246.97        77.32 o
   2  11  17         38.99         71.05        46.73 o
   4  11  17        120.58        150.53        73.50 o
   6  11  17       2579.04       2881.50       352.12 o
   8  11  17        243.15        214.92        56.03 o
  10  11  17       4263.31       4321.07       302.35 o
  -9  12  17        233.26        153.24        51.32 o
  -7  12  17        537.78        600.76        48.23 o
  -5  12  17       2521.71       2581.88        96.87 o
  -3  12  17        247.61        229.36        44.24 o
  -1  12  17       1927.01       2172.48       158.59 o
   1  12  17        141.34         66.98        51.21 o
   3  12  17          7.20         28.60        58.03 o
   5  12  17        121.92         46.72        83.42 o
   7  12  17       1232.67       1186.66       194.69 o
   9  12  17       1801.44       1983.33       202.80 o
 -10  13  17       1165.62       1125.96       163.69 o
  -8  13  17        164.73         99.75        52.82 o
  -6  13  17        168.01        179.38        47.65 o
  -4  13  17        117.74         94.48        42.91 o
  -2  13  17       1835.94       2038.97        96.97 o
   0  13  17       1248.94       1202.91        91.40 o
   2  13  17        489.21        629.65       133.80 o
   4  13  17       1183.86       1126.44       103.60 o
  -9  14  17          4.10        -72.64        72.64 o
  -7  14  17         34.04         14.79        54.52 o
  -5  14  17          0.16         32.44        55.95 o
  -3  14  17          8.27         35.29        52.10 o
  -1  14  17          1.20         31.37        56.15 o
   1  14  17          0.93         35.49        63.63 o
   3  14  17        986.22        906.17       112.85 o
   5  14  17        172.34        224.13       115.19 o
 -10  15  17         65.88        -93.01       125.43 o
  -8  15  17         98.47        135.39       121.74 o
  -6  15  17        378.33        324.57        65.34 o
  -4  15  17         98.11        106.55        58.53 o
  -2  15  17          9.28        -66.69        81.35 o
   0  15  17       1121.82       1093.63       154.16 o
   2  15  17         29.08         12.23        94.72 o
   4  15  17       2492.91       2842.88       250.58 o
   6  15  17         66.44        131.98       113.20 o
   1  16  17         56.56        -34.70       103.82 o
   3  16  17          0.80       -108.65       108.65 o
   5  16  17         55.29         13.65       106.38 o
 -16   0  18       1561.87        989.82       154.45 o
 -14   0  18        512.69        408.16       109.79 o
 -12   0  18       2926.84       2763.61       169.14 o
 -10   0  18      19158.29      18219.70       501.57 o
  -8   0  18      15588.08      15277.39       422.12 o
  -6   0  18       1553.77       1624.81       112.44 o
  -4   0  18      12842.50      11955.89       332.63 o
  -2   0  18       2981.99       2947.21       229.13 o
   0   0  18        240.70        312.32        29.81 o
   2   0  18         44.37         56.23        38.01 o
   4   0  18      20134.19      18514.00       419.38 o
   6   0  18       1622.26       1506.88        76.81 o
   8   0  18       1275.17       1115.51        70.48 o
  10   0  18       7024.59       6684.17       282.05 o
  12   0  18        652.77        590.70        89.42 o
  14   0  18       6645.54       5767.39       369.48 o
 -15   1  18       2018.13       2296.93       159.99 o
 -13   1  18       1447.33       1297.38       118.59 o
 -11   1  18         42.23         75.68        46.86 o
  -9   1  18        474.93        462.38        41.59 o
  -7   1  18       8538.48       8022.25       194.98 o
  -5   1  18         21.81        167.11        25.75 o
  -3   1  18         73.32         35.39        20.57 o
  -1   1  18       1066.82       1112.10        47.63 o
   1   1  18       1910.47       1878.94        46.55 o
   3   1  18       1497.50       1393.53        56.22 o
   5   1  18        106.09        174.32        21.00 o
   7   1  18        582.81        809.47        46.88 o
   9   1  18        828.89       1018.56        68.18 o
  11   1  18       1147.51       1348.14        99.77 o
  13   1  18          4.76        609.41        68.33 o
 -16   2  18        227.55         64.42        68.38 o
 -14   2  18       3697.42       3059.05       259.68 o
 -12   2  18         19.27         28.59        58.51 o
 -10   2  18       6687.62       6325.27       193.61 o
  -8   2  18       4391.63       4110.48       113.10 o
  -6   2  18       1718.92       1731.82        72.18 o
  -4   2  18       3218.64       3304.20        92.71 o
  -2   2  18       3132.93       2974.63       126.91 o
   0   2  18         58.28        151.94        17.22 o
   2   2  18       7751.41       7895.91       152.36 o
   4   2  18       2682.97       2759.75        63.57 o
   6   2  18        114.77        117.43        29.88 o
   8   2  18       4556.22       4339.27       118.10 o
  10   2  18        714.43        797.21       152.43 o
  12   2  18       1510.16       1442.25        93.41 o
  14   2  18       3734.36       3305.31       188.75 o
 -15   3  18         41.23         15.93        93.86 o
 -13   3  18        372.00        600.72       132.26 o
 -11   3  18       3821.46       3643.81       197.29 o
  -9   3  18        100.53         84.52        45.22 o
  -7   3  18       7976.43       7827.90       211.67 o
  -5   3  18         13.51         89.70        25.56 o
  -3   3  18        227.44        242.05        18.87 o
  -1   3  18       1886.68       2060.15        67.50 o
   1   3  18       2067.30       2629.54       112.01 o
   3   3  18       1053.39       1080.35        50.52 o
   5   3  18       7123.28       6793.82       118.37 o
   7   3  18       2793.17       2658.64        86.93 o
   9   3  18        875.74        877.77        65.14 o
  11   3  18        589.14        472.60        56.62 o
  13   3  18         17.77          5.60        67.44 o
 -14   4  18       2151.62       1845.38       201.38 o
 -12   4  18       1194.84       1333.85       120.60 o
 -10   4  18         36.36        212.10        68.09 o
  -8   4  18        150.80         90.38        46.53 o
  -6   4  18         83.68         99.40        32.97 o
  -4   4  18       2467.26       2435.94        59.25 o
  -2   4  18       2966.93       3122.38        90.83 o
   0   4  18       6322.62       6301.99       134.61 o
   2   4  18      10870.75      10671.48       222.52 o
   4   4  18        624.35        620.82        34.35 o
   6   4  18         46.91        120.43        30.24 o
   8   4  18       1807.19       2119.43       117.62 o
  10   4  18       6976.92       6592.15       254.30 o
  12   4  18       1145.42        808.78        81.74 o
  14   4  18        985.09        885.21       104.76 o
 -15   5  18        553.43        290.69       122.02 o
 -13   5  18       7435.33       7796.52       467.89 o
 -11   5  18       7503.68       7322.21       308.65 o
  -9   5  18          9.26        -25.58        44.77 o
  -7   5  18        192.74        120.23        22.84 o
  -5   5  18       2022.47       2337.67        65.04 o
  -3   5  18       2072.71       2325.83        69.77 o
  -1   5  18      10504.45      11116.25       266.42 o
   1   5  18       1861.68       1934.97        64.58 o
   3   5  18       1183.03       1197.40        50.37 o
   5   5  18       4742.77       4734.77       133.01 o
   7   5  18       3730.51       3515.14       146.90 o
   9   5  18       2051.62       1841.14       177.12 o
  11   5  18        205.43        219.19        57.54 o
  13   5  18       1658.95       1619.74       132.91 o
 -14   6  18        382.58        723.59       147.62 o
 -12   6  18        215.88        262.98       129.42 o
 -10   6  18       1658.73       1607.88       178.05 o
  -8   6  18       2475.79       2830.49       100.00 o
  -6   6  18       2321.37       2134.67        64.39 o
  -4   6  18       1572.23       1709.60        64.32 o
  -2   6  18       1121.51       1413.24        50.20 o
   0   6  18       8399.05       8456.25       182.49 o
   2   6  18       1469.88       1556.51        62.37 o
   4   6  18       5034.55       5318.52       142.94 o
   6   6  18       1345.72       1458.32        77.69 o
   8   6  18         40.58         46.74        52.13 o
  10   6  18        246.99        399.01        80.80 o
  12   6  18         40.16        170.94        91.87 o
 -13   7  18       3584.18       3661.76       295.52 o
 -11   7  18       1757.68       2076.92       349.14 o
  -9   7  18       1106.22       1194.11        83.67 o
  -7   7  18       3390.84       3633.29       111.77 o
  -5   7  18       8800.49       9170.77       163.64 o
  -3   7  18       2188.07       2210.49        66.93 o
  -1   7  18        510.62        621.52        39.34 o
   1   7  18       2202.24       2400.67        75.00 o
   3   7  18         86.75        240.54        39.56 o
   5   7  18       3065.39       3028.55       112.85 o
   7   7  18        611.96        724.47        69.05 o
   9   7  18        120.94        124.78        77.08 o
  11   7  18       3529.15       3328.49       191.97 o
  13   7  18       3481.95       3534.62       275.33 o
 -12   8  18        160.88         89.87        70.09 o
 -10   8  18        582.17        441.70        65.93 o
  -8   8  18        160.24        198.14        38.42 o
  -6   8  18        422.87        352.98        32.62 o
  -4   8  18        477.66        592.63        46.51 o
  -2   8  18       3557.03       4125.71       166.16 o
   0   8  18       2885.31       2810.84        81.59 o
   2   8  18         10.23         49.73        37.72 o
   4   8  18       2140.62       2312.14        96.50 o
   6   8  18        703.12        885.33        90.43 o
   8   8  18          0.24         33.11        60.58 o
  10   8  18        605.68        749.87       102.80 o
  12   8  18         84.52        154.45        99.27 o
 -11   9  18        182.79         56.89        97.28 o
  -9   9  18         93.97        114.05        78.50 o
  -7   9  18       8556.19       9542.64       268.78 o
  -5   9  18       4197.63       4727.02       131.39 o
  -3   9  18         21.40         26.06        24.16 o
  -1   9  18        568.82        660.07        54.53 o
   1   9  18        500.43        577.25        51.16 o
   3   9  18        198.99        237.02        56.24 o
   5   9  18       2061.28       2357.55       142.62 o
   7   9  18       2568.77       2830.04       167.12 o
   9   9  18        609.89        619.03       147.33 o
  11   9  18       1666.20       1710.85       186.87 o
 -10  10  18        282.55        244.33       109.22 o
  -8  10  18       2429.20       3027.23       206.07 o
  -6  10  18          0.17         12.08        32.89 o
  -4  10  18         79.82        115.62        28.78 o
  -2  10  18       1450.64       1430.74        73.62 o
   0  10  18       1408.76       1471.57        93.81 o
   2  10  18       2245.07       2328.54       110.43 o
   4  10  18       5290.12       5732.04       592.61 o
   6  10  18         92.54         28.63        60.90 o
   8  10  18          8.32        285.90       128.85 o
  10  10  18         37.74         95.00        91.02 o
 -11  11  18       1543.29       1617.56       190.85 o
  -9  11  18       1501.72       1375.57       122.36 o
  -7  11  18         29.53         13.08        36.82 o
  -5  11  18       1993.23       2020.29       112.40 o
  -3  11  18       1437.94       1173.17        70.56 o
  -1  11  18        742.46        811.47        58.62 o
   1  11  18       2665.44       2952.18       139.25 o
   3  11  18        251.49        241.73        67.86 o
   5  11  18        121.97          2.82        94.15 o
   7  11  18       1475.65       1800.49       223.66 o
   9  11  18         19.15         70.54        83.05 o
 -10  12  18        821.90        837.36       146.77 o
  -8  12  18       1266.09       1413.05       119.13 o
  -6  12  18        166.15        158.56        42.56 o
  -4  12  18       2382.96       2772.83       110.19 o
  -2  12  18        427.39        425.65        48.40 o
   0  12  18        128.50         46.52        64.99 o
   2  12  18        177.78        152.46        75.29 o
   4  12  18        837.24        815.10        94.91 o
   6  12  18        125.32        114.06       124.58 o
  -9  13  18        240.37        132.63        72.39 o
  -7  13  18         76.18         23.42       147.19 o
  -5  13  18       1845.18       2132.51       103.46 o
  -3  13  18        213.93        281.98        49.63 o
  -1  13  18        181.69        209.52        52.91 o
   1  13  18        469.36        655.39        98.80 o
   3  13  18         14.22        -16.13        64.48 o
   5  13  18         13.84         58.31       109.51 o
 -10  14  18        219.99        -30.72       114.34 o
  -8  14  18         27.14          0.63        65.90 o
  -6  14  18          3.26        -43.25        60.10 o
  -4  14  18       3022.27       3299.45       160.75 o
  -2  14  18       4109.87       4160.02       230.83 o
   0  14  18        302.88        261.35        78.54 o
   2  14  18        377.62        467.38        94.20 o
   4  14  18         31.38        -42.10        94.72 o
  -9  15  18       1258.82       1373.80       204.79 o
  -7  15  18          6.42        -55.46       135.10 o
  -5  15  18        598.97        803.23       128.28 o
  -3  15  18        258.63        327.66       104.67 o
  -1  15  18        129.31         47.22        99.55 o
   1  15  18        141.12         12.51        99.55 o
   3  15  18         24.47         26.74       106.38 o
   5  15  18         20.61         14.51       101.26 o
 -14   1  19        755.80        922.72       146.05 o
 -12   1  19       1770.62       1760.97       110.98 o
 -10   1  19       1738.12       1642.76       103.73 o
  -8   1  19       4555.05       4371.91       129.95 o
  -6   1  19      21011.65      19891.58       374.87 o
  -4   1  19         52.64         58.27        27.13 o
  -2   1  19       1428.54       1303.92        51.14 o
   0   1  19       2982.37       3200.65        76.07 o
   2   1  19       3002.22       2836.38        90.58 o
   4   1  19       1626.47       1484.65        59.38 o
   6   1  19       5384.02       5117.24       120.56 o
   8   1  19        112.33        111.91        38.61 o
  10   1  19       9380.48       8920.39       246.83 o
  12   1  19       8014.46       7383.95       313.65 o
  14   1  19       6386.55       5319.84       252.21 o
 -15   2  19          4.38        -15.60        69.88 o
 -13   2  19        321.11        378.29       107.80 o
 -11   2  19        192.42        151.78        50.52 o
  -9   2  19      16153.20      14409.65       655.90 o
  -7   2  19         11.83        113.96        35.02 o
  -5   2  19          8.37         34.81        28.73 o
  -3   2  19       5002.91       4653.99       111.50 o
  -1   2  19         76.48        111.07        16.92 o
   1   2  19       2015.11       2048.97        49.24 o
   3   2  19       8969.87       8993.76       197.13 o
   5   2  19       5655.89       5373.96       105.00 o
   7   2  19        688.50        618.67        37.46 o
   9   2  19        717.26        572.66        58.07 o
  11   2  19         45.58         46.90        45.96 o
  13   2  19        278.57        266.34        78.02 o
 -14   3  19       4988.32       4958.19       350.13 o
 -12   3  19       8578.84       8548.27       495.19 o
 -10   3  19       1567.99       1451.73       170.09 o
  -8   3  19         62.57        145.34        62.08 o
  -6   3  19       2015.20       1963.98        80.07 o
  -4   3  19       3440.22       3318.47        94.96 o
  -2   3  19       5770.24       5143.12       103.72 o
   0   3  19      19481.58      19213.99       304.50 o
   2   3  19        204.85        180.99        25.56 o
   4   3  19          9.43          9.42        23.31 o
   6   3  19        606.84        686.19        43.89 o
   8   3  19       1472.79       1225.80        95.26 o
  10   3  19          6.02         -1.41        43.75 o
  12   3  19        351.51        304.89        57.45 o
  14   3  19          3.90         40.96        99.84 o
 -13   4  19       2566.06       2939.02       257.13 o
 -11   4  19         65.75         78.44        52.37 o
  -9   4  19       4496.66       4612.04       316.86 o
  -7   4  19         99.53         63.60        39.01 o
  -5   4  19       2866.11       2761.13        96.56 o
  -3   4  19       8637.82       8646.12       164.99 o
  -1   4  19       3255.66       3227.83        86.40 o
   1   4  19       1894.72       1915.38        56.78 o
   3   4  19       3733.17       3630.50       105.87 o
   5   4  19        374.70        398.16        40.79 o
   7   4  19        168.99        198.27        41.46 o
   9   4  19       4140.13       4190.19       147.02 o
  11   4  19        155.87        114.56        53.86 o
  13   4  19        371.66        200.99        74.72 o
 -14   5  19          8.43         96.42        97.84 o
 -12   5  19       2245.86       2272.30       158.37 o
 -10   5  19        124.48        238.46        69.54 o
  -8   5  19        115.10        144.77        48.52 o
  -6   5  19        665.25        549.70        88.58 o
  -4   5  19       5136.90       5167.32       108.47 o
  -2   5  19       2901.53       2865.77        79.34 o
   0   5  19       7054.15       6770.95       157.99 o
   2   5  19        208.39        160.91        28.23 o
   4   5  19          5.86        111.83        36.46 o
   6   5  19        680.45        825.96        75.50 o
   8   5  19       2325.62       2936.77       165.51 o
  10   5  19        157.06        157.41        53.86 o
  12   5  19         71.44         52.73        65.25 o
 -13   6  19       1325.89       1167.30       173.22 o
 -11   6  19         28.18         44.09        90.45 o
  -9   6  19        873.61        954.82       101.16 o
  -7   6  19       1081.56       1143.35        83.44 o
  -5   6  19       1594.16       1612.89        52.00 o
  -3   6  19      16013.18      16605.39       311.69 o
  -1   6  19       2298.71       2516.99        81.67 o
   1   6  19       3053.18       3339.80        97.04 o
   3   6  19       2079.27       2530.48        87.77 o
   5   6  19        768.03        903.36        75.21 o
   7   6  19       1008.56       1054.08        78.19 o
   9   6  19       6852.44       7220.82       302.97 o
  11   6  19       3280.65       3763.01       271.92 o
  13   6  19        547.04        537.86       133.68 o
 -12   7  19         66.63        123.08        67.32 o
 -10   7  19        317.21        378.73        62.57 o
  -8   7  19        698.28        701.35        54.19 o
  -6   7  19        990.99       1059.60        46.06 o
  -4   7  19        309.82        457.43        45.44 o
  -2   7  19        134.19        183.71        26.13 o
   0   7  19        213.81        152.53        39.11 o
   2   7  19       3380.31       3608.59       123.08 o
   4   7  19       1959.51       1944.94        87.89 o
   6   7  19         58.13        215.42        49.60 o
   8   7  19        494.81        614.02        88.02 o
  10   7  19       1504.40       1706.66       204.08 o
  12   7  19        110.84        201.95       106.66 o
 -11   8  19       1993.23       1920.19       208.20 o
  -9   8  19      11108.29      11097.50       473.21 o
  -7   8  19       2035.05       2411.35       115.09 o
  -5   8  19        275.25        290.38        37.29 o
  -3   8  19       1338.22       1325.01        49.46 o
  -1   8  19        674.04        752.97        48.52 o
   1   8  19       4267.00       4215.86       123.78 o
   3   8  19       7673.64       9355.85       252.31 o
   5   8  19       3657.88       3744.34       185.88 o
   7   8  19        247.50        207.77        64.42 o
   9   8  19        625.49        790.04       102.00 o
  11   8  19        106.77        123.16        98.13 o
 -12   9  19        204.38        273.62       119.46 o
 -10   9  19         59.71         99.55        98.41 o
  -8   9  19        353.17        340.56        55.07 o
  -6   9  19       3250.78       3520.02       230.95 o
  -4   9  19         16.99        -10.82        25.42 o
  -2   9  19        952.09        917.39        61.29 o
   0   9  19       1027.76       1180.97        72.58 o
   2   9  19        943.12        965.23        82.57 o
   4   9  19         35.74         34.46        64.48 o
   6   9  19         40.60        151.08        63.70 o
   8   9  19        420.61        464.62        84.82 o
  10   9  19        163.04        257.13       101.83 o
 -11  10  19        399.00        220.72       110.07 o
  -9  10  19       1896.40       1657.72       135.66 o
  -7  10  19        769.28        813.78        70.59 o
  -5  10  19       3459.59       4237.08       148.90 o
  -3  10  19       1985.09       2127.27        81.14 o
  -1  10  19       2155.51       2534.40       122.05 o
   1  10  19        436.30        472.11        67.47 o
   3  10  19        442.17        448.13        87.73 o
   5  10  19       1358.20       2097.67       228.97 o
   7  10  19       1870.96       2215.74       175.64 o
   9  10  19       2581.55       3202.69       240.91 o
  11  10  19        157.31        176.06       106.95 o
 -10  11  19        104.00        126.86       103.25 o
  -8  11  19       2066.51       2337.57       243.33 o
  -6  11  19       1581.21       1692.60       122.76 o
  -4  11  19        115.77         31.87        38.69 o
  -2  11  19        227.75        180.77        39.83 o
   0  11  19        990.75       1025.36        85.92 o
   2  11  19       4046.16       4810.97       234.37 o
   4  11  19          2.66        -50.04        65.39 o
   6  11  19       1131.99       1289.89       211.62 o
   8  11  19       1096.07       1110.99       147.62 o
  10  11  19        424.86        387.11       115.48 o
 -11  12  19         14.24         28.16       104.39 o
  -9  12  19        362.33        390.52       120.03 o
  -7  12  19        183.43        139.89       111.64 o
  -5  12  19        510.58        474.89        64.50 o
  -3  12  19       4379.36       4858.47       166.69 o
  -1  12  19        736.51        824.08        71.62 o
   1  12  19          5.79        -39.53        71.92 o
   3  12  19        501.16        510.23        82.23 o
   5  12  19         23.52         -6.32        79.22 o
   9  12  19       2695.19       2880.14       240.63 o
 -10  13  19       1234.66       1178.40       168.10 o
  -8  13  19         39.60         25.88        98.41 o
  -6  13  19        498.84        607.25        80.96 o
  -4  13  19        186.37         59.88        61.64 o
  -2  13  19        674.12        637.42        84.51 o
   0  13  19        391.91        350.50        74.70 o
   2  13  19         37.86         60.83        71.86 o
   4  13  19       2051.29       2407.70       236.93 o
  -7  14  19        698.31        568.09       138.52 o
  -5  14  19         49.72          1.49        66.16 o
  -3  14  19          7.73         98.13        99.84 o
  -1  14  19          2.03         56.31        79.05 o
   1  14  19        890.48        754.59       139.09 o
   3  14  19         15.55        155.58       113.77 o
   5  14  19        377.44        334.49       130.55 o
  -4  15  19       1201.85       1235.00       160.70 o
  -2  15  19        650.42        677.51       131.41 o
   0  15  19       1853.86       2141.19       218.16 o
   2  15  19         26.31       -115.76       115.76 o
   4  15  19        192.66        146.20       114.91 o
 -14   0  20         97.26         64.28        93.86 o
 -12   0  20         35.04         59.98        69.14 o
 -10   0  20      13550.75      11928.73       635.13 o
  -8   0  20      13844.22      13022.77       461.10 o
  -6   0  20       2944.48       2681.38       160.98 o
  -4   0  20       2934.69       2456.05       247.60 o
  -2   0  20       7444.62       7369.59       343.05 o
   0   0  20        219.41        158.26        23.46 o
   2   0  20      15638.14      14505.70       348.78 o
   4   0  20      43525.92      39691.27      1392.67 o
   6   0  20         11.42         34.22        24.40 o
   8   0  20       2295.09       2227.14       136.47 o
  10   0  20       4934.28       4399.34       219.23 o
  12   0  20       2757.00       2555.04       223.56 o
 -13   1  20          0.23        -38.96        67.17 o
 -11   1  20        242.04        281.09        59.34 o
  -9   1  20        166.34        224.35        65.36 o
  -7   1  20       5291.27       5116.86       146.74 o
  -5   1  20        849.35        921.37        53.79 o
  -3   1  20         70.40         52.63        29.32 o
  -1   1  20        451.91        543.01        37.30 o
   1   1  20      15603.49      14549.11       250.46 o
   3   1  20         76.00        163.94        33.58 o
   5   1  20        137.18        497.95        33.47 o
   7   1  20        799.94        959.06        66.26 o
   9   1  20        220.61        237.83        46.56 o
  11   1  20          7.83         53.46        51.12 o
  13   1  20        247.55        839.02       107.57 o
 -14   2  20       1386.95       1202.00       172.65 o
 -12   2  20          3.81        -55.86        63.71 o
 -10   2  20        717.62        649.38        88.88 o
  -8   2  20       2082.78       1854.69        92.95 o
  -6   2  20        252.32        184.95        37.84 o
  -4   2  20       9533.47       9525.84       208.87 o
  -2   2  20        700.06        720.44        43.40 o
   0   2  20       3725.43       3504.27        67.33 o
   2   2  20       5227.28       4979.86       105.13 o
   4   2  20        307.60        239.46        30.24 o
   6   2  20        225.51        193.11        35.21 o
   8   2  20       2652.43       2567.78       105.41 o
  10   2  20       1922.93       1978.15        97.99 o
  12   2  20          3.35          7.49        66.80 o
 -13   3  20        430.51        498.89       131.12 o
 -11   3  20       2693.52       2801.35       250.01 o
  -9   3  20        195.79        223.56        95.85 o
  -7   3  20       3671.99       3663.99       153.94 o
  -5   3  20        577.77        715.28        55.66 o
  -3   3  20          4.74         48.35        32.36 o
  -1   3  20        685.35        817.35        36.06 o
   1   3  20       7546.65       7327.82       131.34 o
   3   3  20       3027.27       2661.32        83.53 o
   5   3  20       1628.05       1642.10        54.49 o
   7   3  20        949.81        968.35        65.09 o
   9   3  20        654.59        579.55        59.12 o
  11   3  20        365.27        397.32        66.54 o
  13   3  20         64.52         79.07        69.99 o
 -14   4  20       1808.16       1728.48       207.35 o
 -12   4  20          6.77         -8.97        64.11 o
 -10   4  20         44.68         88.46        87.60 o
  -8   4  20        157.46        237.67        92.58 o
  -6   4  20       1856.88       1483.84       105.78 o
  -4   4  20       7222.62       7695.48       192.43 o
  -2   4  20       5213.52       5355.59       129.83 o
   0   4  20        220.46        181.82        29.98 o
   2   4  20         11.04         84.63        28.41 o
   4   4  20         62.95        245.10        37.76 o
   6   4  20       1392.97       1325.37        65.57 o
   8   4  20        214.53        218.98        49.36 o
  10   4  20       3585.88       3404.14       151.59 o
  12   4  20        531.77        482.81        85.92 o
 -13   5  20       4174.75       4547.66       343.17 o
 -11   5  20       1819.91       2080.04       212.19 o
  -9   5  20        785.64        812.16        79.28 o
  -7   5  20        353.86        335.79        55.12 o
  -5   5  20       5236.96       5440.64       400.98 o
  -3   5  20        614.99        614.28        43.64 o
  -1   5  20       3028.85       3121.53        92.96 o
   1   5  20         53.68         58.76        29.72 o
   3   5  20        555.82        550.44        42.78 o
   5   5  20       5228.48       5148.47       159.15 o
   7   5  20       6417.81       6166.13       215.14 o
   9   5  20       7180.59       6919.52       235.58 o
  11   5  20        663.40        532.16        87.64 o
  13   5  20         14.28        -64.85       107.80 o
 -12   6  20         21.29        -15.93       110.93 o
 -10   6  20       1745.67       1768.26       154.02 o
  -8   6  20       4515.34       4875.33       191.09 o
  -6   6  20          2.50         22.12        22.38 o
  -4   6  20        792.71       1005.08        86.96 o
  -2   6  20        773.39       1149.30        61.95 o
   0   6  20        159.19        180.91        36.47 o
   2   6  20       5214.65       5062.48       170.73 o
   4   6  20       1458.28       1649.29       104.76 o
   6   6  20       3940.38       3549.60       155.24 o
   8   6  20        203.46        353.23        62.20 o
  10   6  20        752.50        673.48        96.57 o
  12   6  20        106.77         71.11       106.09 o
 -11   7  20        932.51       1133.45       172.08 o
  -9   7  20        431.20        376.15        70.23 o
  -7   7  20        888.92       1011.73        60.02 o
  -5   7  20       6529.35       7285.86       192.70 o
  -3   7  20          1.03          7.76        26.62 o
  -1   7  20       4568.56       4651.49       131.99 o
   1   7  20        425.17        638.34        49.96 o
   3   7  20         25.19        148.16        39.21 o
   5   7  20       1529.48       1404.22        87.03 o
   7   7  20       2792.01       2887.35       215.88 o
   9   7  20        156.45         71.68       104.39 o
  11   7  20       1487.02       1514.59       170.09 o
 -12   8  20        494.58        493.20       133.68 o
 -10   8  20       1278.15       1306.53       126.41 o
  -8   8  20        128.47        120.56        56.00 o
  -6   8  20        403.86        396.83        38.06 o
  -4   8  20       1869.05       2088.35       179.33 o
  -2   8  20       1405.61       1624.32        91.77 o
   0   8  20        392.97        348.36        42.52 o
   2   8  20        408.05        376.13        53.58 o
   4   8  20       2301.07       2998.12       133.32 o
   6   8  20         32.35         30.85        59.44 o
   8   8  20         47.59        107.23       117.19 o
  10   8  20        607.18        982.71       144.49 o
 -11   9  20       2522.04       3194.72       273.62 o
  -9   9  20        255.55        161.71        92.16 o
  -7   9  20       4271.54       4731.64       189.23 o
  -5   9  20        256.84        345.41        46.93 o
  -3   9  20        158.01        145.15        33.19 o
  -1   9  20         13.34         16.09        36.74 o
   1   9  20       5002.23       5244.30       195.15 o
   3   9  20        570.34        495.92        71.15 o
   5   9  20       1166.36       1173.59       185.45 o
   7   9  20        816.15       1170.72       194.83 o
   9   9  20       1930.87       2316.69       204.22 o
  11   9  20       1509.43       1463.39       175.21 o
 -12  10  20        109.53        172.36       130.55 o
 -10  10  20       1873.37       1843.06       149.83 o
  -8  10  20       5055.31       5775.64       374.59 o
  -6  10  20        130.59        164.71        72.28 o
  -4  10  20        176.87        221.44        42.74 o
  -2  10  20        376.41        354.96        42.78 o
   0  10  20         63.76        184.28        56.52 o
   2  10  20        875.77        984.62        89.95 o
   4  10  20        621.14        553.52       110.79 o
   6  10  20        534.66        459.92       141.93 o
   8  10  20       2049.67       2416.24       206.78 o
  10  10  20          5.63        -23.89        93.01 o
 -11  11  20        611.85        454.80       132.54 o
  -9  11  20         17.88        -99.55       118.89 o
  -7  11  20        739.66        650.56       195.97 o
  -5  11  20       1816.11       2052.37       253.00 o
  -3  11  20        202.08        232.01        49.12 o
  -1  11  20         40.72         21.63        39.40 o
   1  11  20        290.08        204.84        61.10 o
   3  11  20          3.94        181.00        85.26 o
   5  11  20       1741.78       1757.63       157.83 o
   9  11  20         40.71        -35.55        94.43 o
 -10  12  20       1227.07       1406.79       194.27 o
  -8  12  20        330.51        399.06       123.16 o
  -6  12  20        235.19        230.40        62.12 o
  -4  12  20        954.34        853.29       144.78 o
  -2  12  20        940.82       1017.69       242.76 o
   0  12  20        364.30        294.44        57.17 o
   2  12  20       1222.02       1124.84       123.88 o
   4  12  20       1336.80       1405.09       191.99 o
  -9  13  20         84.58        -55.46       105.24 o
  -7  13  20        700.31        710.22       146.48 o
  -5  13  20       3397.12       3791.52       205.31 o
  -3  13  20        156.81        247.00        88.21 o
  -1  13  20         15.95         65.10        71.75 o
   1  13  20        126.87         90.44       121.88 o
   3  13  20         11.68         44.37       106.38 o
  -6  14  20         63.38        -26.17        98.70 o
  -4  14  20        712.19        810.34       148.76 o
  -2  14  20       4514.64       4759.94       336.77 o
   0  14  20        180.49        165.82       110.93 o
   2  14  20         81.30         14.22        95.85 o
  -1  15  20        408.80        595.60       140.22 o
   1  15  20         80.41        153.02       108.37 o
 -12   1  21       3716.84       3551.44       264.51 o
 -10   1  21       2560.24       2657.69       169.93 o
  -8   1  21       1731.08       1548.24       102.53 o
  -6   1  21      10152.51       9303.65       227.25 o
  -4   1  21        432.14        429.95        50.97 o
  -2   1  21         24.06         22.30        32.06 o
   0   1  21       1734.60       2049.27        56.73 o
   2   1  21      14292.32      13704.34       298.90 o
   4   1  21       1625.87       1601.95        53.39 o
   6   1  21       4116.86       3947.82       102.44 o
   8   1  21        125.89        154.49        41.30 o
  10   1  21        355.54        304.65        57.97 o
  12   1  21       2008.87       1785.56       135.27 o
 -13   2  21       1939.02       1873.26       203.65 o
 -11   2  21        211.10         74.65        62.59 o
  -9   2  21       8608.03       7621.28       262.46 o
  -7   2  21          4.23         12.58        36.21 o
  -5   2  21       2142.18       2055.82        79.02 o
  -3   2  21       1354.61       1432.33        67.36 o
  -1   2  21        227.03        262.24        34.93 o
   1   2  21        150.53        201.53        21.84 o
   3   2  21        581.01        586.13        59.96 o
   5   2  21        482.07        563.11        33.01 o
   7   2  21       3649.11       3371.10       146.37 o
   9   2  21         52.89         25.17        41.70 o
  11   2  21         38.29        -34.11        65.09 o
  13   2  21       2368.46       1921.95       144.71 o
 -10   3  21       1509.12       1406.79       178.91 o
  -8   3  21         29.12         27.40        45.42 o
  -6   3  21       5226.05       5261.38       152.59 o
  -4   3  21      14441.15      13516.19       277.44 o
  -2   3  21       1171.60       1228.32        86.67 o
   0   3  21        668.97        869.35        41.62 o
   2   3  21       2433.05       2429.83        82.99 o
   4   3  21        519.70        511.12        36.73 o
   6   3  21      10484.42       9524.10       223.30 o
   8   3  21       9793.58       9150.03       248.23 o
  10   3  21         66.44         80.92        44.25 o
  12   3  21         14.23        -50.29        71.26 o
 -13   4  21       6936.26       7456.93       329.87 o
 -11   4  21       1244.17       1182.66       121.57 o
  -9   4  21        617.97        487.55        87.69 o
  -7   4  21          9.99         -0.52        58.74 o
  -5   4  21       1166.53       1162.06       114.21 o
  -3   4  21       9785.38      10102.22       239.61 o
  -1   4  21       1439.75       1392.75        66.62 o
   1   4  21        115.55         99.10        32.35 o
   3   4  21       1537.48       1310.35        81.64 o
   5   4  21        849.83        816.51        48.22 o
   7   4  21        250.26        205.76        44.00 o
   9   4  21        604.31        576.62        68.42 o
  11   4  21        486.07        469.08       107.66 o
 -12   5  21       1058.92       1341.37       191.42 o
 -10   5  21        217.31        125.52        56.47 o
  -8   5  21        134.05        174.76        54.79 o
  -6   5  21        570.98        570.79        67.14 o
  -4   5  21       3843.80       3618.08       165.78 o
  -2   5  21        195.84        164.34        39.50 o
   0   5  21        391.47        362.88        40.75 o
   2   5  21        279.83        301.09        38.70 o
   4   5  21        215.28        213.28        35.94 o
   6   5  21          6.17        204.66        51.59 o
   8   5  21        182.90        189.17        50.17 o
  10   5  21       1802.86       1750.40       130.26 o
  12   5  21       1200.46       1158.31       116.58 o
 -13   6  21       2192.22       2908.30       269.64 o
 -11   6  21        530.95        316.00       118.32 o
  -9   6  21        101.04         15.01        65.81 o
  -7   6  21       3043.51       3227.19       148.81 o
  -5   6  21        383.76        288.41        32.46 o
  -3   6  21      13335.92      13492.41       282.97 o
  -1   6  21       1524.87       1461.00        75.13 o
   1   6  21        578.69        660.98        54.90 o
   3   6  21       1359.50       1517.91        65.06 o
   5   6  21       2103.60       1924.45        98.12 o
   7   6  21        779.90        736.18        73.58 o
   9   6  21       2507.11       2541.63       170.63 o
  11   6  21         16.66          7.50        65.76 o
 -12   7  21        544.15        577.96       144.78 o
 -10   7  21         95.15         67.81        68.34 o
  -8   7  21        862.38        888.73        87.86 o
  -6   7  21        157.63        524.37        45.14 o
  -4   7  21        221.18        186.45        36.01 o
  -2   7  21        828.52        932.93        72.46 o
   0   7  21        298.39        316.87        42.12 o
   2   7  21       4872.73       5259.86       161.61 o
   4   7  21         80.70         67.40        44.73 o
   6   7  21       1486.70       1700.32       120.59 o
   8   7  21        310.04        557.11       122.59 o
  10   7  21        358.83        125.72        89.88 o
 -11   8  21        866.00        741.19       108.34 o
  -9   8  21       5875.87       6319.81       286.69 o
  -7   8  21       2582.92       2573.20       214.12 o
  -5   8  21         18.95         35.89        39.53 o
  -3   8  21        577.60        599.44        44.27 o
  -1   8  21       2022.77       2553.35        81.44 o
   1   8  21         83.94        119.57        37.30 o
   3   8  21       5870.39       6327.94       227.87 o
   5   8  21       1436.26       1365.66       108.02 o
   7   8  21        273.85        270.43        70.54 o
   9   8  21       1624.70       1413.62       159.28 o
  11   8  21       2015.69       1807.27       193.98 o
 -12   9  21          3.24         16.50       129.98 o
 -10   9  21        144.78        388.17        91.16 o
  -8   9  21         90.84        106.87        57.04 o
  -6   9  21       1619.17       1834.87       138.44 o
  -4   9  21          0.86         36.73        38.40 o
  -2   9  21        227.94        194.36        36.55 o
   0   9  21        545.55        509.21        90.10 o
   2   9  21        559.28        598.38        74.92 o
   4   9  21        249.82        235.04        84.94 o
   6   9  21        111.23         98.86        63.51 o
   8   9  21        111.77        156.72        83.34 o
  10   9  21       2308.67       2147.16       207.92 o
 -11  10  21        186.75         15.93       118.61 o
  -9  10  21       1807.85       1695.95       215.60 o
  -7  10  21         12.55        178.47        74.92 o
  -5  10  21        458.83        583.89        89.26 o
  -3  10  21       1070.24       1168.39       264.66 o
  -1  10  21       1922.14       2031.86       147.80 o
   1  10  21        204.87        179.72        70.65 o
   3  10  21       1691.38       1855.51       155.15 o
   5  10  21        535.83        745.46       115.57 o
   7  10  21        726.28       1076.00       141.36 o
   9  10  21       1630.12       1935.26       190.00 o
 -10  11  21        106.04        199.39       117.47 o
  -8  11  21        468.31        403.93       163.55 o
  -6  11  21       1099.00       1018.48       113.91 o
  -4  11  21        243.00        216.63        78.03 o
  -2  11  21         33.95        -13.94        98.41 o
   0  11  21       2227.68       2740.19       143.94 o
   2  11  21       6656.72       7558.63       374.74 o
   4  11  21         27.92         91.56        83.81 o
  -9  12  21        190.89         88.46       114.63 o
  -7  12  21         24.32        -42.66       114.34 o
  -5  12  21        405.96        540.99       135.10 o
  -3  12  21       5959.33       7306.73       443.71 o
  -1  12  21        678.61        688.89       147.62 o
   1  12  21        421.38        336.76       149.89 o
   3  12  21        389.93        537.57       146.20 o
  -8  13  21         62.43        -14.22       118.89 o
  -6  13  21       1666.09       1888.33       212.19 o
  -4  13  21       1275.39       1267.71       182.32 o
  -2  13  21         83.40         56.03        98.70 o
   0  13  21        624.05        960.24       168.10 o
   2  13  21         39.21        -30.15       108.08 o
  -5  14  21         41.04         54.33       107.23 o
  -3  14  21        475.68        396.78       137.95 o
  -1  14  21         27.35        -14.22       106.38 o
 -12   0  22       1154.93        944.88       161.27 o
 -10   0  22      18477.89      19153.82       936.34 o
  -8   0  22      16049.08      15509.12       549.85 o
  -6   0  22       2194.38       2066.49       133.24 o
  -4   0  22        508.74        466.99        63.86 o
  -2   0  22        610.78        605.34        79.90 o
   0   0  22       5074.64       4947.19       352.27 o
   2   0  22       9471.38       9082.46       346.58 o
   4   0  22       9549.65       8420.15       316.60 o
   6   0  22        237.75        260.56        51.21 o
   8   0  22       2759.75       2753.55       158.62 o
  10   0  22        116.26        -32.71        91.02 o
  12   0  22       3443.30       2747.88       236.36 o
 -11   1  22       1413.36       1488.44       130.69 o
  -9   1  22        115.89        147.65        55.97 o
  -7   1  22          2.34         84.57        43.06 o
  -5   1  22        614.60        633.61        54.56 o
  -3   1  22        602.28        477.13        54.97 o
  -1   1  22        828.43        767.21        63.48 o
   1   1  22       6735.81       6302.72       136.70 o
   3   1  22        844.09        769.57        65.76 o
   5   1  22        273.52        359.04        39.42 o
   7   1  22       1511.33       1394.04        70.88 o
   9   1  22        134.39        104.02        49.10 o
  11   1  22        459.63        303.20       103.53 o
 -12   2  22        959.97       1084.73       123.73 o
 -10   2  22       1428.82       1408.77       105.76 o
  -8   2  22       4529.50       4249.34       178.33 o
  -6   2  22        347.06        310.83        53.95 o
  -4   2  22       5263.80       5214.26       169.88 o
  -2   2  22       1488.66       1580.80        86.18 o
   0   2  22       1679.76       1518.72        65.08 o
   2   2  22       4604.80       4599.87       120.28 o
   4   2  22       3861.66       3644.08        95.13 o
   6   2  22       1145.86       1032.15        55.61 o
   8   2  22        279.74        362.27        46.59 o
  10   2  22        636.68        573.80        82.24 o
  12   2  22        228.89        193.05        73.97 o
 -11   3  22       1082.58       1028.50       166.11 o
  -9   3  22        471.93        472.12        83.66 o
  -7   3  22       1631.85       1732.83        93.85 o
  -5   3  22        134.39        431.10        56.41 o
  -3   3  22        190.05        328.68        51.94 o
  -1   3  22       1376.56       1237.58        54.18 o
   1   3  22       4745.90       4526.26       129.28 o
   3   3  22         31.78         64.82        25.84 o
   5   3  22       1105.47       1168.31        57.08 o
   7   3  22        325.77        981.72        65.89 o
   9   3  22         66.48        173.77        48.80 o
  11   3  22        609.67        627.12        89.90 o
 -12   4  22        834.18        972.47       164.12 o
 -10   4  22       1139.82       1230.53       322.40 o
  -8   4  22        660.38        581.23        90.58 o
  -6   4  22        318.37        334.60        61.83 o
  -4   4  22       7725.10       7558.77       253.46 o
  -2   4  22       4366.57       5053.36       179.63 o
   0   4  22         15.20         37.28        25.27 o
   2   4  22        272.85        254.86        32.39 o
   4   4  22         79.66         57.24        29.30 o
   6   4  22       3238.31       2953.98       113.16 o
   8   4  22        908.32        665.54        76.32 o
  10   4  22       3143.88       3237.26       172.91 o
  12   4  22       1223.65       1042.15       151.03 o
 -11   5  22        718.25        571.74        78.71 o
  -9   5  22       1059.72       1024.54        91.98 o
  -7   5  22       5209.31       5083.26       380.57 o
  -5   5  22       4494.17       4617.18       481.11 o
  -3   5  22       1797.62       1717.59        86.77 o
  -1   5  22        789.14        850.18        96.94 o
   1   5  22         22.04         27.29        33.11 o
   3   5  22         79.53         53.14        27.68 o
   5   5  22        853.83        774.25        54.27 o
   7   5  22       4085.44       4296.23       146.44 o
   9   5  22        467.13        318.10        61.34 o
  11   5  22       2406.90       2218.20       271.92 o
 -10   6  22       3595.91       3778.09       173.29 o
  -8   6  22        622.98        578.54        75.92 o
  -6   6  22        174.06        226.78        58.21 o
  -4   6  22        891.87       1088.95        77.76 o
  -2   6  22         13.61        129.36        30.05 o
   0   6  22         58.76         47.95        42.88 o
   2   6  22       2745.58       2754.75       108.19 o
   4   6  22        732.23        882.65        96.42 o
   6   6  22        469.50        552.47        67.74 o
   8   6  22         21.92         97.62        51.83 o
  10   6  22        996.90        880.97        99.67 o
 -11   7  22       3048.98       3186.19       286.14 o
  -9   7  22        855.58       1302.56       138.94 o
  -7   7  22        220.60         21.75        64.39 o
  -5   7  22       4220.09       4411.11       199.94 o
  -3   7  22        347.87        395.24        38.50 o
  -1   7  22       5744.50       6171.55       155.95 o
   1   7  22       1649.75       1889.81        82.41 o
   3   7  22        400.33        363.55        81.24 o
   5   7  22        757.48        828.45       117.47 o
   7   7  22       2394.95       2371.92       150.96 o
   9   7  22        549.20        544.12       114.91 o
  11   7  22       1716.96       1916.21       195.97 o
 -10   8  22        354.68        495.68        98.68 o
  -8   8  22        686.12        744.86        85.36 o
  -6   8  22         34.16         10.84        55.28 o
  -4   8  22       1936.32       2116.24       124.78 o
  -2   8  22          3.48         11.50        40.94 o
   0   8  22        236.00        333.94        51.41 o
   2   8  22        107.46         33.25        54.36 o
   4   8  22          0.22         15.11        73.65 o
   6   8  22        332.52        322.11        75.26 o
   8   8  22       1090.26       1087.66       144.21 o
  10   8  22        584.94        528.47       124.01 o
  -9   9  22          9.61        -61.10        76.60 o
  -7   9  22        388.07        473.68        82.42 o
  -5   9  22        770.10        689.07        78.16 o
  -3   9  22          2.11         59.36        60.01 o
  -1   9  22       1474.02       1389.00        93.47 o
   1   9  22       7999.46       8375.59       276.12 o
   3   9  22        409.62        422.48        92.82 o
   5   9  22       1747.34       1637.18       219.58 o
   7   9  22         16.14          9.96        73.67 o
   9   9  22          4.78        253.71        98.41 o
 -10  10  22       3288.65       3883.90       317.71 o
  -8  10  22       3540.50       3652.14       210.19 o
  -6  10  22       1250.11       1199.52       119.82 o
  -4  10  22         29.72         83.95        69.16 o
  -2  10  22          4.33        130.23        74.26 o
   0  10  22         16.08        117.75       109.79 o
   2  10  22        413.18        272.21       116.05 o
   4  10  22        437.83        531.32       150.75 o
   8  10  22       1622.82       1476.76       165.25 o
  -9  11  22          9.10         15.64       112.35 o
  -7  11  22       1867.75       1817.51       208.77 o
  -5  11  22        302.20        298.94        86.40 o
  -3  11  22       1142.30       1067.18       166.11 o
  -1  11  22          3.00        -89.88       129.70 o
   1  11  22       1382.62       1634.05       212.19 o
  -8  12  22         97.89         15.07       109.51 o
  -6  12  22        276.51        132.26       110.64 o
  -4  12  22        624.54        752.60       150.75 o
  -2  12  22        598.44        589.91       145.34 o
   0  12  22        113.90        -15.07       127.99 o
  -5  13  22       2577.30       2872.75       261.39 o
  -3  13  22        223.73        305.48       131.41 o
  -1  13  22        609.07        789.86       158.14 o
 -10   1  23       2407.18       2220.37       114.28 o
  -8   1  23       1477.29       1457.24       105.70 o
  -6   1  23       1057.90        972.26        85.50 o
  -4   1  23       1332.43       1305.88        91.77 o
  -2   1  23        778.78        902.50        78.06 o
   0   1  23        966.32        914.11        84.57 o
   2   1  23       9747.61       9336.44       244.41 o
   4   1  23       2775.06       2559.04        62.84 o
   6   1  23        124.57        211.72        36.21 o
   8   1  23        210.95        236.16        43.01 o
  10   1  23        169.19        170.26        63.89 o
  12   1  23       1319.02       1106.60       113.68 o
 -11   2  23       1977.77       1642.65       140.64 o
  -9   2  23        526.18        511.93       107.32 o
  -7   2  23          4.04        250.56        61.28 o
  -5   2  23       1355.05       1412.31        97.79 o
  -3   2  23       2972.17       2994.94       140.48 o
  -1   2  23        488.73        454.42        62.98 o
   1   2  23         13.40         -8.25        28.34 o
   3   2  23        112.09        159.21        33.28 o
   5   2  23         37.90        278.83        27.13 o
   7   2  23       1651.68       1563.17        69.78 o
   9   2  23        109.40        158.85        59.82 o
  11   2  23       1807.31       1798.17       183.74 o
 -10   3  23       1012.78       1043.91       116.33 o
  -8   3  23        506.32        436.65        67.75 o
  -6   3  23       9105.43       9149.33       298.39 o
  -4   3  23       7417.65       7841.44       299.73 o
  -2   3  23         56.41         12.80        47.51 o
   0   3  23        297.14        362.66        36.67 o
   2   3  23        441.98        437.31        49.53 o
   4   3  23         83.72         74.29        31.90 o
   6   3  23       9938.85       9178.04       202.83 o
   8   3  23       5718.01       5232.98       200.38 o
  10   3  23         70.22         28.34        59.88 o
 -11   4  23        256.13        319.70       121.74 o
  -9   4  23         75.21         68.10        71.14 o
  -7   4  23        266.91        266.69        78.62 o
  -5   4  23       1008.29       1137.41       135.10 o
  -3   4  23       3773.07       4060.73       212.74 o
  -1   4  23        481.86        450.37        40.08 o
   1   4  23        239.61        261.72        45.64 o
   3   4  23       2855.66       2776.83        89.78 o
   5   4  23       1147.27       1220.80        65.86 o
   7   4  23        149.18        126.20        44.38 o
   9   4  23       1114.98       1122.75       137.66 o
  11   4  23        435.40        261.61        75.66 o
 -10   5  23       1530.91       1627.44       156.49 o
  -8   5  23        746.37        759.71        82.15 o
  -6   5  23        295.23        418.27        86.18 o
  -4   5  23       1768.10       1916.20       139.51 o
  -2   5  23          2.09         -2.57        42.24 o
   0   5  23         10.30        167.56        43.99 o
   2   5  23        187.52        133.06        30.96 o
   4   5  23         33.24         41.06        33.52 o
   6   5  23        978.99        793.09        64.52 o
   8   5  23       1435.16       1271.97        91.70 o
  10   5  23         26.75         58.07        66.31 o
  -9   6  23        167.75        180.10        65.58 o
  -7   6  23       1238.50       1204.23        99.47 o
  -5   6  23       1206.06       1416.30       101.90 o
  -3   6  23       4430.90       5139.46       160.67 o
  -1   6  23        620.97        536.33        62.45 o
   1   6  23         10.20         33.42        42.51 o
   3   6  23        918.62        856.81       106.66 o
   5   6  23       1844.63       1747.39        91.13 o
   7   6  23         49.73         10.83        65.06 o
   9   6  23       2689.85       2668.94       158.41 o
  -8   7  23        125.58         87.76        58.67 o
  -6   7  23       6380.08       6538.66       315.86 o
  -4   7  23         25.57         65.82        54.73 o
  -2   7  23       1170.57       1040.66       132.40 o
   0   7  23       1600.23       1791.44        90.46 o
   2   7  23       2194.18       1960.08       143.92 o
   4   7  23         80.06        -46.36       118.32 o
   6   7  23       2655.21       2805.28       165.55 o
   8   7  23        117.84        230.50        64.12 o
  10   7  23         48.91        269.92       112.07 o
  -9   8  23       4760.15       5169.81       328.23 o
  -7   8  23        917.83       1001.60        96.51 o
  -5   8  23          0.19          9.09        56.92 o
  -3   8  23        795.70        882.19        85.68 o
  -1   8  23       1978.59       2135.50       129.66 o
   1   8  23         98.32         50.97        61.50 o
   3   8  23       1064.73       1013.25       117.85 o
   5   8  23        373.79        593.61       154.45 o
  -8   9  23         31.65         79.92       110.36 o
  -6   9  23         16.85         14.61        70.95 o
  -4   9  23        159.58        222.00        74.70 o
  -2   9  23        995.45       1006.69       109.89 o
   0   9  23         87.51        151.89       111.50 o
   2   9  23       1231.82       1267.71       177.20 o
   4   9  23        895.04       1065.76       178.05 o
  -7  10  23         29.79        -15.64       107.80 o
  -5  10  23        520.42        592.91        95.67 o
  -3  10  23       3394.46       3758.65       377.87 o
  -1  10  23       2370.65       2828.38       265.66 o
   3  10  23        312.19        483.53       159.28 o
  -4  11  23          5.01         76.23       113.49 o
  -2  11  23        104.15        107.80       112.92 o
 -10   0  24       4221.88       4032.94       317.71 o
  -8   0  24       2802.65       2546.27       169.20 o
  -6   0  24       3926.59       3406.65       193.58 o
  -4   0  24         22.65        -34.25        61.96 o
  -2   0  24      11556.71      11017.79       412.74 o
   0   0  24        200.19        171.94        63.25 o
   2   0  24       2744.69       2452.69       142.05 o
   4   0  24        128.03         95.49        37.09 o
   6   0  24        466.85        398.58        60.87 o
   8   0  24       2528.06       2106.04       202.80 o
  10   0  24       3888.45       3027.76       237.50 o
  -9   1  24        136.97        132.84        49.92 o
  -7   1  24        913.54        713.01        70.74 o
  -5   1  24          6.84         71.40        46.31 o
  -3   1  24         27.11         33.93        44.18 o
  -1   1  24       3265.25       3109.29       122.86 o
   1   1  24        209.62        285.16        47.18 o
   3   1  24       1033.00        814.95        56.35 o
   5   1  24        357.79        346.97        40.76 o
   7   1  24        141.88        221.78        61.38 o
   9   1  24        188.23        256.22        63.55 o
 -10   2  24       2160.80       2222.25       230.67 o
  -8   2  24       3880.87       3623.01       169.76 o
  -6   2  24       3780.95       3766.78       221.52 o
  -4   2  24       1732.13       1648.77       106.34 o
  -2   2  24       2493.90       2454.20       129.07 o
   0   2  24        253.37        252.12        75.31 o
   2   2  24        195.59        154.95        28.78 o
   4   2  24       4641.27       3936.70       111.42 o
   6   2  24        377.95        348.21        47.08 o
   8   2  24        927.56        820.68        74.91 o
  10   2  24        200.40        192.27        91.59 o
  -9   3  24        207.66        174.07        73.28 o
  -7   3  24         46.60        118.50        56.60 o
  -5   3  24        474.02        735.87        82.24 o
  -3   3  24       2992.01       3162.96       148.94 o
  -1   3  24       4224.16       4037.05       167.96 o
   1   3  24       1965.54       1788.57        76.71 o
   3   3  24        227.80        158.30        36.24 o
   5   3  24        277.09        447.03        51.10 o
   7   3  24        382.96        720.11        79.07 o
   9   3  24        223.94         86.47        86.75 o
  -8   4  24       2584.73       2230.12       157.84 o
  -6   4  24         20.54         36.02        65.47 o
  -4   4  24        735.64        744.87        79.30 o
  -2   4  24        106.82        463.01        67.09 o
   0   4  24        331.08        214.23        44.97 o
   2   4  24        505.61        391.22        43.76 o
   4   4  24       2796.61       2639.26       137.16 o
   6   4  24       3014.18       2781.94       166.08 o
   8   4  24         94.56        176.06        85.04 o
  10   4  24        117.29        215.31       101.26 o
  -9   5  24         15.51       -102.39       102.39 o
  -7   5  24       3760.12       3830.05       217.49 o
  -5   5  24       5850.03       5526.49       257.96 o
  -3   5  24        807.09        744.66       100.83 o
  -1   5  24        844.03        859.72        71.84 o
   1   5  24         94.64         96.45        41.45 o
   3   5  24       1936.42       2047.74        93.52 o
   5   5  24       1281.37       1153.86        88.78 o
   7   5  24       5237.97       5356.96       325.39 o
   9   5  24         83.85        186.02        90.73 o
  -8   6  24        560.15        724.34        86.62 o
  -6   6  24          2.89         -3.32        59.51 o
  -4   6  24        369.03        582.34        99.15 o
  -2   6  24       3571.74       3604.53       190.24 o
   0   6  24        183.31        145.44        50.26 o
   2   6  24         26.30          1.09        40.34 o
   4   6  24          9.18        191.53        92.87 o
   6   6  24        534.02        591.90       114.34 o
   8   6  24        193.27        126.57        91.59 o
  -7   7  24        556.87        531.90        78.81 o
  -5   7  24       1705.46       1945.03       151.29 o
  -3   7  24         18.15         11.98        53.25 o
  -1   7  24       2786.89       3172.35       149.13 o
   1   7  24       3558.54       3830.83       160.97 o
   5   7  24        192.71        133.40       106.66 o
  -6   8  24         97.55        112.30        60.16 o
  -4   8  24        523.79        345.26        70.09 o
  -2   8  24       1477.78       1550.00       162.55 o
   0   8  24          0.10         81.06        85.04 o
  -5   9  24         29.33        -40.96        95.28 o
  -3   9  24        651.82        476.42       120.31 o
  -4  10  24          7.30        -13.65        98.13 o
  -2  10  24        187.63        211.33       102.11 o
  -8   1  25        779.19        732.88       103.65 o
  -6   1  25        618.32        505.51        64.01 o
  -4   1  25       1152.27       1092.29        78.00 o
  -2   1  25        536.58        545.71        62.85 o
   0   1  25       6711.39       6169.58       188.95 o
   2   1  25       1931.32       1967.47       101.18 o
   4   1  25        390.94        282.15       105.24 o
  -9   2  25         29.56        343.88       128.85 o
  -7   2  25          9.67        376.94        72.72 o
  -5   2  25       1053.57       1028.36        90.97 o
  -3   2  25       1875.86       1789.86       126.79 o
  -1   2  25       3680.59       3440.71       155.15 o
   1   2  25       1946.96       1907.34        92.15 o
   3   2  25       1138.25       1020.07       211.05 o
  -8   3  25        775.85        542.12       133.11 o
  -6   3  25       6271.25       6210.40       234.41 o
  -4   3  25       1390.01       1458.23       106.04 o
  -2   3  25        114.67         74.66        52.17 o
   0   3  25       1286.26       1110.25       101.46 o
   2   3  25       1719.03       1648.15       139.81 o
   4   3  25       1437.70       1528.24       197.11 o
  -9   4  25         47.76        -46.93       105.81 o
  -7   4  25        259.57        229.25       105.24 o
  -5   4  25          1.21        -21.92        69.43 o
  -3   4  25       4134.43       4003.04       173.28 o
  -1   4  25        790.87        557.85        72.04 o
   1   4  25          2.94        -16.79        49.87 o
   3   4  25       1139.83       1200.58       171.51 o
  -8   5  25        181.44        135.10       108.08 o
  -6   5  25        682.29        894.59       112.92 o
  -4   5  25       1241.56       1338.11       307.04 o
  -2   5  25        245.03        274.09        76.65 o
   0   5  25        163.28        183.54        62.48 o
   2   5  25       1402.61       1153.93       178.05 o
   4   5  25         92.13        118.89       111.78 o
  -7   6  25       3924.68       3686.50       290.97 o
  -5   6  25       1024.42       1043.57       115.31 o
  -3   6  25        974.64        954.15       126.43 o
  -1   6  25       1067.25       1198.31       181.75 o
   1   6  25        649.95        616.77       153.73 o
   3   6  25       3676.29       3575.57       293.82 o
  -6   7  25       1139.24       1153.37       169.24 o
  -4   7  25         10.52        -29.99        74.30 o
  -2   7  25        111.87         72.76        67.65 o
   0   7  25       2729.37       3033.45       225.27 o
  -5   8  25        164.45         67.98        93.86 o
  -1   8  25       3524.03       3213.49       246.32 o
  -4   9  25          4.10        -53.47       103.25 o
  -2   9  25        522.42        399.62       115.76 o
  -3  10  25       2050.17       1827.47       204.22 o
  -8   0  26       1595.19       1466.81       198.25 o
  -6   0  26       9228.83       9264.47       531.32 o
  -4   0  26        650.69        550.37       131.69 o
  -2   0  26       8172.37       8071.56       455.37 o
   0   0  26        474.27        285.85        97.84 o
   2   0  26         15.24        -25.31        65.99 o
  -7   1  26       2718.94       3067.08       244.61 o
  -5   1  26         57.09         97.51        68.24 o
  -3   1  26          0.30         30.86        65.06 o
  -1   1  26       2650.95       2627.35       163.90 o
   1   1  26        359.05        611.60        89.88 o
  -8   2  26       3353.16       2787.72       265.37 o
  -6   2  26       1792.00       1667.05       196.26 o
  -4   2  26        364.67        331.36       107.51 o
  -2   2  26        776.52        806.56        81.20 o
   0   2  26        121.97        101.78        59.42 o
  -5   3  26       2065.17       1711.13       187.72 o
  -3   3  26       1511.61       1560.22       132.06 o
  -1   3  26       2405.25       2353.95       151.88 o
   1   3  26        390.80        490.07       101.83 o
  -6   4  26         26.50        155.30       103.53 o
  -4   4  26         72.05        151.60        94.43 o
  -2   4  26        201.86        232.01        84.62 o
   0   4  26         32.77         38.97        77.08 o
  -7   5  26       3792.36       4289.49       324.54 o
  -5   5  26       3654.15       3536.61       277.60 o
  -3   5  26       2179.85       2424.48       217.59 o
  -1   5  26        308.74        268.22        94.72 o
  -6   6  26         55.61         42.66        99.27 o
  -4   6  26         65.26        115.76        93.29 o
  -2   6  26       1911.94       2031.40       201.38 o
  -5   7  26         39.83        -13.65       102.68 o
  -3   7  26        338.35        346.44       118.61 o
  -1   7  26       1296.55       1145.69       154.73 o
  -2   8  26       1408.06       1359.86       166.96 o
  -3   9  26        645.08        534.44       132.83 o
  -6   1  27        356.02        466.13       106.23 o
  -4   1  27       2231.55       2119.75       150.61 o
  -2   1  27         48.43         36.32        70.42 o
   0   1  27       3926.47       3937.49       190.64 o
  -5   2  27         52.91         59.73       105.52 o
  -3   2  27       6905.71       6529.58       285.20 o
  -1   2  27       3309.91       2860.10       164.45 o
  -4   3  27       1838.61       2309.57       222.42 o
  -2   3  27       2568.83       2468.86       213.04 o
  -5   4  27       2493.08       2572.10       234.37 o
  -3   4  27        384.67        281.59       110.64 o
  -6   5  27       1559.01       1518.57       194.55 o
  -4   5  27       1643.56       1620.97       184.60 o
  -2   5  27        222.04        174.36        90.45 o
  -5   6  27        101.00         55.18        93.58 o
  -3   6  27        188.25        163.26        94.72 o
  -3   8  27       1681.78       1547.87       188.01 o
  -4   0  28       1789.39       1996.99       210.19 o
  -2   0  28       3015.57       3198.99       254.85 o
  -5   1  28        748.06        861.36       131.55 o
  -3   1  28        866.08        767.06       101.77 o
  -1   1  28          0.65        -35.84        87.60 o
  -4   2  28         29.41        128.03        80.43 o
  -2   2  28       1534.67       1977.08       200.24 o
  -3   3  28       1269.02       1792.02       151.17 o
  -1   3  28        137.39        141.65       110.93 o
  -4   4  28        400.83        304.91       121.17 o
  -3   5  28       1467.56       1243.53       168.38 o
  -4   6  28        635.06        689.46       144.49 o
  -3   2  29       2906.96       3033.73       267.65 o
  -4   3  29       2995.45       3197.28       268.79 o
                                                
